# Supplementary material for: Dissecting key regulators of transcriptome kinetics through scalable single-cell RNA profiling of pooled CRISPR screens
Source: Nat Biotechnol. 2023 Sep 25;42(8):1218–23. doi: 10.1038/s41587-023-01948-9 (PMC10961254; doi:10.1038/s41587-023-01948-9)
Supplement: Supplementary file 3 — Supplementary Table 1: Primer sequences used in PerturbSci-Kinetics. Sequences of the oligo pool library, bulk screen sequencing primer, shortdT RT primers, sgRNA capture primers, ligation primers, sgRNA inner i7 primers and P5/P7 primers were included. The columns indicate the positions on the 96-well plate (Well positions), an identifier of the sequence (Names), the full primer sequence (Sequences) and the barcode sequence (Barcodes). Table 2: Genes and sgRNAs included in the study. Each gene (‘gene_symbol’) has three sgRNAs, and they were named in the format ‘Gene_number’ (‘names’). sgRNA sequences were included in ‘sgRNA_seq’. The ‘gene_class’ is the functional category of each gene. Table 3: Raw sgRNA counts of the bulk screen samples collected at different timepoints. Read counts of each sgRNA (‘sgRNA_name’) from four replicates at day 0 and day 7 were included. Table 4: Relative sgRNA abundance FCs between day 7 and day 0. The ‘Day7_vs_Day0_repX’ is the FC of relative sgRNA abundance at the gene level. Table 5: Information about perturbations that showed significant global synthesis rate changes. Kolmogorov–Smirnov tests and Benjamini–Hochberg multiple hypothesis correction were performed. The ‘adj.p’ is the FDR adjusted for multiple comparisons. The ‘direction’ is the direction of the changes on the global synthesis rate distributions comparing perturbed cells to the NTC cells, and the ‘KD_median/NTC_median’ is the quantitative measurement of the changes. The ‘gene_class’ is the functional category of target genes (‘Perturbations’). Table 6: Information about perturbations that showed significant global degradation rate changes. Kolmogorov–Smirnov tests and Benjamini–Hochberg multiple hypothesis correction were performed. The ‘adj.p’ is the FDR adjusted for multiple comparisons. The ‘direction’ is the direction of the changes on the global degradation rate distributions comparing perturbed cells to the NTC cells, and the ‘KD_median/NTC_median’ is the quantit [file 41587_2023_1948_MOESM3_ESM.xlsx]

## Sheet: suuplementary_table1
Overall oligo design
Names	Designs
Oligo pool design
Single stranded sgRNA oligo library for synthesis	5’-GGCTTTATATATCTTGTGGAAAGGACGAAACACCG[20bp sgRNA plus strand sequence]GTTTAAGAGCTATGCTGGAAACAGCATAGCAAGTT-3’
Single gene knockdown cloning oligos for synthesis
plus strand	5’-CACCG[20bp sgRNA plus strand sequence]-3’
minus strand	5’-AAAC[20bp sgRNA minus strand sequence]C-3’
PerturbSci-Kinetics RT primer design
sgRNA capture RT primer	5'-/5Phos/ACGACGCTCTTCCGATCT[8bp UMI][10bp RT barcode]CAAGTTGATAACGGACTAGCC-3'
EasySci shortdT RT primer	5'-/5Phos/ACGACGCTCTTCCGATCT[8bp UMI][10bp RT barcode]TTTTTTTTTTTTTTT-3'
PerturbSci-Kinetics indexed ligation oligo design
EasySci indexed ligation oligos	5'-AATGATACGGCGACCACCGAGATCTACAC[10bp ligation barcode]ACACTCTTTCCCTAC-3'
PerturbSci-Kinetics P7 primer design
EasySci-RNA indexed P7 primers	5'-CAAGCAGAAGACGGCATACGAGAT[10bp index 7]GTCTCGTGGGCTCGG-3'
EasySci-ATAC indexed P7 primers	5'-CAAGCAGAAGACGGCATACGAGAT[10bp index 7]GTGACTGGAGTTCAGACGTGTGCTCTTCCGATCT-3'
PerturbSci-Kinetics sgRNA inner i7 primer
Multiplex PCR sgRNA enrichment indexed primer	5'-CGTGTGCTCTTCCGATCT[10bp inner index7]ATCTTGTGGAAAGGACGAAACACCG-3'
Bulk screen genomic DNA amplification primers
P5 primer	5'-AATGATACGGCGACCACCGAGATCTACAC[10bp index 5]ACACTCTTTCCCTACACGACGCTCTTCCGATCTATCTTGTGGAAAGGACGAAACACCG-3'
P7 primer	5'-CAAGCAGAAGACGGCATACGAGAT[10bp index 7]GTGACTGGAGTTCAGACGTGTGCTCTTCCGATCTCCGACTCGGTGCCACTTTTTCAA-3'
Oligo list	Sequences	Barcodes
Single gene knockdown cloning oligos
Mouse sgFto KD plus strand oligo	CACCGGAAGCGCGTCCAGACCGCGG
Mouse sgFto KD minus strand oligo	AAACCCGCGGTCTGGACGCGCTTCC
Mouse sgNTC KD plus strand oligo	CACCGGGGAACCACATGGAATTCGA
Mouse sgNTC KD plus strand oligo	AAACTCGAATTCCATGTGGTTCCCC
Human sgIGF1R KD plus strand oligo	CACCGCCAGCATTAACTCCGCTGAG
Human sgIGF1R KD minus strand oligo	AAACCTCAGCGGAGTTAATGCTGGC
Human sgNTC KD plus strand oligo	CACCGTTTTACCTTGTTCACATGGA
Human sgNTC KD minus strand oligo	AAACTCCATGTGAACAAGGTAAAAC
qPCR primers
Hsa IGF1R qPCR Fwd	TCGACATCCGCAACGACTATC
Hsa IGF1R qPCR Rev	CCAGGGCGTAGTTGTAGAAGAG
Hsa GAPDH qPCR Fwd	GGAGCGAGATCCCTCCAAAAT
Hsa GAPDH qPCR Rev	GGCTGTTGTCATACTTCTCATGG
sgRNA library amplification
Opool amplification Fwd	GGCTTTATATATCTTGTGGAAAGGACGAAACACCG
Opool amplification Rev	AACTTGCTATGCTGTTTCCAGCATAGCTCTTAAAC
Bulk screen amplification primers
sgRNA lib sequencing P5 primer1	AATGATACGGCGACCACCGAGATCTACACACGGTCATCAACACTCTTTCCCTACACGACGCTCTTCCGATCTATCTTGTGGAAAGGACGAAACACCG	TGATGACCGT
sgRNA lib sequencing P5 primer2	AATGATACGGCGACCACCGAGATCTACACCGACCGAGAGACACTCTTTCCCTACACGACGCTCTTCCGATCTATCTTGTGGAAAGGACGAAACACCG	CTCTCGGTCG
sgRNA lib sequencing P7 primer1	CAAGCAGAAGACGGCATACGAGATCTTCTGGTCCGTGACTGGAGTTCAGACGTGTGCTCTTCCGATCTCCGACTCGGTGCCACTTTTTCAA	GGACCAGAAG
sgRNA lib sequencing P7 primer1	CAAGCAGAAGACGGCATACGAGATTCCTCCATACGTGACTGGAGTTCAGACGTGTGCTCTTCCGATCTCCGACTCGGTGCCACTTTTTCAA	GTATGGAGGA
Library preparation oligos
Ligation adaptor	A*G*A*T*C*G*G*A*A*G*A*G*C*G*T*C*G*T*G*T*A*G*G*G*A*A*A*G*A*G*T*G*T*/3ddC/
Universal P5 primer	AATGATACGGCGACCACCGAGATCTACAC
CRISPR sgRNA oligo pool sequences
Gene_Symbols	sgRNA_seq	gRNA_names	oligo_seq
CPSF6	CCGCCATCTTCCTTCAGCCT	CPSF6_1	GGCTTTATATATCTTGTGGAAAGGACGAAACACCGCCGCCATCTTCCTTCAGCCTGTTTAAGAGCTATGCTGGAAACAGCATAGCAAGTT
CPSF6	CGGCCGAGGCTGAAGGAAGA	CPSF6_2	GGCTTTATATATCTTGTGGAAAGGACGAAACACCGCGGCCGAGGCTGAAGGAAGAGTTTAAGAGCTATGCTGGAAACAGCATAGCAAGTT
CPSF6	GCGGCGGCGGCCGAGGCTGA	CPSF6_3	GGCTTTATATATCTTGTGGAAAGGACGAAACACCGGCGGCGGCGGCCGAGGCTGAGTTTAAGAGCTATGCTGGAAACAGCATAGCAAGTT
UPF1	AGGGGAGCTGAGGCGCGGAG	UPF1_1	GGCTTTATATATCTTGTGGAAAGGACGAAACACCGAGGGGAGCTGAGGCGCGGAGGTTTAAGAGCTATGCTGGAAACAGCATAGCAAGTT
UPF1	CTTCGAGGGGAGCTGAGGCG	UPF1_2	GGCTTTATATATCTTGTGGAAAGGACGAAACACCGCTTCGAGGGGAGCTGAGGCGGTTTAAGAGCTATGCTGGAAACAGCATAGCAAGTT
UPF1	TCTAGGCTGCGAGCGGCTGG	UPF1_3	GGCTTTATATATCTTGTGGAAAGGACGAAACACCGTCTAGGCTGCGAGCGGCTGGGTTTAAGAGCTATGCTGGAAACAGCATAGCAAGTT
UPF2	AGTTGGTGCTGGGAAACCCG	UPF2_1	GGCTTTATATATCTTGTGGAAAGGACGAAACACCGAGTTGGTGCTGGGAAACCCGGTTTAAGAGCTATGCTGGAAACAGCATAGCAAGTT
UPF2	CAGGCTCGAGGTGAGTCCCG	UPF2_2	GGCTTTATATATCTTGTGGAAAGGACGAAACACCGCAGGCTCGAGGTGAGTCCCGGTTTAAGAGCTATGCTGGAAACAGCATAGCAAGTT
UPF2	TAATGTTGACAACAGGCTCG	UPF2_3	GGCTTTATATATCTTGTGGAAAGGACGAAACACCGTAATGTTGACAACAGGCTCGGTTTAAGAGCTATGCTGGAAACAGCATAGCAAGTT
SMG5	ACAGCGATGGCGGCCGAGCA	SMG5_1	GGCTTTATATATCTTGTGGAAAGGACGAAACACCGACAGCGATGGCGGCCGAGCAGTTTAAGAGCTATGCTGGAAACAGCATAGCAAGTT
SMG5	CAGCCGCCTCACAGCGATGG	SMG5_2	GGCTTTATATATCTTGTGGAAAGGACGAAACACCGCAGCCGCCTCACAGCGATGGGTTTAAGAGCTATGCTGGAAACAGCATAGCAAGTT
SMG5	TGGCGGCCGAGCAGGGCCGG	SMG5_3	GGCTTTATATATCTTGTGGAAAGGACGAAACACCGTGGCGGCCGAGCAGGGCCGGGTTTAAGAGCTATGCTGGAAACAGCATAGCAAGTT
SMG7	CGAGGAGCCTGAGAGACCCA	SMG7_1	GGCTTTATATATCTTGTGGAAAGGACGAAACACCGCGAGGAGCCTGAGAGACCCAGTTTAAGAGCTATGCTGGAAACAGCATAGCAAGTT
SMG7	GGCTCCTCGGAGCGGCCCCG	SMG7_2	GGCTTTATATATCTTGTGGAAAGGACGAAACACCGGGCTCCTCGGAGCGGCCCCGGTTTAAGAGCTATGCTGGAAACAGCATAGCAAGTT
SMG7	GTCTCTCAGGCTCCTCGGAG	SMG7_3	GGCTTTATATATCTTGTGGAAAGGACGAAACACCGGTCTCTCAGGCTCCTCGGAGGTTTAAGAGCTATGCTGGAAACAGCATAGCAAGTT
CASC3	AGCACCAGATTCCTCGTCCT	CASC3_1	GGCTTTATATATCTTGTGGAAAGGACGAAACACCGAGCACCAGATTCCTCGTCCTGTTTAAGAGCTATGCTGGAAACAGCATAGCAAGTT
CASC3	GCGCGCTTCGCAAGACACCG	CASC3_2	GGCTTTATATATCTTGTGGAAAGGACGAAACACCGGCGCGCTTCGCAAGACACCGGTTTAAGAGCTATGCTGGAAACAGCATAGCAAGTT
CASC3	TTCGCAAGACACCGAGGACG	CASC3_3	GGCTTTATATATCTTGTGGAAAGGACGAAACACCGTTCGCAAGACACCGAGGACGGTTTAAGAGCTATGCTGGAAACAGCATAGCAAGTT
CSTF3	GCGGTGGCGATTGGTGTTGG	CSTF3_1	GGCTTTATATATCTTGTGGAAAGGACGAAACACCGGCGGTGGCGATTGGTGTTGGGTTTAAGAGCTATGCTGGAAACAGCATAGCAAGTT
CSTF3	GGGGTAACTTTACTGATTTG	CSTF3_2	GGCTTTATATATCTTGTGGAAAGGACGAAACACCGGGGGTAACTTTACTGATTTGGTTTAAGAGCTATGCTGGAAACAGCATAGCAAGTT
CSTF3	GTTGGCGGTCTGGCTCAGCT	CSTF3_3	GGCTTTATATATCTTGTGGAAAGGACGAAACACCGGTTGGCGGTCTGGCTCAGCTGTTTAAGAGCTATGCTGGAAACAGCATAGCAAGTT
CPSF3	CAGCCACCGGTAAATAAAAA	CPSF3_1	GGCTTTATATATCTTGTGGAAAGGACGAAACACCGCAGCCACCGGTAAATAAAAAGTTTAAGAGCTATGCTGGAAACAGCATAGCAAGTT
CPSF3	CTTCCAATTTAGGAAGACCC	CPSF3_2	GGCTTTATATATCTTGTGGAAAGGACGAAACACCGCTTCCAATTTAGGAAGACCCGTTTAAGAGCTATGCTGGAAACAGCATAGCAAGTT
CPSF3	TAAATTGGAAGCACAGCCAC	CPSF3_3	GGCTTTATATATCTTGTGGAAAGGACGAAACACCGTAAATTGGAAGCACAGCCACGTTTAAGAGCTATGCTGGAAACAGCATAGCAAGTT
NCBP1	CGCCTGGCCTCTCGGTTCCG	NCBP1_1	GGCTTTATATATCTTGTGGAAAGGACGAAACACCGCGCCTGGCCTCTCGGTTCCGGTTTAAGAGCTATGCTGGAAACAGCATAGCAAGTT
NCBP1	CGGAGGGCAGCATGTCGCGG	NCBP1_2	GGCTTTATATATCTTGTGGAAAGGACGAAACACCGCGGAGGGCAGCATGTCGCGGGTTTAAGAGCTATGCTGGAAACAGCATAGCAAGTT
NCBP1	CGGTGCGCCGCGGAACCGAG	NCBP1_3	GGCTTTATATATCTTGTGGAAAGGACGAAACACCGCGGTGCGCCGCGGAACCGAGGTTTAAGAGCTATGCTGGAAACAGCATAGCAAGTT
RNMT	AGAATCGCGTTTGGCTGTGC	RNMT_1	GGCTTTATATATCTTGTGGAAAGGACGAAACACCGAGAATCGCGTTTGGCTGTGCGTTTAAGAGCTATGCTGGAAACAGCATAGCAAGTT
RNMT	GTGCTGGTGAGTGTGACGGC	RNMT_2	GGCTTTATATATCTTGTGGAAAGGACGAAACACCGGTGCTGGTGAGTGTGACGGCGTTTAAGAGCTATGCTGGAAACAGCATAGCAAGTT
RNMT	TCCGCAAACAGAATCGCGTT	RNMT_3	GGCTTTATATATCTTGTGGAAAGGACGAAACACCGTCCGCAAACAGAATCGCGTTGTTTAAGAGCTATGCTGGAAACAGCATAGCAAGTT
DDX39B	AGAGAATAAAGATAACAGTG	DDX39B_1	GGCTTTATATATCTTGTGGAAAGGACGAAACACCGAGAGAATAAAGATAACAGTGGTTTAAGAGCTATGCTGGAAACAGCATAGCAAGTT
DDX39B	CGAGAGCAAAGAGCTCCTGG	DDX39B_2	GGCTTTATATATCTTGTGGAAAGGACGAAACACCGCGAGAGCAAAGAGCTCCTGGGTTTAAGAGCTATGCTGGAAACAGCATAGCAAGTT
DDX39B	CGCACGGATCTGTATAACCG	DDX39B_3	GGCTTTATATATCTTGTGGAAAGGACGAAACACCGCGCACGGATCTGTATAACCGGTTTAAGAGCTATGCTGGAAACAGCATAGCAAGTT
DDX19B	GGATTCGAGGGATGGCACGA	DDX19B_1	GGCTTTATATATCTTGTGGAAAGGACGAAACACCGGGATTCGAGGGATGGCACGAGTTTAAGAGCTATGCTGGAAACAGCATAGCAAGTT
DDX19B	GGGATGGCACGAGGGATCGT	DDX19B_2	GGCTTTATATATCTTGTGGAAAGGACGAAACACCGGGGATGGCACGAGGGATCGTGTTTAAGAGCTATGCTGGAAACAGCATAGCAAGTT
DDX19B	TGGATTCGAGGGATGGCACG	DDX19B_3	GGCTTTATATATCTTGTGGAAAGGACGAAACACCGTGGATTCGAGGGATGGCACGGTTTAAGAGCTATGCTGGAAACAGCATAGCAAGTT
PAPOLG	ATGCCTCAGCCATAGTAAGT	PAPOLG_1	GGCTTTATATATCTTGTGGAAAGGACGAAACACCGATGCCTCAGCCATAGTAAGTGTTTAAGAGCTATGCTGGAAACAGCATAGCAAGTT
PAPOLG	CTATTTATGACAATACAGCG	PAPOLG_2	GGCTTTATATATCTTGTGGAAAGGACGAAACACCGCTATTTATGACAATACAGCGGTTTAAGAGCTATGCTGGAAACAGCATAGCAAGTT
PAPOLG	TAGTGAAAACACCACAAAAC	PAPOLG_3	GGCTTTATATATCTTGTGGAAAGGACGAAACACCGTAGTGAAAACACCACAAAACGTTTAAGAGCTATGCTGGAAACAGCATAGCAAGTT
PAPOLA	AGGAGGAGAAGCGCTTAAAG	PAPOLA_1	GGCTTTATATATCTTGTGGAAAGGACGAAACACCGAGGAGGAGAAGCGCTTAAAGGTTTAAGAGCTATGCTGGAAACAGCATAGCAAGTT
PAPOLA	CGGGCGCCATGTTAGGACGA	PAPOLA_2	GGCTTTATATATCTTGTGGAAAGGACGAAACACCGCGGGCGCCATGTTAGGACGAGTTTAAGAGCTATGCTGGAAACAGCATAGCAAGTT
PAPOLA	GGCGCCATGTTAGGACGAAG	PAPOLA_3	GGCTTTATATATCTTGTGGAAAGGACGAAACACCGGGCGCCATGTTAGGACGAAGGTTTAAGAGCTATGCTGGAAACAGCATAGCAAGTT
PCF11	AAAGAAGCTTCTGTGGCGGC	PCF11_1	GGCTTTATATATCTTGTGGAAAGGACGAAACACCGAAAGAAGCTTCTGTGGCGGCGTTTAAGAGCTATGCTGGAAACAGCATAGCAAGTT
PCF11	CAAAATGGCGGCGGCAGTGG	PCF11_2	GGCTTTATATATCTTGTGGAAAGGACGAAACACCGCAAAATGGCGGCGGCAGTGGGTTTAAGAGCTATGCTGGAAACAGCATAGCAAGTT
PCF11	GGAGAAAGAAGCTTCTGTGG	PCF11_3	GGCTTTATATATCTTGTGGAAAGGACGAAACACCGGGAGAAAGAAGCTTCTGTGGGTTTAAGAGCTATGCTGGAAACAGCATAGCAAGTT
CLP1	AGTTTGGTTTAAATTCTGCA	CLP1_1	GGCTTTATATATCTTGTGGAAAGGACGAAACACCGAGTTTGGTTTAAATTCTGCAGTTTAAGAGCTATGCTGGAAACAGCATAGCAAGTT
CLP1	GCCCAACAGGTAAACTCAGA	CLP1_2	GGCTTTATATATCTTGTGGAAAGGACGAAACACCGGCCCAACAGGTAAACTCAGAGTTTAAGAGCTATGCTGGAAACAGCATAGCAAGTT
CLP1	TGGTTTAAATTCTGCACGGG	CLP1_3	GGCTTTATATATCTTGTGGAAAGGACGAAACACCGTGGTTTAAATTCTGCACGGGGTTTAAGAGCTATGCTGGAAACAGCATAGCAAGTT
ALYREF	ACGACATCATTAAACTGAAC	ALYREF_1	GGCTTTATATATCTTGTGGAAAGGACGAAACACCGACGACATCATTAAACTGAACGTTTAAGAGCTATGCTGGAAACAGCATAGCAAGTT
ALYREF	CGACAAAATGGACATGTCTC	ALYREF_2	GGCTTTATATATCTTGTGGAAAGGACGAAACACCGCGACAAAATGGACATGTCTCGTTTAAGAGCTATGCTGGAAACAGCATAGCAAGTT
ALYREF	GCCCGATTCCGCGCCCGCCA	ALYREF_3	GGCTTTATATATCTTGTGGAAAGGACGAAACACCGGCCCGATTCCGCGCCCGCCAGTTTAAGAGCTATGCTGGAAACAGCATAGCAAGTT
PPP2R1A	AAGGGACGGAGCCAAGATGG	PPP2R1A_1	GGCTTTATATATCTTGTGGAAAGGACGAAACACCGAAGGGACGGAGCCAAGATGGGTTTAAGAGCTATGCTGGAAACAGCATAGCAAGTT
PPP2R1A	GCAGTCTGACAGGAAAGGGA	PPP2R1A_2	GGCTTTATATATCTTGTGGAAAGGACGAAACACCGGCAGTCTGACAGGAAAGGGAGTTTAAGAGCTATGCTGGAAACAGCATAGCAAGTT
PPP2R1A	GGACGGAGCCAAGATGGCGG	PPP2R1A_3	GGCTTTATATATCTTGTGGAAAGGACGAAACACCGGGACGGAGCCAAGATGGCGGGTTTAAGAGCTATGCTGGAAACAGCATAGCAAGTT
PPP2CA	CGGCCGACGGCCGAGTACTG	PPP2CA_1	GGCTTTATATATCTTGTGGAAAGGACGAAACACCGCGGCCGACGGCCGAGTACTGGTTTAAGAGCTATGCTGGAAACAGCATAGCAAGTT
PPP2CA	GCCTCCTCCTCCGCTCGCTG	PPP2CA_2	GGCTTTATATATCTTGTGGAAAGGACGAAACACCGGCCTCCTCCTCCGCTCGCTGGTTTAAGAGCTATGCTGGAAACAGCATAGCAAGTT
PPP2CA	TCACCGCAGTACTCGGCCGT	PPP2CA_3	GGCTTTATATATCTTGTGGAAAGGACGAAACACCGTCACCGCAGTACTCGGCCGTGTTTAAGAGCTATGCTGGAAACAGCATAGCAAGTT
PELO	CGCTGCGTCTAACAGGCTCG	PELO_1	GGCTTTATATATCTTGTGGAAAGGACGAAACACCGCGCTGCGTCTAACAGGCTCGGTTTAAGAGCTATGCTGGAAACAGCATAGCAAGTT
PELO	GCTGCCAGCGGGAACTGTGT	PELO_2	GGCTTTATATATCTTGTGGAAAGGACGAAACACCGGCTGCCAGCGGGAACTGTGTGTTTAAGAGCTATGCTGGAAACAGCATAGCAAGTT
PELO	TGCCAGCGGGAACTGTGTAG	PELO_3	GGCTTTATATATCTTGTGGAAAGGACGAAACACCGTGCCAGCGGGAACTGTGTAGGTTTAAGAGCTATGCTGGAAACAGCATAGCAAGTT
PPP1CC	AAGTAGGGAGCGGGGTGGCA	PPP1CC_1	GGCTTTATATATCTTGTGGAAAGGACGAAACACCGAAGTAGGGAGCGGGGTGGCAGTTTAAGAGCTATGCTGGAAACAGCATAGCAAGTT
PPP1CC	GGCAGGGGGGGGACCCGCCG	PPP1CC_2	GGCTTTATATATCTTGTGGAAAGGACGAAACACCGGGCAGGGGGGGGACCCGCCGGTTTAAGAGCTATGCTGGAAACAGCATAGCAAGTT
PPP1CC	GGGAGCGGGGTGGCAGGGGG	PPP1CC_3	GGCTTTATATATCTTGTGGAAAGGACGAAACACCGGGGAGCGGGGTGGCAGGGGGGTTTAAGAGCTATGCTGGAAACAGCATAGCAAGTT
PPP1CB	ACGTGGACAGCCTCATCACC	PPP1CB_1	GGCTTTATATATCTTGTGGAAAGGACGAAACACCGACGTGGACAGCCTCATCACCGTTTAAGAGCTATGCTGGAAACAGCATAGCAAGTT
PPP1CB	CCTCCAGCAGCCGGGTGATG	PPP1CB_2	GGCTTTATATATCTTGTGGAAAGGACGAAACACCGCCTCCAGCAGCCGGGTGATGGTTTAAGAGCTATGCTGGAAACAGCATAGCAAGTT
PPP1CB	GGCGGACGGGGAGCTGAACG	PPP1CB_3	GGCTTTATATATCTTGTGGAAAGGACGAAACACCGGGCGGACGGGGAGCTGAACGGTTTAAGAGCTATGCTGGAAACAGCATAGCAAGTT
CPSF2	ACTGTGGGGCTTCTGCCGGC	CPSF2_1	GGCTTTATATATCTTGTGGAAAGGACGAAACACCGACTGTGGGGCTTCTGCCGGCGTTTAAGAGCTATGCTGGAAACAGCATAGCAAGTT
CPSF2	CAGCGCCAGGGACTACCGGC	CPSF2_2	GGCTTTATATATCTTGTGGAAAGGACGAAACACCGCAGCGCCAGGGACTACCGGCGTTTAAGAGCTATGCTGGAAACAGCATAGCAAGTT
CPSF2	GACGTAGAAAAGCCGATGCT	CPSF2_3	GGCTTTATATATCTTGTGGAAAGGACGAAACACCGGACGTAGAAAAGCCGATGCTGTTTAAGAGCTATGCTGGAAACAGCATAGCAAGTT
CPSF1	AGTCGGCTCCAACTGCCAGG	CPSF1_1	GGCTTTATATATCTTGTGGAAAGGACGAAACACCGAGTCGGCTCCAACTGCCAGGGTTTAAGAGCTATGCTGGAAACAGCATAGCAAGTT
CPSF1	GGCTCCAACTGCCAGGTGGG	CPSF1_2	GGCTTTATATATCTTGTGGAAAGGACGAAACACCGGGCTCCAACTGCCAGGTGGGGTTTAAGAGCTATGCTGGAAACAGCATAGCAAGTT
CPSF1	GTCGGCTCCAACTGCCAGGT	CPSF1_3	GGCTTTATATATCTTGTGGAAAGGACGAAACACCGGTCGGCTCCAACTGCCAGGTGTTTAAGAGCTATGCTGGAAACAGCATAGCAAGTT
NUDT21	CAGGGTAGACTTTCCCCGTG	NUDT21_1	GGCTTTATATATCTTGTGGAAAGGACGAAACACCGCAGGGTAGACTTTCCCCGTGGTTTAAGAGCTATGCTGGAAACAGCATAGCAAGTT
NUDT21	GGCGGGCAGTAGCCGCTGAG	NUDT21_2	GGCTTTATATATCTTGTGGAAAGGACGAAACACCGGGCGGGCAGTAGCCGCTGAGGTTTAAGAGCTATGCTGGAAACAGCATAGCAAGTT
NUDT21	GTTATCTGCAATCCCCTCAG	NUDT21_3	GGCTTTATATATCTTGTGGAAAGGACGAAACACCGGTTATCTGCAATCCCCTCAGGTTTAAGAGCTATGCTGGAAACAGCATAGCAAGTT
TIAL1	AGGCACCGAACCCTGCTCTC	TIAL1_1	GGCTTTATATATCTTGTGGAAAGGACGAAACACCGAGGCACCGAACCCTGCTCTCGTTTAAGAGCTATGCTGGAAACAGCATAGCAAGTT
TIAL1	AGTGTCCGGAGCGGGCTGGG	TIAL1_2	GGCTTTATATATCTTGTGGAAAGGACGAAACACCGAGTGTCCGGAGCGGGCTGGGGTTTAAGAGCTATGCTGGAAACAGCATAGCAAGTT
TIAL1	TTGGAGCGCAGTGTCCGGAG	TIAL1_3	GGCTTTATATATCTTGTGGAAAGGACGAAACACCGTTGGAGCGCAGTGTCCGGAGGTTTAAGAGCTATGCTGGAAACAGCATAGCAAGTT
EXOSC2	AAGCCTCTTAGCGAGAGACT	EXOSC2_1	GGCTTTATATATCTTGTGGAAAGGACGAAACACCGAAGCCTCTTAGCGAGAGACTGTTTAAGAGCTATGCTGGAAACAGCATAGCAAGTT
EXOSC2	CTAGATGTTTCTTAGTGTCG	EXOSC2_2	GGCTTTATATATCTTGTGGAAAGGACGAAACACCGCTAGATGTTTCTTAGTGTCGGTTTAAGAGCTATGCTGGAAACAGCATAGCAAGTT
EXOSC2	GATGGAGATGAGGCTTCCAG	EXOSC2_3	GGCTTTATATATCTTGTGGAAAGGACGAAACACCGGATGGAGATGAGGCTTCCAGGTTTAAGAGCTATGCTGGAAACAGCATAGCAAGTT
EXOSC4	AGAGAGCGGACCTGGCGGCC	EXOSC4_1	GGCTTTATATATCTTGTGGAAAGGACGAAACACCGAGAGAGCGGACCTGGCGGCCGTTTAAGAGCTATGCTGGAAACAGCATAGCAAGTT
EXOSC4	CAGAGAGCGGACCTGGCGGC	EXOSC4_2	GGCTTTATATATCTTGTGGAAAGGACGAAACACCGCAGAGAGCGGACCTGGCGGCGTTTAAGAGCTATGCTGGAAACAGCATAGCAAGTT
EXOSC4	TCAGAGAAGTAGGCAGAGAG	EXOSC4_3	GGCTTTATATATCTTGTGGAAAGGACGAAACACCGTCAGAGAAGTAGGCAGAGAGGTTTAAGAGCTATGCTGGAAACAGCATAGCAAGTT
EXOSC5	ACGTGGGCTCGGCGCGATGG	EXOSC5_1	GGCTTTATATATCTTGTGGAAAGGACGAAACACCGACGTGGGCTCGGCGCGATGGGTTTAAGAGCTATGCTGGAAACAGCATAGCAAGTT
EXOSC5	CGCACGTGGGCTCGGCGCGA	EXOSC5_2	GGCTTTATATATCTTGTGGAAAGGACGAAACACCGCGCACGTGGGCTCGGCGCGAGTTTAAGAGCTATGCTGGAAACAGCATAGCAAGTT
EXOSC5	TGGGCTCGGCGCGATGGAGG	EXOSC5_3	GGCTTTATATATCTTGTGGAAAGGACGAAACACCGTGGGCTCGGCGCGATGGAGGGTTTAAGAGCTATGCTGGAAACAGCATAGCAAGTT
EXOSC6	CTTCAGGGCCGCGGATGCGG	EXOSC6_1	GGCTTTATATATCTTGTGGAAAGGACGAAACACCGCTTCAGGGCCGCGGATGCGGGTTTAAGAGCTATGCTGGAAACAGCATAGCAAGTT
EXOSC6	GCCAAGAACCGCCATGCCTG	EXOSC6_2	GGCTTTATATATCTTGTGGAAAGGACGAAACACCGGCCAAGAACCGCCATGCCTGGTTTAAGAGCTATGCTGGAAACAGCATAGCAAGTT
EXOSC6	GCGGTGATCCCCAGGCATGG	EXOSC6_3	GGCTTTATATATCTTGTGGAAAGGACGAAACACCGGCGGTGATCCCCAGGCATGGGTTTAAGAGCTATGCTGGAAACAGCATAGCAAGTT
XRN2	CCATAGCGGCACACGGCTGG	XRN2_1	GGCTTTATATATCTTGTGGAAAGGACGAAACACCGCCATAGCGGCACACGGCTGGGTTTAAGAGCTATGCTGGAAACAGCATAGCAAGTT
XRN2	GAACGCCGGGACTCCCATAG	XRN2_2	GGCTTTATATATCTTGTGGAAAGGACGAAACACCGGAACGCCGGGACTCCCATAGGTTTAAGAGCTATGCTGGAAACAGCATAGCAAGTT
XRN2	GGGACTCCCATAGCGGCACA	XRN2_3	GGCTTTATATATCTTGTGGAAAGGACGAAACACCGGGGACTCCCATAGCGGCACAGTTTAAGAGCTATGCTGGAAACAGCATAGCAAGTT
DIS3	GCTGGGGTTAGGATTCTGCG	DIS3_1	GGCTTTATATATCTTGTGGAAAGGACGAAACACCGGCTGGGGTTAGGATTCTGCGGTTTAAGAGCTATGCTGGAAACAGCATAGCAAGTT
DIS3	GGTTAGGATTCTGCGCGGCG	DIS3_2	GGCTTTATATATCTTGTGGAAAGGACGAAACACCGGGTTAGGATTCTGCGCGGCGGTTTAAGAGCTATGCTGGAAACAGCATAGCAAGTT
DIS3	TTTGCTGGAAGAGCGCTGCT	DIS3_3	GGCTTTATATATCTTGTGGAAAGGACGAAACACCGTTTGCTGGAAGAGCGCTGCTGTTTAAGAGCTATGCTGGAAACAGCATAGCAAGTT
CNOT1	AAGCGGAGTTAACCGAAGAG	CNOT1_1	GGCTTTATATATCTTGTGGAAAGGACGAAACACCGAAGCGGAGTTAACCGAAGAGGTTTAAGAGCTATGCTGGAAACAGCATAGCAAGTT
CNOT1	ACAAGCGGAGTTAACCGAAG	CNOT1_2	GGCTTTATATATCTTGTGGAAAGGACGAAACACCGACAAGCGGAGTTAACCGAAGGTTTAAGAGCTATGCTGGAAACAGCATAGCAAGTT
CNOT1	AGCGGAGTTAACCGAAGAGG	CNOT1_3	GGCTTTATATATCTTGTGGAAAGGACGAAACACCGAGCGGAGTTAACCGAAGAGGGTTTAAGAGCTATGCTGGAAACAGCATAGCAAGTT
CNOT2	ACGTCGCCATCTTGGATCCG	CNOT2_1	GGCTTTATATATCTTGTGGAAAGGACGAAACACCGACGTCGCCATCTTGGATCCGGTTTAAGAGCTATGCTGGAAACAGCATAGCAAGTT
CNOT2	CGTCGCCATCTTGGATCCGC	CNOT2_2	GGCTTTATATATCTTGTGGAAAGGACGAAACACCGCGTCGCCATCTTGGATCCGCGTTTAAGAGCTATGCTGGAAACAGCATAGCAAGTT
CNOT2	GCGGGACAAGAAAATTCATG	CNOT2_3	GGCTTTATATATCTTGTGGAAAGGACGAAACACCGGCGGGACAAGAAAATTCATGGTTTAAGAGCTATGCTGGAAACAGCATAGCAAGTT
CNOT3	CGGGGTTGTTCTGACGACGG	CNOT3_1	GGCTTTATATATCTTGTGGAAAGGACGAAACACCGCGGGGTTGTTCTGACGACGGGTTTAAGAGCTATGCTGGAAACAGCATAGCAAGTT
CNOT3	GTGTTGTGCCCTGAGGCGGG	CNOT3_2	GGCTTTATATATCTTGTGGAAAGGACGAAACACCGGTGTTGTGCCCTGAGGCGGGGTTTAAGAGCTATGCTGGAAACAGCATAGCAAGTT
CNOT3	TGTCGCGATACGCTCCTCAG	CNOT3_3	GGCTTTATATATCTTGTGGAAAGGACGAAACACCGTGTCGCGATACGCTCCTCAGGTTTAAGAGCTATGCTGGAAACAGCATAGCAAGTT
MNAT1	AGGCGCCTGCGAGAGTCTGT	MNAT1_1	GGCTTTATATATCTTGTGGAAAGGACGAAACACCGAGGCGCCTGCGAGAGTCTGTGTTTAAGAGCTATGCTGGAAACAGCATAGCAAGTT
MNAT1	CCTGCTTGGTCGCGTCTGAG	MNAT1_2	GGCTTTATATATCTTGTGGAAAGGACGAAACACCGCCTGCTTGGTCGCGTCTGAGGTTTAAGAGCTATGCTGGAAACAGCATAGCAAGTT
MNAT1	TCCCTCCTACAGACTCTCGC	MNAT1_3	GGCTTTATATATCTTGTGGAAAGGACGAAACACCGTCCCTCCTACAGACTCTCGCGTTTAAGAGCTATGCTGGAAACAGCATAGCAAGTT
GTF2H3	ACGGTGAGGACCCTGCAGGG	GTF2H3_1	GGCTTTATATATCTTGTGGAAAGGACGAAACACCGACGGTGAGGACCCTGCAGGGGTTTAAGAGCTATGCTGGAAACAGCATAGCAAGTT
GTF2H3	AGCCATGGTTTCAGACGGTG	GTF2H3_2	GGCTTTATATATCTTGTGGAAAGGACGAAACACCGAGCCATGGTTTCAGACGGTGGTTTAAGAGCTATGCTGGAAACAGCATAGCAAGTT
GTF2H3	AGGGCGGGACTTCGACTCCG	GTF2H3_3	GGCTTTATATATCTTGTGGAAAGGACGAAACACCGAGGGCGGGACTTCGACTCCGGTTTAAGAGCTATGCTGGAAACAGCATAGCAAGTT
GTF2E1	ACAGGGAACAAGGTTTACCA	GTF2E1_1	GGCTTTATATATCTTGTGGAAAGGACGAAACACCGACAGGGAACAAGGTTTACCAGTTTAAGAGCTATGCTGGAAACAGCATAGCAAGTT
GTF2E1	GAGTGTTCCAGGATTCGCCT	GTF2E1_2	GGCTTTATATATCTTGTGGAAAGGACGAAACACCGGAGTGTTCCAGGATTCGCCTGTTTAAGAGCTATGCTGGAAACAGCATAGCAAGTT
GTF2E1	GGAACTCCGAACAAGGAACA	GTF2E1_3	GGCTTTATATATCTTGTGGAAAGGACGAAACACCGGGAACTCCGAACAAGGAACAGTTTAAGAGCTATGCTGGAAACAGCATAGCAAGTT
GTF2A1	CCAAGGAGGGAAACCACCAC	GTF2A1_1	GGCTTTATATATCTTGTGGAAAGGACGAAACACCGCCAAGGAGGGAAACCACCACGTTTAAGAGCTATGCTGGAAACAGCATAGCAAGTT
GTF2A1	CTCCCCACCCCGCGCCAAGG	GTF2A1_2	GGCTTTATATATCTTGTGGAAAGGACGAAACACCGCTCCCCACCCCGCGCCAAGGGTTTAAGAGCTATGCTGGAAACAGCATAGCAAGTT
GTF2A1	GCGCAGGGAGCGGTGACCGG	GTF2A1_3	GGCTTTATATATCTTGTGGAAAGGACGAAACACCGGCGCAGGGAGCGGTGACCGGGTTTAAGAGCTATGCTGGAAACAGCATAGCAAGTT
GTF2A2	ACCTCCTGCCGGGCTCGTGG	GTF2A2_1	GGCTTTATATATCTTGTGGAAAGGACGAAACACCGACCTCCTGCCGGGCTCGTGGGTTTAAGAGCTATGCTGGAAACAGCATAGCAAGTT
GTF2A2	GCCGCCACGAGCCCGGCAGG	GTF2A2_2	GGCTTTATATATCTTGTGGAAAGGACGAAACACCGGCCGCCACGAGCCCGGCAGGGTTTAAGAGCTATGCTGGAAACAGCATAGCAAGTT
GTF2A2	GCGGCGGCTGGAGAGGTGGT	GTF2A2_3	GGCTTTATATATCTTGTGGAAAGGACGAAACACCGGCGGCGGCTGGAGAGGTGGTGTTTAAGAGCTATGCTGGAAACAGCATAGCAAGTT
TAF1	AGAAAATGGGCCGCCTCCAG	TAF1_1	GGCTTTATATATCTTGTGGAAAGGACGAAACACCGAGAAAATGGGCCGCCTCCAGGTTTAAGAGCTATGCTGGAAACAGCATAGCAAGTT
TAF1	AGCGACGAAGATTCCGCTGG	TAF1_2	GGCTTTATATATCTTGTGGAAAGGACGAAACACCGAGCGACGAAGATTCCGCTGGGTTTAAGAGCTATGCTGGAAACAGCATAGCAAGTT
TAF1	GACAGCGACGAAGATTCCGC	TAF1_3	GGCTTTATATATCTTGTGGAAAGGACGAAACACCGGACAGCGACGAAGATTCCGCGTTTAAGAGCTATGCTGGAAACAGCATAGCAAGTT
TAF2	AGAGATGCTCCTCTCCGCAA	TAF2_1	GGCTTTATATATCTTGTGGAAAGGACGAAACACCGAGAGATGCTCCTCTCCGCAAGTTTAAGAGCTATGCTGGAAACAGCATAGCAAGTT
TAF2	AGCTTCGAGCCCTTGCGGAG	TAF2_2	GGCTTTATATATCTTGTGGAAAGGACGAAACACCGAGCTTCGAGCCCTTGCGGAGGTTTAAGAGCTATGCTGGAAACAGCATAGCAAGTT
TAF2	ATGGTAGCTTCGAGCCCTTG	TAF2_3	GGCTTTATATATCTTGTGGAAAGGACGAAACACCGATGGTAGCTTCGAGCCCTTGGTTTAAGAGCTATGCTGGAAACAGCATAGCAAGTT
TAF8	CCTTACCGTTCCGGAGCCAC	TAF8_1	GGCTTTATATATCTTGTGGAAAGGACGAAACACCGCCTTACCGTTCCGGAGCCACGTTTAAGAGCTATGCTGGAAACAGCATAGCAAGTT
TAF8	GGAGCCACCGGCCCCAGCTG	TAF8_2	GGCTTTATATATCTTGTGGAAAGGACGAAACACCGGGAGCCACCGGCCCCAGCTGGTTTAAGAGCTATGCTGGAAACAGCATAGCAAGTT
TAF8	TGGGGCCGGTGGCTCCGGAA	TAF8_3	GGCTTTATATATCTTGTGGAAAGGACGAAACACCGTGGGGCCGGTGGCTCCGGAAGTTTAAGAGCTATGCTGGAAACAGCATAGCAAGTT
TAF5	GCGGTCAAGCTAGAGCCTGA	TAF5_1	GGCTTTATATATCTTGTGGAAAGGACGAAACACCGGCGGTCAAGCTAGAGCCTGAGTTTAAGAGCTATGCTGGAAACAGCATAGCAAGTT
TAF5	GCTGGCGGAGGAGCAGACGG	TAF5_2	GGCTTTATATATCTTGTGGAAAGGACGAAACACCGGCTGGCGGAGGAGCAGACGGGTTTAAGAGCTATGCTGGAAACAGCATAGCAAGTT
TAF5	GGCGGTCAAGCTAGAGCCTG	TAF5_3	GGCTTTATATATCTTGTGGAAAGGACGAAACACCGGGCGGTCAAGCTAGAGCCTGGTTTAAGAGCTATGCTGGAAACAGCATAGCAAGTT
TAF12	ACGCTGCTGCCTGTGAGTCT	TAF12_1	GGCTTTATATATCTTGTGGAAAGGACGAAACACCGACGCTGCTGCCTGTGAGTCTGTTTAAGAGCTATGCTGGAAACAGCATAGCAAGTT
TAF12	CTCTTGTTCCTCAACTGCCA	TAF12_2	GGCTTTATATATCTTGTGGAAAGGACGAAACACCGCTCTTGTTCCTCAACTGCCAGTTTAAGAGCTATGCTGGAAACAGCATAGCAAGTT
TAF12	GAGGAACAAGAGCGGGAGGA	TAF12_3	GGCTTTATATATCTTGTGGAAAGGACGAAACACCGGAGGAACAAGAGCGGGAGGAGTTTAAGAGCTATGCTGGAAACAGCATAGCAAGTT
ERCC2	CGGCGCCATGAAGTGAGAAG	ERCC2_1	GGCTTTATATATCTTGTGGAAAGGACGAAACACCGCGGCGCCATGAAGTGAGAAGGTTTAAGAGCTATGCTGGAAACAGCATAGCAAGTT
ERCC2	GCCGGCGCCATGAAGTGAGA	ERCC2_2	GGCTTTATATATCTTGTGGAAAGGACGAAACACCGGCCGGCGCCATGAAGTGAGAGTTTAAGAGCTATGCTGGAAACAGCATAGCAAGTT
ERCC2	TGAAGTGAGAAGGGGGCTGG	ERCC2_3	GGCTTTATATATCTTGTGGAAAGGACGAAACACCGTGAAGTGAGAAGGGGGCTGGGTTTAAGAGCTATGCTGGAAACAGCATAGCAAGTT
ERCC3	GAAGATGACCCCGCTCCCAC	ERCC3_1	GGCTTTATATATCTTGTGGAAAGGACGAAACACCGGAAGATGACCCCGCTCCCACGTTTAAGAGCTATGCTGGAAACAGCATAGCAAGTT
ERCC3	GCGGCGGGCCTGTGGGAGCG	ERCC3_2	GGCTTTATATATCTTGTGGAAAGGACGAAACACCGGCGGCGGGCCTGTGGGAGCGGTTTAAGAGCTATGCTGGAAACAGCATAGCAAGTT
ERCC3	TCTGCTGCTGTAGCTGCCAT	ERCC3_3	GGCTTTATATATCTTGTGGAAAGGACGAAACACCGTCTGCTGCTGTAGCTGCCATGTTTAAGAGCTATGCTGGAAACAGCATAGCAAGTT
CCNH	ACCCAAACGCATCAGCGTCC	CCNH_1	GGCTTTATATATCTTGTGGAAAGGACGAAACACCGACCCAAACGCATCAGCGTCCGTTTAAGAGCTATGCTGGAAACAGCATAGCAAGTT
CCNH	GAGATCTTCGGTGGGGGTAC	CCNH_2	GGCTTTATATATCTTGTGGAAAGGACGAAACACCGGAGATCTTCGGTGGGGGTACGTTTAAGAGCTATGCTGGAAACAGCATAGCAAGTT
CCNH	GCCAGGACGCTGATGCGTTT	CCNH_3	GGCTTTATATATCTTGTGGAAAGGACGAAACACCGGCCAGGACGCTGATGCGTTTGTTTAAGAGCTATGCTGGAAACAGCATAGCAAGTT
GTF2H1	AGACCCCCTAGTAACAGAGG	GTF2H1_1	GGCTTTATATATCTTGTGGAAAGGACGAAACACCGAGACCCCCTAGTAACAGAGGGTTTAAGAGCTATGCTGGAAACAGCATAGCAAGTT
GTF2H1	CCACCGCCTCTGTTACTAGG	GTF2H1_2	GGCTTTATATATCTTGTGGAAAGGACGAAACACCGCCACCGCCTCTGTTACTAGGGTTTAAGAGCTATGCTGGAAACAGCATAGCAAGTT
GTF2H1	GCCACCGCCTCTGTTACTAG	GTF2H1_3	GGCTTTATATATCTTGTGGAAAGGACGAAACACCGGCCACCGCCTCTGTTACTAGGTTTAAGAGCTATGCTGGAAACAGCATAGCAAGTT
GTF2H4	CCCGAGACTCGGGGTGCGCG	GTF2H4_1	GGCTTTATATATCTTGTGGAAAGGACGAAACACCGCCCGAGACTCGGGGTGCGCGGTTTAAGAGCTATGCTGGAAACAGCATAGCAAGTT
GTF2H4	GAGACTCGGGGTGCGCGAGG	GTF2H4_2	GGCTTTATATATCTTGTGGAAAGGACGAAACACCGGAGACTCGGGGTGCGCGAGGGTTTAAGAGCTATGCTGGAAACAGCATAGCAAGTT
GTF2H4	TCACAGGCAAGAGCCCAGAA	GTF2H4_3	GGCTTTATATATCTTGTGGAAAGGACGAAACACCGTCACAGGCAAGAGCCCAGAAGTTTAAGAGCTATGCTGGAAACAGCATAGCAAGTT
POLR2A	AGAAGAAGGCGGCTCCCGGA	POLR2A_1	GGCTTTATATATCTTGTGGAAAGGACGAAACACCGAGAAGAAGGCGGCTCCCGGAGTTTAAGAGCTATGCTGGAAACAGCATAGCAAGTT
POLR2A	AGAAGGCGGCTCCCGGAAGG	POLR2A_2	GGCTTTATATATCTTGTGGAAAGGACGAAACACCGAGAAGGCGGCTCCCGGAAGGGTTTAAGAGCTATGCTGGAAACAGCATAGCAAGTT
POLR2A	GGGACGGTTGGAGAAGAAGG	POLR2A_3	GGCTTTATATATCTTGTGGAAAGGACGAAACACCGGGGACGGTTGGAGAAGAAGGGTTTAAGAGCTATGCTGGAAACAGCATAGCAAGTT
POLR2B	GCGTCGTACATATTGCCAAA	POLR2B_1	GGCTTTATATATCTTGTGGAAAGGACGAAACACCGGCGTCGTACATATTGCCAAAGTTTAAGAGCTATGCTGGAAACAGCATAGCAAGTT
POLR2B	GTTTGGCAATATGTACGACG	POLR2B_2	GGCTTTATATATCTTGTGGAAAGGACGAAACACCGGTTTGGCAATATGTACGACGGTTTAAGAGCTATGCTGGAAACAGCATAGCAAGTT
POLR2B	TGGCGCTGCTGGCTTCTGGG	POLR2B_3	GGCTTTATATATCTTGTGGAAAGGACGAAACACCGTGGCGCTGCTGGCTTCTGGGGTTTAAGAGCTATGCTGGAAACAGCATAGCAAGTT
POLR2F	CGCTGCGCCCCGGTCCCGCG	POLR2F_1	GGCTTTATATATCTTGTGGAAAGGACGAAACACCGCGCTGCGCCCCGGTCCCGCGGTTTAAGAGCTATGCTGGAAACAGCATAGCAAGTT
POLR2F	GCTGTTTGCGGGTCTCCGCG	POLR2F_2	GGCTTTATATATCTTGTGGAAAGGACGAAACACCGGCTGTTTGCGGGTCTCCGCGGTTTAAGAGCTATGCTGGAAACAGCATAGCAAGTT
POLR2F	GGGGCGCAGCGGGGTCGCTG	POLR2F_3	GGCTTTATATATCTTGTGGAAAGGACGAAACACCGGGGGCGCAGCGGGGTCGCTGGTTTAAGAGCTATGCTGGAAACAGCATAGCAAGTT
POLR2G	CCACACCTCCGACAGTCCCT	POLR2G_1	GGCTTTATATATCTTGTGGAAAGGACGAAACACCGCCACACCTCCGACAGTCCCTGTTTAAGAGCTATGCTGGAAACAGCATAGCAAGTT
POLR2G	GGATTCCCAGGGACTGTCGG	POLR2G_2	GGCTTTATATATCTTGTGGAAAGGACGAAACACCGGGATTCCCAGGGACTGTCGGGTTTAAGAGCTATGCTGGAAACAGCATAGCAAGTT
POLR2G	GTAGAACATCTTCCCAGACC	POLR2G_3	GGCTTTATATATCTTGTGGAAAGGACGAAACACCGGTAGAACATCTTCCCAGACCGTTTAAGAGCTATGCTGGAAACAGCATAGCAAGTT
POLR2K	ATTCGCTTACCTACACAGCA	POLR2K_1	GGCTTTATATATCTTGTGGAAAGGACGAAACACCGATTCGCTTACCTACACAGCAGTTTAAGAGCTATGCTGGAAACAGCATAGCAAGTT
POLR2K	CCGCGTTTCCAAATACAACC	POLR2K_2	GGCTTTATATATCTTGTGGAAAGGACGAAACACCGCCGCGTTTCCAAATACAACCGTTTAAGAGCTATGCTGGAAACAGCATAGCAAGTT
POLR2K	CCGGGTTGTATTTGGAAACG	POLR2K_3	GGCTTTATATATCTTGTGGAAAGGACGAAACACCGCCGGGTTGTATTTGGAAACGGTTTAAGAGCTATGCTGGAAACAGCATAGCAAGTT
MED21	AGGACGCTGTGAATTCGGTG	MED21_1	GGCTTTATATATCTTGTGGAAAGGACGAAACACCGAGGACGCTGTGAATTCGGTGGTTTAAGAGCTATGCTGGAAACAGCATAGCAAGTT
MED21	GCTTCAGGACGCTGTGAATT	MED21_2	GGCTTTATATATCTTGTGGAAAGGACGAAACACCGGCTTCAGGACGCTGTGAATTGTTTAAGAGCTATGCTGGAAACAGCATAGCAAGTT
MED21	GGATCGGCTCACGCAGCTTC	MED21_3	GGCTTTATATATCTTGTGGAAAGGACGAAACACCGGGATCGGCTCACGCAGCTTCGTTTAAGAGCTATGCTGGAAACAGCATAGCAAGTT
MED19	CTCCATCGTACCCTCCGCCC	MED19_1	GGCTTTATATATCTTGTGGAAAGGACGAAACACCGCTCCATCGTACCCTCCGCCCGTTTAAGAGCTATGCTGGAAACAGCATAGCAAGTT
MED19	GAATTTCACGGCACTGTTTG	MED19_2	GGCTTTATATATCTTGTGGAAAGGACGAAACACCGGAATTTCACGGCACTGTTTGGTTTAAGAGCTATGCTGGAAACAGCATAGCAAGTT
MED19	GGGTACGATGGAGAATTTCA	MED19_3	GGCTTTATATATCTTGTGGAAAGGACGAAACACCGGGGTACGATGGAGAATTTCAGTTTAAGAGCTATGCTGGAAACAGCATAGCAAGTT
POLR1A	AAGAATAGTCAGGTGGTGAG	POLR1A_1	GGCTTTATATATCTTGTGGAAAGGACGAAACACCGAAGAATAGTCAGGTGGTGAGGTTTAAGAGCTATGCTGGAAACAGCATAGCAAGTT
POLR1A	AGGTTGAATTAAGAATAGTC	POLR1A_2	GGCTTTATATATCTTGTGGAAAGGACGAAACACCGAGGTTGAATTAAGAATAGTCGTTTAAGAGCTATGCTGGAAACAGCATAGCAAGTT
POLR1A	TTGAATTAAGAATAGTCAGG	POLR1A_3	GGCTTTATATATCTTGTGGAAAGGACGAAACACCGTTGAATTAAGAATAGTCAGGGTTTAAGAGCTATGCTGGAAACAGCATAGCAAGTT
POLR1B	ACATGGATCCTGGCAGCCGG	POLR1B_1	GGCTTTATATATCTTGTGGAAAGGACGAAACACCGACATGGATCCTGGCAGCCGGGTTTAAGAGCTATGCTGGAAACAGCATAGCAAGTT
POLR1B	ACCGGCTGCCAGGATCCATG	POLR1B_2	GGCTTTATATATCTTGTGGAAAGGACGAAACACCGACCGGCTGCCAGGATCCATGGTTTAAGAGCTATGCTGGAAACAGCATAGCAAGTT
POLR1B	CCGGTGTGCAGGTGGCCACA	POLR1B_3	GGCTTTATATATCTTGTGGAAAGGACGAAACACCGCCGGTGTGCAGGTGGCCACAGTTTAAGAGCTATGCTGGAAACAGCATAGCAAGTT
POLR1D	CGATCCGCCAGCACCACCTG	POLR1D_1	GGCTTTATATATCTTGTGGAAAGGACGAAACACCGCGATCCGCCAGCACCACCTGGTTTAAGAGCTATGCTGGAAACAGCATAGCAAGTT
POLR1D	GCGGTTTCTGGATCCTCAGG	POLR1D_2	GGCTTTATATATCTTGTGGAAAGGACGAAACACCGGCGGTTTCTGGATCCTCAGGGTTTAAGAGCTATGCTGGAAACAGCATAGCAAGTT
POLR1D	GGGCTCTGTCCCATAGCGCG	POLR1D_3	GGCTTTATATATCTTGTGGAAAGGACGAAACACCGGGGCTCTGTCCCATAGCGCGGTTTAAGAGCTATGCTGGAAACAGCATAGCAAGTT
POLR3A	ACGCCTCCTTGGCACTCGGG	POLR3A_1	GGCTTTATATATCTTGTGGAAAGGACGAAACACCGACGCCTCCTTGGCACTCGGGGTTTAAGAGCTATGCTGGAAACAGCATAGCAAGTT
POLR3A	GATGCCCCCAGCACCTCCTG	POLR3A_2	GGCTTTATATATCTTGTGGAAAGGACGAAACACCGGATGCCCCCAGCACCTCCTGGTTTAAGAGCTATGCTGGAAACAGCATAGCAAGTT
POLR3A	GCAGCCCCAGGAGGTGCTGG	POLR3A_3	GGCTTTATATATCTTGTGGAAAGGACGAAACACCGGCAGCCCCAGGAGGTGCTGGGTTTAAGAGCTATGCTGGAAACAGCATAGCAAGTT
LIG1	GCAACACACTCAGATCCGCC	LIG1_1	GGCTTTATATATCTTGTGGAAAGGACGAAACACCGGCAACACACTCAGATCCGCCGTTTAAGAGCTATGCTGGAAACAGCATAGCAAGTT
LIG1	GCAGTCCCAAGTTCGCGCCA	LIG1_2	GGCTTTATATATCTTGTGGAAAGGACGAAACACCGGCAGTCCCAAGTTCGCGCCAGTTTAAGAGCTATGCTGGAAACAGCATAGCAAGTT
LIG1	GCGCGAACTTGGGACTGCAG	LIG1_3	GGCTTTATATATCTTGTGGAAAGGACGAAACACCGGCGCGAACTTGGGACTGCAGGTTTAAGAGCTATGCTGGAAACAGCATAGCAAGTT
MCM3	CCTCCACCAAAGTCGCGTGG	MCM3_1	GGCTTTATATATCTTGTGGAAAGGACGAAACACCGCCTCCACCAAAGTCGCGTGGGTTTAAGAGCTATGCTGGAAACAGCATAGCAAGTT
MCM3	CCTCCACGCGACTTTGGTGG	MCM3_2	GGCTTTATATATCTTGTGGAAAGGACGAAACACCGCCTCCACGCGACTTTGGTGGGTTTAAGAGCTATGCTGGAAACAGCATAGCAAGTT
MCM3	CTACCTCCACCAAAGTCGCG	MCM3_3	GGCTTTATATATCTTGTGGAAAGGACGAAACACCGCTACCTCCACCAAAGTCGCGGTTTAAGAGCTATGCTGGAAACAGCATAGCAAGTT
MCM6	GTCTGGAAAAAAGCGACTTG	MCM6_1	GGCTTTATATATCTTGTGGAAAGGACGAAACACCGGTCTGGAAAAAAGCGACTTGGTTTAAGAGCTATGCTGGAAACAGCATAGCAAGTT
MCM6	TCCATATTTGCTTAGTGCCG	MCM6_2	GGCTTTATATATCTTGTGGAAAGGACGAAACACCGTCCATATTTGCTTAGTGCCGGTTTAAGAGCTATGCTGGAAACAGCATAGCAAGTT
MCM6	TGGAAAAAAGCGACTTGTGG	MCM6_3	GGCTTTATATATCTTGTGGAAAGGACGAAACACCGTGGAAAAAAGCGACTTGTGGGTTTAAGAGCTATGCTGGAAACAGCATAGCAAGTT
MCM2	GGATCGTGGTACTGCTATGG	MCM2_1	GGCTTTATATATCTTGTGGAAAGGACGAAACACCGGGATCGTGGTACTGCTATGGGTTTAAGAGCTATGCTGGAAACAGCATAGCAAGTT
MCM2	TGTAGTGGCGGAGAGGATCG	MCM2_2	GGCTTTATATATCTTGTGGAAAGGACGAAACACCGTGTAGTGGCGGAGAGGATCGGTTTAAGAGCTATGCTGGAAACAGCATAGCAAGTT
MCM2	TTGTTGCTGTAGTGGCGGAG	MCM2_3	GGCTTTATATATCTTGTGGAAAGGACGAAACACCGTTGTTGCTGTAGTGGCGGAGGTTTAAGAGCTATGCTGGAAACAGCATAGCAAGTT
PCNA	TCAGGAGCCTCAGAGCGAGC	PCNA_1	GGCTTTATATATCTTGTGGAAAGGACGAAACACCGTCAGGAGCCTCAGAGCGAGCGTTTAAGAGCTATGCTGGAAACAGCATAGCAAGTT
PCNA	TTCAGGAGCCTCAGAGCGAG	PCNA_2	GGCTTTATATATCTTGTGGAAAGGACGAAACACCGTTCAGGAGCCTCAGAGCGAGGTTTAAGAGCTATGCTGGAAACAGCATAGCAAGTT
PCNA	TTGTCTTTCTAGGTCTCAGC	PCNA_3	GGCTTTATATATCTTGTGGAAAGGACGAAACACCGTTGTCTTTCTAGGTCTCAGCGTTTAAGAGCTATGCTGGAAACAGCATAGCAAGTT
POLA1	AATCGGGAGATTCGGGACCA	POLA1_1	GGCTTTATATATCTTGTGGAAAGGACGAAACACCGAATCGGGAGATTCGGGACCAGTTTAAGAGCTATGCTGGAAACAGCATAGCAAGTT
POLA1	CGGCGACGACTGTGAGATAG	POLA1_2	GGCTTTATATATCTTGTGGAAAGGACGAAACACCGCGGCGACGACTGTGAGATAGGTTTAAGAGCTATGCTGGAAACAGCATAGCAAGTT
POLA1	GGGACCATGGCACCTGTGCA	POLA1_3	GGCTTTATATATCTTGTGGAAAGGACGAAACACCGGGGACCATGGCACCTGTGCAGTTTAAGAGCTATGCTGGAAACAGCATAGCAAGTT
POLA2	AGAAGCTCAGCGGTAGCTTT	POLA2_1	GGCTTTATATATCTTGTGGAAAGGACGAAACACCGAGAAGCTCAGCGGTAGCTTTGTTTAAGAGCTATGCTGGAAACAGCATAGCAAGTT
POLA2	ATCTCGAGAGGACGCTCTCC	POLA2_2	GGCTTTATATATCTTGTGGAAAGGACGAAACACCGATCTCGAGAGGACGCTCTCCGTTTAAGAGCTATGCTGGAAACAGCATAGCAAGTT
POLA2	GGAAGCAGGACGTTCTCACC	POLA2_3	GGCTTTATATATCTTGTGGAAAGGACGAAACACCGGGAAGCAGGACGTTCTCACCGTTTAAGAGCTATGCTGGAAACAGCATAGCAAGTT
PRIM1	GCAGCTCGGGCAGCTCGGTG	PRIM1_1	GGCTTTATATATCTTGTGGAAAGGACGAAACACCGGCAGCTCGGGCAGCTCGGTGGTTTAAGAGCTATGCTGGAAACAGCATAGCAAGTT
PRIM1	GTAATAAAGTTTAAGCAGCT	PRIM1_2	GGCTTTATATATCTTGTGGAAAGGACGAAACACCGGTAATAAAGTTTAAGCAGCTGTTTAAGAGCTATGCTGGAAACAGCATAGCAAGTT
PRIM1	TTTAAGCAGCTCGGGCAGCT	PRIM1_3	GGCTTTATATATCTTGTGGAAAGGACGAAACACCGTTTAAGCAGCTCGGGCAGCTGTTTAAGAGCTATGCTGGAAACAGCATAGCAAGTT
PRIM2	ACCTGCAAGAATTCAAACTC	PRIM2_1	GGCTTTATATATCTTGTGGAAAGGACGAAACACCGACCTGCAAGAATTCAAACTCGTTTAAGAGCTATGCTGGAAACAGCATAGCAAGTT
PRIM2	ACTCGGGAAAACACAAACGG	PRIM2_2	GGCTTTATATATCTTGTGGAAAGGACGAAACACCGACTCGGGAAAACACAAACGGGTTTAAGAGCTATGCTGGAAACAGCATAGCAAGTT
PRIM2	CAAACTCGGGAAAACACAAA	PRIM2_3	GGCTTTATATATCTTGTGGAAAGGACGAAACACCGCAAACTCGGGAAAACACAAAGTTTAAGAGCTATGCTGGAAACAGCATAGCAAGTT
POLD1	GAGGGGAAAAAGGGAGTTCG	POLD1_1	GGCTTTATATATCTTGTGGAAAGGACGAAACACCGGAGGGGAAAAAGGGAGTTCGGTTTAAGAGCTATGCTGGAAACAGCATAGCAAGTT
POLD1	GCGGGAAACGCTGTTTGAAG	POLD1_2	GGCTTTATATATCTTGTGGAAAGGACGAAACACCGGCGGGAAACGCTGTTTGAAGGTTTAAGAGCTATGCTGGAAACAGCATAGCAAGTT
POLD1	TTTGAAGCGGGTGAGTAGAG	POLD1_3	GGCTTTATATATCTTGTGGAAAGGACGAAACACCGTTTGAAGCGGGTGAGTAGAGGTTTAAGAGCTATGCTGGAAACAGCATAGCAAGTT
POLD2	CCTGGACCCCACTCACCGCG	POLD2_1	GGCTTTATATATCTTGTGGAAAGGACGAAACACCGCCTGGACCCCACTCACCGCGGTTTAAGAGCTATGCTGGAAACAGCATAGCAAGTT
POLD2	CGCGCGGTGAGTGGGGTCCA	POLD2_2	GGCTTTATATATCTTGTGGAAAGGACGAAACACCGCGCGCGGTGAGTGGGGTCCAGTTTAAGAGCTATGCTGGAAACAGCATAGCAAGTT
POLD2	GCGGGATGCGGCGCGCCGCG	POLD2_3	GGCTTTATATATCTTGTGGAAAGGACGAAACACCGGCGGGATGCGGCGCGCCGCGGTTTAAGAGCTATGCTGGAAACAGCATAGCAAGTT
POLD3	AAAGCTGGTCCGCCATGGTG	POLD3_1	GGCTTTATATATCTTGTGGAAAGGACGAAACACCGAAAGCTGGTCCGCCATGGTGGTTTAAGAGCTATGCTGGAAACAGCATAGCAAGTT
POLD3	AAATATAGACGAGTTCGTCA	POLD3_2	GGCTTTATATATCTTGTGGAAAGGACGAAACACCGAAATATAGACGAGTTCGTCAGTTTAAGAGCTATGCTGGAAACAGCATAGCAAGTT
POLD3	CCAGCGCTGCCGCACCATGG	POLD3_3	GGCTTTATATATCTTGTGGAAAGGACGAAACACCGCCAGCGCTGCCGCACCATGGGTTTAAGAGCTATGCTGGAAACAGCATAGCAAGTT
POLE	CCAACGGCTCCATGTCTCTG	POLE_1	GGCTTTATATATCTTGTGGAAAGGACGAAACACCGCCAACGGCTCCATGTCTCTGGTTTAAGAGCTATGCTGGAAACAGCATAGCAAGTT
POLE	GGCTCCATGTCTCTGAGGAG	POLE_2	GGCTTTATATATCTTGTGGAAAGGACGAAACACCGGGCTCCATGTCTCTGAGGAGGTTTAAGAGCTATGCTGGAAACAGCATAGCAAGTT
POLE	TGTCTCTGAGGAGCGGCGGG	POLE_3	GGCTTTATATATCTTGTGGAAAGGACGAAACACCGTGTCTCTGAGGAGCGGCGGGGTTTAAGAGCTATGCTGGAAACAGCATAGCAAGTT
RFC1	GGAATCTGTTATCGAGGCTC	RFC1_1	GGCTTTATATATCTTGTGGAAAGGACGAAACACCGGGAATCTGTTATCGAGGCTCGTTTAAGAGCTATGCTGGAAACAGCATAGCAAGTT
RFC1	GGTTGAGGAATCTGTTATCG	RFC1_2	GGCTTTATATATCTTGTGGAAAGGACGAAACACCGGGTTGAGGAATCTGTTATCGGTTTAAGAGCTATGCTGGAAACAGCATAGCAAGTT
RFC1	TCGATAACAGATTCCTCAAC	RFC1_3	GGCTTTATATATCTTGTGGAAAGGACGAAACACCGTCGATAACAGATTCCTCAACGTTTAAGAGCTATGCTGGAAACAGCATAGCAAGTT
RFC4	AATCTGAGAATAACGGGCCC	RFC4_1	GGCTTTATATATCTTGTGGAAAGGACGAAACACCGAATCTGAGAATAACGGGCCCGTTTAAGAGCTATGCTGGAAACAGCATAGCAAGTT
RFC4	GTTATTCTCAGATTAGGTGA	RFC4_2	GGCTTTATATATCTTGTGGAAAGGACGAAACACCGGTTATTCTCAGATTAGGTGAGTTTAAGAGCTATGCTGGAAACAGCATAGCAAGTT
RFC4	TCAGTGATCGTAAGTCTCCT	RFC4_3	GGCTTTATATATCTTGTGGAAAGGACGAAACACCGTCAGTGATCGTAAGTCTCCTGTTTAAGAGCTATGCTGGAAACAGCATAGCAAGTT
RFC5	AGGGTCTCAGGGTCAGGTCG	RFC5_1	GGCTTTATATATCTTGTGGAAAGGACGAAACACCGAGGGTCTCAGGGTCAGGTCGGTTTAAGAGCTATGCTGGAAACAGCATAGCAAGTT
RFC5	CGCGCGAACTGTAAGTGCCA	RFC5_2	GGCTTTATATATCTTGTGGAAAGGACGAAACACCGCGCGCGAACTGTAAGTGCCAGTTTAAGAGCTATGCTGGAAACAGCATAGCAAGTT
RFC5	CTGTAAGTGCCAGGGTCTCA	RFC5_3	GGCTTTATATATCTTGTGGAAAGGACGAAACACCGCTGTAAGTGCCAGGGTCTCAGTTTAAGAGCTATGCTGGAAACAGCATAGCAAGTT
PDIA6	ACTGCACGTAGCCCGGCGCT	PDIA6_1	GGCTTTATATATCTTGTGGAAAGGACGAAACACCGACTGCACGTAGCCCGGCGCTGTTTAAGAGCTATGCTGGAAACAGCATAGCAAGTT
PDIA6	GCCCGCACCTACCGAGCACC	PDIA6_2	GGCTTTATATATCTTGTGGAAAGGACGAAACACCGGCCCGCACCTACCGAGCACCGTTTAAGAGCTATGCTGGAAACAGCATAGCAAGTT
PDIA6	GGCATGGCTCTCCTGGTGCT	PDIA6_3	GGCTTTATATATCTTGTGGAAAGGACGAAACACCGGGCATGGCTCTCCTGGTGCTGTTTAAGAGCTATGCTGGAAACAGCATAGCAAGTT
DERL2	AGATGGCGTACCAGAGCTTG	DERL2_1	GGCTTTATATATCTTGTGGAAAGGACGAAACACCGAGATGGCGTACCAGAGCTTGGTTTAAGAGCTATGCTGGAAACAGCATAGCAAGTT
DERL2	GGAGTACCTGCAGATCCCAC	DERL2_2	GGCTTTATATATCTTGTGGAAAGGACGAAACACCGGGAGTACCTGCAGATCCCACGTTTAAGAGCTATGCTGGAAACAGCATAGCAAGTT
DERL2	TGTAGGCGCGGCTGACCGGT	DERL2_3	GGCTTTATATATCTTGTGGAAAGGACGAAACACCGTGTAGGCGCGGCTGACCGGTGTTTAAGAGCTATGCTGGAAACAGCATAGCAAGTT
SEC61G	AACCGACACCTAAAATGCCA	SEC61G_1	GGCTTTATATATCTTGTGGAAAGGACGAAACACCGAACCGACACCTAAAATGCCAGTTTAAGAGCTATGCTGGAAACAGCATAGCAAGTT
SEC61G	GTGAGTTTCTTCCCACCGGT	SEC61G_2	GGCTTTATATATCTTGTGGAAAGGACGAAACACCGGTGAGTTTCTTCCCACCGGTGTTTAAGAGCTATGCTGGAAACAGCATAGCAAGTT
SEC61G	GTTCGCCCGTACCGACCGGT	SEC61G_3	GGCTTTATATATCTTGTGGAAAGGACGAAACACCGGTTCGCCCGTACCGACCGGTGTTTAAGAGCTATGCTGGAAACAGCATAGCAAGTT
SEC62	AAAGCCGAGCTCTGGGCAGG	SEC62_1	GGCTTTATATATCTTGTGGAAAGGACGAAACACCGAAAGCCGAGCTCTGGGCAGGGTTTAAGAGCTATGCTGGAAACAGCATAGCAAGTT
SEC62	AGGTAGCAAAGCCGAGCTCT	SEC62_2	GGCTTTATATATCTTGTGGAAAGGACGAAACACCGAGGTAGCAAAGCCGAGCTCTGTTTAAGAGCTATGCTGGAAACAGCATAGCAAGTT
SEC62	GAAGCCCCCTGCCCAGAGCT	SEC62_3	GGCTTTATATATCTTGTGGAAAGGACGAAACACCGGAAGCCCCCTGCCCAGAGCTGTTTAAGAGCTATGCTGGAAACAGCATAGCAAGTT
SEC13	AACACTCACCATGATTGCGG	SEC13_1	GGCTTTATATATCTTGTGGAAAGGACGAAACACCGAACACTCACCATGATTGCGGGTTTAAGAGCTATGCTGGAAACAGCATAGCAAGTT
SEC13	ACCAACACTCACCATGATTG	SEC13_2	GGCTTTATATATCTTGTGGAAAGGACGAAACACCGACCAACACTCACCATGATTGGTTTAAGAGCTATGCTGGAAACAGCATAGCAAGTT
SEC13	GCCGCAATCATGGTGAGTGT	SEC13_3	GGCTTTATATATCTTGTGGAAAGGACGAAACACCGGCCGCAATCATGGTGAGTGTGTTTAAGAGCTATGCTGGAAACAGCATAGCAAGTT
TCP1	CAGCAGTGGCTGCGACGGCG	TCP1_1	GGCTTTATATATCTTGTGGAAAGGACGAAACACCGCAGCAGTGGCTGCGACGGCGGTTTAAGAGCTATGCTGGAAACAGCATAGCAAGTT
TCP1	CCGACCGGCGACCACAGCAG	TCP1_2	GGCTTTATATATCTTGTGGAAAGGACGAAACACCGCCGACCGGCGACCACAGCAGGTTTAAGAGCTATGCTGGAAACAGCATAGCAAGTT
TCP1	GTGGTCGCCGGTCGGCCGAG	TCP1_3	GGCTTTATATATCTTGTGGAAAGGACGAAACACCGGTGGTCGCCGGTCGGCCGAGGTTTAAGAGCTATGCTGGAAACAGCATAGCAAGTT
CCT3	AGAGCCGGGTACCCAGAGCT	CCT3_1	GGCTTTATATATCTTGTGGAAAGGACGAAACACCGAGAGCCGGGTACCCAGAGCTGTTTAAGAGCTATGCTGGAAACAGCATAGCAAGTT
CCT3	AGCCGGGTACCCAGAGCTGG	CCT3_2	GGCTTTATATATCTTGTGGAAAGGACGAAACACCGAGCCGGGTACCCAGAGCTGGGTTTAAGAGCTATGCTGGAAACAGCATAGCAAGTT
CCT3	GAGCCGGGTACCCAGAGCTG	CCT3_3	GGCTTTATATATCTTGTGGAAAGGACGAAACACCGGAGCCGGGTACCCAGAGCTGGTTTAAGAGCTATGCTGGAAACAGCATAGCAAGTT
CCT4	AAGGTTCGTGAAGGCAGTGA	CCT4_1	GGCTTTATATATCTTGTGGAAAGGACGAAACACCGAAGGTTCGTGAAGGCAGTGAGTTTAAGAGCTATGCTGGAAACAGCATAGCAAGTT
CCT4	GAAGGTTCGTGAAGGCAGTG	CCT4_2	GGCTTTATATATCTTGTGGAAAGGACGAAACACCGGAAGGTTCGTGAAGGCAGTGGTTTAAGAGCTATGCTGGAAACAGCATAGCAAGTT
CCT4	GCTTTCTGGAAGGTTCGTGA	CCT4_3	GGCTTTATATATCTTGTGGAAAGGACGAAACACCGGCTTTCTGGAAGGTTCGTGAGTTTAAGAGCTATGCTGGAAACAGCATAGCAAGTT
CCT8	CATGGCGCTTCACGTTCCCA	CCT8_1	GGCTTTATATATCTTGTGGAAAGGACGAAACACCGCATGGCGCTTCACGTTCCCAGTTTAAGAGCTATGCTGGAAACAGCATAGCAAGTT
CCT8	CTTGGGAACGTGAAGCGCCA	CCT8_2	GGCTTTATATATCTTGTGGAAAGGACGAAACACCGCTTGGGAACGTGAAGCGCCAGTTTAAGAGCTATGCTGGAAACAGCATAGCAAGTT
CCT8	GTGAACTGCTTCCTGCAGGC	CCT8_3	GGCTTTATATATCTTGTGGAAAGGACGAAACACCGGTGAACTGCTTCCTGCAGGCGTTTAAGAGCTATGCTGGAAACAGCATAGCAAGTT
DHX15	GGACAGCCACTTAACTCTGG	DHX15_1	GGCTTTATATATCTTGTGGAAAGGACGAAACACCGGGACAGCCACTTAACTCTGGGTTTAAGAGCTATGCTGGAAACAGCATAGCAAGTT
DHX15	GTGTGGGCTGTAGTAGCGGG	DHX15_2	GGCTTTATATATCTTGTGGAAAGGACGAAACACCGGTGTGGGCTGTAGTAGCGGGGTTTAAGAGCTATGCTGGAAACAGCATAGCAAGTT
DHX15	TGTGGGCTGTAGTAGCGGGA	DHX15_3	GGCTTTATATATCTTGTGGAAAGGACGAAACACCGTGTGGGCTGTAGTAGCGGGAGTTTAAGAGCTATGCTGGAAACAGCATAGCAAGTT
LSM2	ACTTCCTATCGAGAATTGTG	LSM2_1	GGCTTTATATATCTTGTGGAAAGGACGAAACACCGACTTCCTATCGAGAATTGTGGTTTAAGAGCTATGCTGGAAACAGCATAGCAAGTT
LSM2	AGCTGGGTAGAGTAGAGGGG	LSM2_2	GGCTTTATATATCTTGTGGAAAGGACGAAACACCGAGCTGGGTAGAGTAGAGGGGGTTTAAGAGCTATGCTGGAAACAGCATAGCAAGTT
LSM2	GGTACCGTGACGTCAAAAGG	LSM2_3	GGCTTTATATATCTTGTGGAAAGGACGAAACACCGGGTACCGTGACGTCAAAAGGGTTTAAGAGCTATGCTGGAAACAGCATAGCAAGTT
LSM4	CAGTTGCCCTGCCCTCACCA	LSM4_1	GGCTTTATATATCTTGTGGAAAGGACGAAACACCGCAGTTGCCCTGCCCTCACCAGTTTAAGAGCTATGCTGGAAACAGCATAGCAAGTT
LSM4	CCCCGCCGGCACCATGGTGA	LSM4_2	GGCTTTATATATCTTGTGGAAAGGACGAAACACCGCCCCGCCGGCACCATGGTGAGTTTAAGAGCTATGCTGGAAACAGCATAGCAAGTT
LSM4	CCGGCACCATGGTGAGGGCA	LSM4_3	GGCTTTATATATCTTGTGGAAAGGACGAAACACCGCCGGCACCATGGTGAGGGCAGTTTAAGAGCTATGCTGGAAACAGCATAGCAAGTT
LSM6	GGTGCGGCTCACCTCGCCGG	LSM6_1	GGCTTTATATATCTTGTGGAAAGGACGAAACACCGGGTGCGGCTCACCTCGCCGGGTTTAAGAGCTATGCTGGAAACAGCATAGCAAGTT
LSM6	GGTTCTGGTTCCCGCCGGCG	LSM6_2	GGCTTTATATATCTTGTGGAAAGGACGAAACACCGGGTTCTGGTTCCCGCCGGCGGTTTAAGAGCTATGCTGGAAACAGCATAGCAAGTT
LSM6	GTGAGGGTTCTGGTTCCCGC	LSM6_3	GGCTTTATATATCTTGTGGAAAGGACGAAACACCGGTGAGGGTTCTGGTTCCCGCGTTTAAGAGCTATGCTGGAAACAGCATAGCAAGTT
RBM22	GCCATCTTGAGAGCGTCCGG	RBM22_1	GGCTTTATATATCTTGTGGAAAGGACGAAACACCGGCCATCTTGAGAGCGTCCGGGTTTAAGAGCTATGCTGGAAACAGCATAGCAAGTT
RBM22	TAGCTTCCGAATTGGGAGAG	RBM22_2	GGCTTTATATATCTTGTGGAAAGGACGAAACACCGTAGCTTCCGAATTGGGAGAGGTTTAAGAGCTATGCTGGAAACAGCATAGCAAGTT
RBM22	TCGGAAGCTACAGCTACCTC	RBM22_3	GGCTTTATATATCTTGTGGAAAGGACGAAACACCGTCGGAAGCTACAGCTACCTCGTTTAAGAGCTATGCTGGAAACAGCATAGCAAGTT
RBM8A	CCCTCTGCGACAGTTTCCCG	RBM8A_1	GGCTTTATATATCTTGTGGAAAGGACGAAACACCGCCCTCTGCGACAGTTTCCCGGTTTAAGAGCTATGCTGGAAACAGCATAGCAAGTT
RBM8A	CGCTCAGACACTAGGTACCT	RBM8A_2	GGCTTTATATATCTTGTGGAAAGGACGAAACACCGCGCTCAGACACTAGGTACCTGTTTAAGAGCTATGCTGGAAACAGCATAGCAAGTT
RBM8A	GCTCAGACACTAGGTACCTC	RBM8A_3	GGCTTTATATATCTTGTGGAAAGGACGAAACACCGGCTCAGACACTAGGTACCTCGTTTAAGAGCTATGCTGGAAACAGCATAGCAAGTT
RBM25	CATCAGCTCGCCGCGCAGCG	RBM25_1	GGCTTTATATATCTTGTGGAAAGGACGAAACACCGCATCAGCTCGCCGCGCAGCGGTTTAAGAGCTATGCTGGAAACAGCATAGCAAGTT
RBM25	GCTTGGGCACTCAGTCTCCC	RBM25_2	GGCTTTATATATCTTGTGGAAAGGACGAAACACCGGCTTGGGCACTCAGTCTCCCGTTTAAGAGCTATGCTGGAAACAGCATAGCAAGTT
RBM25	TATTTGCGGCCTGTGCGAGT	RBM25_3	GGCTTTATATATCTTGTGGAAAGGACGAAACACCGTATTTGCGGCCTGTGCGAGTGTTTAAGAGCTATGCTGGAAACAGCATAGCAAGTT
HNRNPK	CACGAGCCGCTCCCCCAACC	HNRNPK_1	GGCTTTATATATCTTGTGGAAAGGACGAAACACCGCACGAGCCGCTCCCCCAACCGTTTAAGAGCTATGCTGGAAACAGCATAGCAAGTT
HNRNPK	GACGGCAGTCTCGCGCGGTG	HNRNPK_2	GGCTTTATATATCTTGTGGAAAGGACGAAACACCGGACGGCAGTCTCGCGCGGTGGTTTAAGAGCTATGCTGGAAACAGCATAGCAAGTT
HNRNPK	GGAGGGACGGCAGTCTCGCG	HNRNPK_3	GGCTTTATATATCTTGTGGAAAGGACGAAACACCGGGAGGGACGGCAGTCTCGCGGTTTAAGAGCTATGCTGGAAACAGCATAGCAAGTT
PRPF38A	AGAAAAAGCACCTAGAGGAA	PRPF38A_1	GGCTTTATATATCTTGTGGAAAGGACGAAACACCGAGAAAAAGCACCTAGAGGAAGTTTAAGAGCTATGCTGGAAACAGCATAGCAAGTT
PRPF38A	CCTAGAGGAATGGAGAAAGG	PRPF38A_2	GGCTTTATATATCTTGTGGAAAGGACGAAACACCGCCTAGAGGAATGGAGAAAGGGTTTAAGAGCTATGCTGGAAACAGCATAGCAAGTT
PRPF38A	GCACCTAGAGGAATGGAGAA	PRPF38A_3	GGCTTTATATATCTTGTGGAAAGGACGAAACACCGGCACCTAGAGGAATGGAGAAGTTTAAGAGCTATGCTGGAAACAGCATAGCAAGTT
PRPF38B	CCGCGAGAACTCCACGCAGA	PRPF38B_1	GGCTTTATATATCTTGTGGAAAGGACGAAACACCGCCGCGAGAACTCCACGCAGAGTTTAAGAGCTATGCTGGAAACAGCATAGCAAGTT
PRPF38B	CCTTCTGCGTGGAGTTCTCG	PRPF38B_2	GGCTTTATATATCTTGTGGAAAGGACGAAACACCGCCTTCTGCGTGGAGTTCTCGGTTTAAGAGCTATGCTGGAAACAGCATAGCAAGTT
PRPF38B	CTGCCGGCTCGCCTTCTGCG	PRPF38B_3	GGCTTTATATATCTTGTGGAAAGGACGAAACACCGCTGCCGGCTCGCCTTCTGCGGTTTAAGAGCTATGCTGGAAACAGCATAGCAAGTT
PRPF31	AGAGGAGAGGTGAGTGTGAT	PRPF31_1	GGCTTTATATATCTTGTGGAAAGGACGAAACACCGAGAGGAGAGGTGAGTGTGATGTTTAAGAGCTATGCTGGAAACAGCATAGCAAGTT
PRPF31	GGTGAGTGTGATGGGGACCA	PRPF31_2	GGCTTTATATATCTTGTGGAAAGGACGAAACACCGGGTGAGTGTGATGGGGACCAGTTTAAGAGCTATGCTGGAAACAGCATAGCAAGTT
PRPF31	TGAGTGTGATGGGGACCACG	PRPF31_3	GGCTTTATATATCTTGTGGAAAGGACGAAACACCGTGAGTGTGATGGGGACCACGGTTTAAGAGCTATGCTGGAAACAGCATAGCAAGTT
PRPF4	CGGGTTTCGCTGGGGCCTCG	PRPF4_1	GGCTTTATATATCTTGTGGAAAGGACGAAACACCGCGGGTTTCGCTGGGGCCTCGGTTTAAGAGCTATGCTGGAAACAGCATAGCAAGTT
PRPF4	GGAGTGTTCGGGTTTCGCTG	PRPF4_2	GGCTTTATATATCTTGTGGAAAGGACGAAACACCGGGAGTGTTCGGGTTTCGCTGGTTTAAGAGCTATGCTGGAAACAGCATAGCAAGTT
PRPF4	TGCTGGGCTCTGGAGCCGCG	PRPF4_3	GGCTTTATATATCTTGTGGAAAGGACGAAACACCGTGCTGGGCTCTGGAGCCGCGGTTTAAGAGCTATGCTGGAAACAGCATAGCAAGTT
SF3A3	AAGCCGCGACTAAGGGAAGA	SF3A3_1	GGCTTTATATATCTTGTGGAAAGGACGAAACACCGAAGCCGCGACTAAGGGAAGAGTTTAAGAGCTATGCTGGAAACAGCATAGCAAGTT
SF3A3	AATTGAGAAGCCGCGACTAA	SF3A3_2	GGCTTTATATATCTTGTGGAAAGGACGAAACACCGAATTGAGAAGCCGCGACTAAGTTTAAGAGCTATGCTGGAAACAGCATAGCAAGTT
SF3A3	GAATTGAGAAGCCGCGACTA	SF3A3_3	GGCTTTATATATCTTGTGGAAAGGACGAAACACCGGAATTGAGAAGCCGCGACTAGTTTAAGAGCTATGCTGGAAACAGCATAGCAAGTT
RPL7A	AGGATGGCAGCGGATACAGC	RPL7A_1	GGCTTTATATATCTTGTGGAAAGGACGAAACACCGAGGATGGCAGCGGATACAGCGTTTAAGAGCTATGCTGGAAACAGCATAGCAAGTT
RPL7A	GGAACCTGGCTATAGTGCCA	RPL7A_2	GGCTTTATATATCTTGTGGAAAGGACGAAACACCGGGAACCTGGCTATAGTGCCAGTTTAAGAGCTATGCTGGAAACAGCATAGCAAGTT
RPL7A	GTGAGTGAGCTGTAGTTCCG	RPL7A_3	GGCTTTATATATCTTGTGGAAAGGACGAAACACCGGTGAGTGAGCTGTAGTTCCGGTTTAAGAGCTATGCTGGAAACAGCATAGCAAGTT
RPL10	AAAGGTGTGAGAACCAGCAA	RPL10_1	GGCTTTATATATCTTGTGGAAAGGACGAAACACCGAAAGGTGTGAGAACCAGCAAGTTTAAGAGCTATGCTGGAAACAGCATAGCAAGTT
RPL10	CGAAAAAGAGAGAGTCGGAA	RPL10_2	GGCTTTATATATCTTGTGGAAAGGACGAAACACCGCGAAAAAGAGAGAGTCGGAAGTTTAAGAGCTATGCTGGAAACAGCATAGCAAGTT
RPL10	GTCTCTTGCGGTGCCGTTGC	RPL10_3	GGCTTTATATATCTTGTGGAAAGGACGAAACACCGGTCTCTTGCGGTGCCGTTGCGTTTAAGAGCTATGCTGGAAACAGCATAGCAAGTT
RPL30	ACCGAGGTTTAGGCAGCGCG	RPL30_1	GGCTTTATATATCTTGTGGAAAGGACGAAACACCGACCGAGGTTTAGGCAGCGCGGTTTAAGAGCTATGCTGGAAACAGCATAGCAAGTT
RPL30	CGACCGAGGTTTAGGCAGCG	RPL30_2	GGCTTTATATATCTTGTGGAAAGGACGAAACACCGCGACCGAGGTTTAGGCAGCGGTTTAAGAGCTATGCTGGAAACAGCATAGCAAGTT
RPL30	GAGTGGGCTCCTACCGACCG	RPL30_3	GGCTTTATATATCTTGTGGAAAGGACGAAACACCGGAGTGGGCTCCTACCGACCGGTTTAAGAGCTATGCTGGAAACAGCATAGCAAGTT
RPL5	GACGCCGGTCTCTGTTCCGC	RPL5_1	GGCTTTATATATCTTGTGGAAAGGACGAAACACCGGACGCCGGTCTCTGTTCCGCGTTTAAGAGCTATGCTGGAAACAGCATAGCAAGTT
RPL5	GGCATCCACTCACCATCCTG	RPL5_2	GGCTTTATATATCTTGTGGAAAGGACGAAACACCGGGCATCCACTCACCATCCTGGTTTAAGAGCTATGCTGGAAACAGCATAGCAAGTT
RPL5	TGCAGGTCTCTGTCGAGCAG	RPL5_3	GGCTTTATATATCTTGTGGAAAGGACGAAACACCGTGCAGGTCTCTGTCGAGCAGGTTTAAGAGCTATGCTGGAAACAGCATAGCAAGTT
RPL19	CGACACGCGTCAGCGCCTGA	RPL19_1	GGCTTTATATATCTTGTGGAAAGGACGAAACACCGCGACACGCGTCAGCGCCTGAGTTTAAGAGCTATGCTGGAAACAGCATAGCAAGTT
RPL19	CGGCCGCAGCCATGAGGTGA	RPL19_2	GGCTTTATATATCTTGTGGAAAGGACGAAACACCGCGGCCGCAGCCATGAGGTGAGTTTAAGAGCTATGCTGGAAACAGCATAGCAAGTT
RPL19	TCGCCCTCACCTCATGGCTG	RPL19_3	GGCTTTATATATCTTGTGGAAAGGACGAAACACCGTCGCCCTCACCTCATGGCTGGTTTAAGAGCTATGCTGGAAACAGCATAGCAAGTT
RPS24	ATACGCGGCAGATGACTGCA	RPS24_1	GGCTTTATATATCTTGTGGAAAGGACGAAACACCGATACGCGGCAGATGACTGCAGTTTAAGAGCTATGCTGGAAACAGCATAGCAAGTT
RPS24	CTGAAGATAGATCGCCATCA	RPS24_2	GGCTTTATATATCTTGTGGAAAGGACGAAACACCGCTGAAGATAGATCGCCATCAGTTTAAGAGCTATGCTGGAAACAGCATAGCAAGTT
RPS24	TACGCGGCAGATGACTGCAC	RPS24_3	GGCTTTATATATCTTGTGGAAAGGACGAAACACCGTACGCGGCAGATGACTGCACGTTTAAGAGCTATGCTGGAAACAGCATAGCAAGTT
RPS10	ACCGGACCCTGCAGCCGCAG	RPS10_1	GGCTTTATATATCTTGTGGAAAGGACGAAACACCGACCGGACCCTGCAGCCGCAGGTTTAAGAGCTATGCTGGAAACAGCATAGCAAGTT
RPS10	ATAGCCCGGATGGGAGCCGA	RPS10_2	GGCTTTATATATCTTGTGGAAAGGACGAAACACCGATAGCCCGGATGGGAGCCGAGTTTAAGAGCTATGCTGGAAACAGCATAGCAAGTT
RPS10	GCCACAGAAACTCACCTCTG	RPS10_3	GGCTTTATATATCTTGTGGAAAGGACGAAACACCGGCCACAGAAACTCACCTCTGGTTTAAGAGCTATGCTGGAAACAGCATAGCAAGTT
RPS2	GATTCCCGCCGCCCACGCAG	RPS2_1	GGCTTTATATATCTTGTGGAAAGGACGAAACACCGGATTCCCGCCGCCCACGCAGGTTTAAGAGCTATGCTGGAAACAGCATAGCAAGTT
RPS2	GCGTGGGCGGCGGGAATCCG	RPS2_2	GGCTTTATATATCTTGTGGAAAGGACGAAACACCGGCGTGGGCGGCGGGAATCCGGTTTAAGAGCTATGCTGGAAACAGCATAGCAAGTT
RPS2	TAGACCCGACCCGATGTCCG	RPS2_3	GGCTTTATATATCTTGTGGAAAGGACGAAACACCGTAGACCCGACCCGATGTCCGGTTTAAGAGCTATGCTGGAAACAGCATAGCAAGTT
RPS12	AGTTGAGCGAGGCGGCAGGG	RPS12_1	GGCTTTATATATCTTGTGGAAAGGACGAAACACCGAGTTGAGCGAGGCGGCAGGGGTTTAAGAGCTATGCTGGAAACAGCATAGCAAGTT
RPS12	GGCTTGGGGTAAGTTGAGCG	RPS12_2	GGCTTTATATATCTTGTGGAAAGGACGAAACACCGGGCTTGGGGTAAGTTGAGCGGTTTAAGAGCTATGCTGGAAACAGCATAGCAAGTT
RPS12	TTGGGGTAAGTTGAGCGAGG	RPS12_3	GGCTTTATATATCTTGTGGAAAGGACGAAACACCGTTGGGGTAAGTTGAGCGAGGGTTTAAGAGCTATGCTGGAAACAGCATAGCAAGTT
RPS15A	AGATTGCAGGATGGCGCCGA	RPS15A_1	GGCTTTATATATCTTGTGGAAAGGACGAAACACCGAGATTGCAGGATGGCGCCGAGTTTAAGAGCTATGCTGGAAACAGCATAGCAAGTT
RPS15A	AGGATGGCGCCGATGGCAGA	RPS15A_2	GGCTTTATATATCTTGTGGAAAGGACGAAACACCGAGGATGGCGCCGATGGCAGAGTTTAAGAGCTATGCTGGAAACAGCATAGCAAGTT
RPS15A	CAATTTCATCCGTCTGCCAT	RPS15A_3	GGCTTTATATATCTTGTGGAAAGGACGAAACACCGCAATTTCATCCGTCTGCCATGTTTAAGAGCTATGCTGGAAACAGCATAGCAAGTT
RPS9	ACGGACTAGATAGAGTACAT	RPS9_1	GGCTTTATATATCTTGTGGAAAGGACGAAACACCGACGGACTAGATAGAGTACATGTTTAAGAGCTATGCTGGAAACAGCATAGCAAGTT
RPS9	CGTTAGGAAACAGAGCAGGG	RPS9_2	GGCTTTATATATCTTGTGGAAAGGACGAAACACCGCGTTAGGAAACAGAGCAGGGGTTTAAGAGCTATGCTGGAAACAGCATAGCAAGTT
RPS9	GCAAAACTTATGTGACCCCG	RPS9_3	GGCTTTATATATCTTGTGGAAAGGACGAAACACCGGCAAAACTTATGTGACCCCGGTTTAAGAGCTATGCTGGAAACAGCATAGCAAGTT
RPL37	AACTCACCATCTCGCTTCTG	RPL37_1	GGCTTTATATATCTTGTGGAAAGGACGAAACACCGAACTCACCATCTCGCTTCTGGTTTAAGAGCTATGCTGGAAACAGCATAGCAAGTT
RPL37	CAGCAAACAGAGAGGCACAA	RPL37_2	GGCTTTATATATCTTGTGGAAAGGACGAAACACCGCAGCAAACAGAGAGGCACAAGTTTAAGAGCTATGCTGGAAACAGCATAGCAAGTT
RPL37	GAGATGGTGAGTTGTGACTG	RPL37_3	GGCTTTATATATCTTGTGGAAAGGACGAAACACCGGAGATGGTGAGTTGTGACTGGTTTAAGAGCTATGCTGGAAACAGCATAGCAAGTT
RPL11	CATCATGGCGGTGAGTAGCT	RPL11_1	GGCTTTATATATCTTGTGGAAAGGACGAAACACCGCATCATGGCGGTGAGTAGCTGTTTAAGAGCTATGCTGGAAACAGCATAGCAAGTT
RPL11	CGGCCTGCCATGGATGGCGA	RPL11_2	GGCTTTATATATCTTGTGGAAAGGACGAAACACCGCGGCCTGCCATGGATGGCGAGTTTAAGAGCTATGCTGGAAACAGCATAGCAAGTT
RPL11	GGATAAAGGAAAGCAAATCC	RPL11_3	GGCTTTATATATCTTGTGGAAAGGACGAAACACCGGGATAAAGGAAAGCAAATCCGTTTAAGAGCTATGCTGGAAACAGCATAGCAAGTT
NOP2	AGCTAGGTCCGGATTGCACG	NOP2_1	GGCTTTATATATCTTGTGGAAAGGACGAAACACCGAGCTAGGTCCGGATTGCACGGTTTAAGAGCTATGCTGGAAACAGCATAGCAAGTT
NOP2	AGGTCCGGATTGCACGTGGA	NOP2_2	GGCTTTATATATCTTGTGGAAAGGACGAAACACCGAGGTCCGGATTGCACGTGGAGTTTAAGAGCTATGCTGGAAACAGCATAGCAAGTT
NOP2	TAGGTCCGGATTGCACGTGG	NOP2_3	GGCTTTATATATCTTGTGGAAAGGACGAAACACCGTAGGTCCGGATTGCACGTGGGTTTAAGAGCTATGCTGGAAACAGCATAGCAAGTT
FBL	ATGGCGAGCCCTGGTTTGTG	FBL_1	GGCTTTATATATCTTGTGGAAAGGACGAAACACCGATGGCGAGCCCTGGTTTGTGGTTTAAGAGCTATGCTGGAAACAGCATAGCAAGTT
FBL	TCGTGGAGTTGTGAACGCCG	FBL_2	GGCTTTATATATCTTGTGGAAAGGACGAAACACCGTCGTGGAGTTGTGAACGCCGGTTTAAGAGCTATGCTGGAAACAGCATAGCAAGTT
FBL	TTGTGCGGCTCCGGAGTCCG	FBL_3	GGCTTTATATATCTTGTGGAAAGGACGAAACACCGTTGTGCGGCTCCGGAGTCCGGTTTAAGAGCTATGCTGGAAACAGCATAGCAAGTT
EMG1	AGCCTCGTGAACGAAGCGGT	EMG1_1	GGCTTTATATATCTTGTGGAAAGGACGAAACACCGAGCCTCGTGAACGAAGCGGTGTTTAAGAGCTATGCTGGAAACAGCATAGCAAGTT
EMG1	GCCTCGTGAACGAAGCGGTG	EMG1_2	GGCTTTATATATCTTGTGGAAAGGACGAAACACCGGCCTCGTGAACGAAGCGGTGGTTTAAGAGCTATGCTGGAAACAGCATAGCAAGTT
EMG1	TTCAAGCCTCGTGAACGAAG	EMG1_3	GGCTTTATATATCTTGTGGAAAGGACGAAACACCGTTCAAGCCTCGTGAACGAAGGTTTAAGAGCTATGCTGGAAACAGCATAGCAAGTT
DDX56	CAGCCCTCGCGTGTACCTGA	DDX56_1	GGCTTTATATATCTTGTGGAAAGGACGAAACACCGCAGCCCTCGCGTGTACCTGAGTTTAAGAGCTATGCTGGAAACAGCATAGCAAGTT
DDX56	CCTGAAGGAGCCGGGGATCG	DDX56_2	GGCTTTATATATCTTGTGGAAAGGACGAAACACCGCCTGAAGGAGCCGGGGATCGGTTTAAGAGCTATGCTGGAAACAGCATAGCAAGTT
DDX56	GCGTGTACCTGAAGGAGCCG	DDX56_3	GGCTTTATATATCTTGTGGAAAGGACGAAACACCGGCGTGTACCTGAAGGAGCCGGTTTAAGAGCTATGCTGGAAACAGCATAGCAAGTT
HEATR1	ATACCCAAATTCCCAGTTCC	HEATR1_1	GGCTTTATATATCTTGTGGAAAGGACGAAACACCGATACCCAAATTCCCAGTTCCGTTTAAGAGCTATGCTGGAAACAGCATAGCAAGTT
HEATR1	GAATTTGGGTATATCTTGGA	HEATR1_2	GGCTTTATATATCTTGTGGAAAGGACGAAACACCGGAATTTGGGTATATCTTGGAGTTTAAGAGCTATGCTGGAAACAGCATAGCAAGTT
HEATR1	TGTGCCGCTTACCTGGAACT	HEATR1_3	GGCTTTATATATCTTGTGGAAAGGACGAAACACCGTGTGCCGCTTACCTGGAACTGTTTAAGAGCTATGCTGGAAACAGCATAGCAAGTT
WDR12	CAACCTCGTGCTTTCTGCAG	WDR12_1	GGCTTTATATATCTTGTGGAAAGGACGAAACACCGCAACCTCGTGCTTTCTGCAGGTTTAAGAGCTATGCTGGAAACAGCATAGCAAGTT
WDR12	CTTTCTGCAGAGGAGACCGG	WDR12_2	GGCTTTATATATCTTGTGGAAAGGACGAAACACCGCTTTCTGCAGAGGAGACCGGGTTTAAGAGCTATGCTGGAAACAGCATAGCAAGTT
WDR12	TTTCTGCAGAGGAGACCGGA	WDR12_3	GGCTTTATATATCTTGTGGAAAGGACGAAACACCGTTTCTGCAGAGGAGACCGGAGTTTAAGAGCTATGCTGGAAACAGCATAGCAAGTT
ZC3H13	AAAAACACTACCAGGCCGCT	ZC3H13_1	GGCTTTATATATCTTGTGGAAAGGACGAAACACCGAAAAACACTACCAGGCCGCTGTTTAAGAGCTATGCTGGAAACAGCATAGCAAGTT
ZC3H13	AAGGCAACAAAAACACTACC	ZC3H13_2	GGCTTTATATATCTTGTGGAAAGGACGAAACACCGAAGGCAACAAAAACACTACCGTTTAAGAGCTATGCTGGAAACAGCATAGCAAGTT
ZC3H13	AGAGATTGTAGATTAAGAAA	ZC3H13_3	GGCTTTATATATCTTGTGGAAAGGACGAAACACCGAGAGATTGTAGATTAAGAAAGTTTAAGAGCTATGCTGGAAACAGCATAGCAAGTT
METTL16	AGCGTATCATCTGCGTTTCT	METTL16_1	GGCTTTATATATCTTGTGGAAAGGACGAAACACCGAGCGTATCATCTGCGTTTCTGTTTAAGAGCTATGCTGGAAACAGCATAGCAAGTT
METTL16	GCGGCTGCTTTAAGATTCTA	METTL16_2	GGCTTTATATATCTTGTGGAAAGGACGAAACACCGGCGGCTGCTTTAAGATTCTAGTTTAAGAGCTATGCTGGAAACAGCATAGCAAGTT
METTL16	TTTCTAGGAGCTTCGCTATG	METTL16_3	GGCTTTATATATCTTGTGGAAAGGACGAAACACCGTTTCTAGGAGCTTCGCTATGGTTTAAGAGCTATGCTGGAAACAGCATAGCAAGTT
METTL3	ATCCTGGAGCGAGTGCTGGG	METTL3_1	GGCTTTATATATCTTGTGGAAAGGACGAAACACCGATCCTGGAGCGAGTGCTGGGGTTTAAGAGCTATGCTGGAAACAGCATAGCAAGTT
METTL3	GGATATAGCCAATTCTCACG	METTL3_2	GGCTTTATATATCTTGTGGAAAGGACGAAACACCGGGATATAGCCAATTCTCACGGTTTAAGAGCTATGCTGGAAACAGCATAGCAAGTT
METTL3	TATATCCTGGAGCGAGTGCT	METTL3_3	GGCTTTATATATCTTGTGGAAAGGACGAAACACCGTATATCCTGGAGCGAGTGCTGTTTAAGAGCTATGCTGGAAACAGCATAGCAAGTT
METTL14	CAACCTTTCTTCCGAGTCTG	METTL14_1	GGCTTTATATATCTTGTGGAAAGGACGAAACACCGCAACCTTTCTTCCGAGTCTGGTTTAAGAGCTATGCTGGAAACAGCATAGCAAGTT
METTL14	GTTCCACAGACTCGGAAGAA	METTL14_2	GGCTTTATATATCTTGTGGAAAGGACGAAACACCGGTTCCACAGACTCGGAAGAAGTTTAAGAGCTATGCTGGAAACAGCATAGCAAGTT
METTL14	TCTGTGGAACAAAATTCACC	METTL14_3	GGCTTTATATATCTTGTGGAAAGGACGAAACACCGTCTGTGGAACAAAATTCACCGTTTAAGAGCTATGCTGGAAACAGCATAGCAAGTT
IGF2BP2	GCGGGCTCTCGGGGAAGAGA	IGF2BP2_1	GGCTTTATATATCTTGTGGAAAGGACGAAACACCGGCGGGCTCTCGGGGAAGAGAGTTTAAGAGCTATGCTGGAAACAGCATAGCAAGTT
IGF2BP2	GTCTCTTCCCCGAGAGCCCG	IGF2BP2_2	GGCTTTATATATCTTGTGGAAAGGACGAAACACCGGTCTCTTCCCCGAGAGCCCGGTTTAAGAGCTATGCTGGAAACAGCATAGCAAGTT
IGF2BP2	TGATGAACAAGCTTTACATC	IGF2BP2_3	GGCTTTATATATCTTGTGGAAAGGACGAAACACCGTGATGAACAAGCTTTACATCGTTTAAGAGCTATGCTGGAAACAGCATAGCAAGTT
IGF2BP1	AGAGGTCGCGGGAGAGTTCG	IGF2BP1_1	GGCTTTATATATCTTGTGGAAAGGACGAAACACCGAGAGGTCGCGGGAGAGTTCGGTTTAAGAGCTATGCTGGAAACAGCATAGCAAGTT
IGF2BP1	GGCGGCCTGAGGGCGCGCAG	IGF2BP1_2	GGCTTTATATATCTTGTGGAAAGGACGAAACACCGGGCGGCCTGAGGGCGCGCAGGTTTAAGAGCTATGCTGGAAACAGCATAGCAAGTT
IGF2BP1	TGAGGGCGCGCAGAGGTCGC	IGF2BP1_3	GGCTTTATATATCTTGTGGAAAGGACGAAACACCGTGAGGGCGCGCAGAGGTCGCGTTTAAGAGCTATGCTGGAAACAGCATAGCAAGTT
SLC28A1	AGGTTATAAGCTGCACTGCA	SLC28A1_1	GGCTTTATATATCTTGTGGAAAGGACGAAACACCGAGGTTATAAGCTGCACTGCAGTTTAAGAGCTATGCTGGAAACAGCATAGCAAGTT
SLC28A1	TGTTTCTGTCAGCATCCAGA	SLC28A1_2	GGCTTTATATATCTTGTGGAAAGGACGAAACACCGTGTTTCTGTCAGCATCCAGAGTTTAAGAGCTATGCTGGAAACAGCATAGCAAGTT
SLC28A1	TTGTTTCTGTCAGCATCCAG	SLC28A1_3	GGCTTTATATATCTTGTGGAAAGGACGAAACACCGTTGTTTCTGTCAGCATCCAGGTTTAAGAGCTATGCTGGAAACAGCATAGCAAGTT
SLC28A3	CACCTGCTGTTACAGGGACC	SLC28A3_1	GGCTTTATATATCTTGTGGAAAGGACGAAACACCGCACCTGCTGTTACAGGGACCGTTTAAGAGCTATGCTGGAAACAGCATAGCAAGTT
SLC28A3	CAGGTCCCTGTAACAGCAGG	SLC28A3_2	GGCTTTATATATCTTGTGGAAAGGACGAAACACCGCAGGTCCCTGTAACAGCAGGGTTTAAGAGCTATGCTGGAAACAGCATAGCAAGTT
SLC28A3	GAAAGCCACCTGCTGTTACA	SLC28A3_3	GGCTTTATATATCTTGTGGAAAGGACGAAACACCGGAAAGCCACCTGCTGTTACAGTTTAAGAGCTATGCTGGAAACAGCATAGCAAGTT
SLC29A1	AGTCCCCAGTCCCCGGCCCC	SLC29A1_1	GGCTTTATATATCTTGTGGAAAGGACGAAACACCGAGTCCCCAGTCCCCGGCCCCGTTTAAGAGCTATGCTGGAAACAGCATAGCAAGTT
SLC29A1	GCGCGGGAGCAGTGCTTCTG	SLC29A1_2	GGCTTTATATATCTTGTGGAAAGGACGAAACACCGGCGCGGGAGCAGTGCTTCTGGTTTAAGAGCTATGCTGGAAACAGCATAGCAAGTT
SLC29A1	TCTGCGGCAGGTGCTGCCCG	SLC29A1_3	GGCTTTATATATCTTGTGGAAAGGACGAAACACCGTCTGCGGCAGGTGCTGCCCGGTTTAAGAGCTATGCTGGAAACAGCATAGCAAGTT
SLC29A2	CCCCAGATTCCGGTGCAGGG	SLC29A2_1	GGCTTTATATATCTTGTGGAAAGGACGAAACACCGCCCCAGATTCCGGTGCAGGGGTTTAAGAGCTATGCTGGAAACAGCATAGCAAGTT
SLC29A2	CCGCCCTGCACCGGAATCTG	SLC29A2_2	GGCTTTATATATCTTGTGGAAAGGACGAAACACCGCCGCCCTGCACCGGAATCTGGTTTAAGAGCTATGCTGGAAACAGCATAGCAAGTT
SLC29A2	CGGAGGGCCGCAGACCGGTG	SLC29A2_3	GGCTTTATATATCTTGTGGAAAGGACGAAACACCGCGGAGGGCCGCAGACCGGTGGTTTAAGAGCTATGCTGGAAACAGCATAGCAAGTT
SLC29A3	CGGCGACAGTAAGTGCGGGC	SLC29A3_1	GGCTTTATATATCTTGTGGAAAGGACGAAACACCGCGGCGACAGTAAGTGCGGGCGTTTAAGAGCTATGCTGGAAACAGCATAGCAAGTT
SLC29A3	GCAGCGGCGACAGTAAGTGC	SLC29A3_2	GGCTTTATATATCTTGTGGAAAGGACGAAACACCGGCAGCGGCGACAGTAAGTGCGTTTAAGAGCTATGCTGGAAACAGCATAGCAAGTT
SLC29A3	GTAGCCGGAAGAGCCCGAGC	SLC29A3_3	GGCTTTATATATCTTGTGGAAAGGACGAAACACCGGTAGCCGGAAGAGCCCGAGCGTTTAAGAGCTATGCTGGAAACAGCATAGCAAGTT
SLC29A4	CCGCGCTCGTGGACCGGGGC	SLC29A4_1	GGCTTTATATATCTTGTGGAAAGGACGAAACACCGCCGCGCTCGTGGACCGGGGCGTTTAAGAGCTATGCTGGAAACAGCATAGCAAGTT
SLC29A4	CGCGCTCGTGGACCGGGGCC	SLC29A4_2	GGCTTTATATATCTTGTGGAAAGGACGAAACACCGCGCGCTCGTGGACCGGGGCCGTTTAAGAGCTATGCTGGAAACAGCATAGCAAGTT
SLC29A4	GCTCGTGGACCGGGGCCGGG	SLC29A4_3	GGCTTTATATATCTTGTGGAAAGGACGAAACACCGGCTCGTGGACCGGGGCCGGGGTTTAAGAGCTATGCTGGAAACAGCATAGCAAGTT
UPRT	CAGGGTTAGATGTTCTGAGG	UPRT_1	GGCTTTATATATCTTGTGGAAAGGACGAAACACCGCAGGGTTAGATGTTCTGAGGGTTTAAGAGCTATGCTGGAAACAGCATAGCAAGTT
UPRT	GGAAACCAACAGCGGCCTAG	UPRT_2	GGCTTTATATATCTTGTGGAAAGGACGAAACACCGGGAAACCAACAGCGGCCTAGGTTTAAGAGCTATGCTGGAAACAGCATAGCAAGTT
UPRT	TAGGGGTGAAAGGACAGCCA	UPRT_3	GGCTTTATATATCTTGTGGAAAGGACGAAACACCGTAGGGGTGAAAGGACAGCCAGTTTAAGAGCTATGCTGGAAACAGCATAGCAAGTT
UCK2	CCCCGTCACCGGGCTCCGAG	UCK2_1	GGCTTTATATATCTTGTGGAAAGGACGAAACACCGCCCCGTCACCGGGCTCCGAGGTTTAAGAGCTATGCTGGAAACAGCATAGCAAGTT
UCK2	CCGCTCGGAGCCCGGTGACG	UCK2_2	GGCTTTATATATCTTGTGGAAAGGACGAAACACCGCCGCTCGGAGCCCGGTGACGGTTTAAGAGCTATGCTGGAAACAGCATAGCAAGTT
UCK2	GGAAACCCAGCCCCGTCACC	UCK2_3	GGCTTTATATATCTTGTGGAAAGGACGAAACACCGGGAAACCCAGCCCCGTCACCGTTTAAGAGCTATGCTGGAAACAGCATAGCAAGTT
CMPK1	AGGCGGCGGGAGAAAGGGGC	CMPK1_1	GGCTTTATATATCTTGTGGAAAGGACGAAACACCGAGGCGGCGGGAGAAAGGGGCGTTTAAGAGCTATGCTGGAAACAGCATAGCAAGTT
CMPK1	CCCGGGCAGCCACGGCGGCG	CMPK1_2	GGCTTTATATATCTTGTGGAAAGGACGAAACACCGCCCGGGCAGCCACGGCGGCGGTTTAAGAGCTATGCTGGAAACAGCATAGCAAGTT
CMPK1	GGACGCCCGGGCAGCCACGG	CMPK1_3	GGCTTTATATATCTTGTGGAAAGGACGAAACACCGGGACGCCCGGGCAGCCACGGGTTTAAGAGCTATGCTGGAAACAGCATAGCAAGTT
NME3	CTTCGCTAACCTCTTCCCCG	NME3_1	GGCTTTATATATCTTGTGGAAAGGACGAAACACCGCTTCGCTAACCTCTTCCCCGGTTTAAGAGCTATGCTGGAAACAGCATAGCAAGTT
NME3	TTCCCCGCGGGTGAGCCGCG	NME3_2	GGCTTTATATATCTTGTGGAAAGGACGAAACACCGTTCCCCGCGGGTGAGCCGCGGTTTAAGAGCTATGCTGGAAACAGCATAGCAAGTT
NME3	TTCGCTAACCTCTTCCCCGC	NME3_3	GGCTTTATATATCTTGTGGAAAGGACGAAACACCGTTCGCTAACCTCTTCCCCGCGTTTAAGAGCTATGCTGGAAACAGCATAGCAAGTT
DROSHA	CAAAGCCAGGCTACTACCGC	DROSHA_1	GGCTTTATATATCTTGTGGAAAGGACGAAACACCGCAAAGCCAGGCTACTACCGCGTTTAAGAGCTATGCTGGAAACAGCATAGCAAGTT
DROSHA	TGCCACTGTCTTGGTACCTG	DROSHA_2	GGCTTTATATATCTTGTGGAAAGGACGAAACACCGTGCCACTGTCTTGGTACCTGGTTTAAGAGCTATGCTGGAAACAGCATAGCAAGTT
DROSHA	TTGCTCTGACGGCGATCTCG	DROSHA_3	GGCTTTATATATCTTGTGGAAAGGACGAAACACCGTTGCTCTGACGGCGATCTCGGTTTAAGAGCTATGCTGGAAACAGCATAGCAAGTT
XPO5	CCCACCCCCGCCGCCCGCCG	XPO5_1	GGCTTTATATATCTTGTGGAAAGGACGAAACACCGCCCACCCCCGCCGCCCGCCGGTTTAAGAGCTATGCTGGAAACAGCATAGCAAGTT
XPO5	CCGTTGGTACCGGGCCGCGG	XPO5_2	GGCTTTATATATCTTGTGGAAAGGACGAAACACCGCCGTTGGTACCGGGCCGCGGGTTTAAGAGCTATGCTGGAAACAGCATAGCAAGTT
XPO5	TGGTACCGGGCCGCGGCGGG	XPO5_3	GGCTTTATATATCTTGTGGAAAGGACGAAACACCGTGGTACCGGGCCGCGGCGGGGTTTAAGAGCTATGCTGGAAACAGCATAGCAAGTT
DICER1	AATGGAGTAACCTGACAGCG	DICER1_1	GGCTTTATATATCTTGTGGAAAGGACGAAACACCGAATGGAGTAACCTGACAGCGGTTTAAGAGCTATGCTGGAAACAGCATAGCAAGTT
DICER1	GTAACCTGACAGCGGGGACG	DICER1_2	GGCTTTATATATCTTGTGGAAAGGACGAAACACCGGTAACCTGACAGCGGGGACGGTTTAAGAGCTATGCTGGAAACAGCATAGCAAGTT
DICER1	TGAATGGAGTAACCTGACAG	DICER1_3	GGCTTTATATATCTTGTGGAAAGGACGAAACACCGTGAATGGAGTAACCTGACAGGTTTAAGAGCTATGCTGGAAACAGCATAGCAAGTT
AGO2	CCTCGCGGCTCGCGGCGTCG	AGO2_1	GGCTTTATATATCTTGTGGAAAGGACGAAACACCGCCTCGCGGCTCGCGGCGTCGGTTTAAGAGCTATGCTGGAAACAGCATAGCAAGTT
AGO2	GGCGGCTCCCTCGCGGCTCG	AGO2_2	GGCTTTATATATCTTGTGGAAAGGACGAAACACCGGGCGGCTCCCTCGCGGCTCGGTTTAAGAGCTATGCTGGAAACAGCATAGCAAGTT
AGO2	TGCGGCCGGCGGCTCCCTCG	AGO2_3	GGCTTTATATATCTTGTGGAAAGGACGAAACACCGTGCGGCCGGCGGCTCCCTCGGTTTAAGAGCTATGCTGGAAACAGCATAGCAAGTT
EIF3B	GCAGGACGCGGAGAACGTGG	EIF3B_1	GGCTTTATATATCTTGTGGAAAGGACGAAACACCGGCAGGACGCGGAGAACGTGGGTTTAAGAGCTATGCTGGAAACAGCATAGCAAGTT
EIF3B	GGCCGCGGAGCCCTGCGAGT	EIF3B_2	GGCTTTATATATCTTGTGGAAAGGACGAAACACCGGGCCGCGGAGCCCTGCGAGTGTTTAAGAGCTATGCTGGAAACAGCATAGCAAGTT
EIF3B	TGCCTACTCGCAGGGCTCCG	EIF3B_3	GGCTTTATATATCTTGTGGAAAGGACGAAACACCGTGCCTACTCGCAGGGCTCCGGTTTAAGAGCTATGCTGGAAACAGCATAGCAAGTT
EIF2B4	ACTGAGGGCGATGGCTGCTG	EIF2B4_1	GGCTTTATATATCTTGTGGAAAGGACGAAACACCGACTGAGGGCGATGGCTGCTGGTTTAAGAGCTATGCTGGAAACAGCATAGCAAGTT
EIF2B4	CTCACCCTCGCGAACAGCCA	EIF2B4_2	GGCTTTATATATCTTGTGGAAAGGACGAAACACCGCTCACCCTCGCGAACAGCCAGTTTAAGAGCTATGCTGGAAACAGCATAGCAAGTT
EIF2B4	GTGGCCGTGGCTGTTCGCGA	EIF2B4_3	GGCTTTATATATCTTGTGGAAAGGACGAAACACCGGTGGCCGTGGCTGTTCGCGAGTTTAAGAGCTATGCTGGAAACAGCATAGCAAGTT
EIF2B5	AGTCGGGCTAACAAGCGCAG	EIF2B5_1	GGCTTTATATATCTTGTGGAAAGGACGAAACACCGAGTCGGGCTAACAAGCGCAGGTTTAAGAGCTATGCTGGAAACAGCATAGCAAGTT
EIF2B5	AGTGGCGCCGCCTGGTGTGG	EIF2B5_2	GGCTTTATATATCTTGTGGAAAGGACGAAACACCGAGTGGCGCCGCCTGGTGTGGGTTTAAGAGCTATGCTGGAAACAGCATAGCAAGTT
EIF2B5	CGACTAACCACCACACCAGG	EIF2B5_3	GGCTTTATATATCTTGTGGAAAGGACGAAACACCGCGACTAACCACCACACCAGGGTTTAAGAGCTATGCTGGAAACAGCATAGCAAGTT
EIF2S1	CAGACTTGCTTCCCCCTCAC	EIF2S1_1	GGCTTTATATATCTTGTGGAAAGGACGAAACACCGCAGACTTGCTTCCCCCTCACGTTTAAGAGCTATGCTGGAAACAGCATAGCAAGTT
EIF2S1	GTCTCTGTGATTGAAGAAGT	EIF2S1_2	GGCTTTATATATCTTGTGGAAAGGACGAAACACCGGTCTCTGTGATTGAAGAAGTGTTTAAGAGCTATGCTGGAAACAGCATAGCAAGTT
EIF2S1	TGATTGAAGAAGTCGGCTCT	EIF2S1_3	GGCTTTATATATCTTGTGGAAAGGACGAAACACCGTGATTGAAGAAGTCGGCTCTGTTTAAGAGCTATGCTGGAAACAGCATAGCAAGTT
EIF2S3	AGATCCTGACGCGAAAGATG	EIF2S3_1	GGCTTTATATATCTTGTGGAAAGGACGAAACACCGAGATCCTGACGCGAAAGATGGTTTAAGAGCTATGCTGGAAACAGCATAGCAAGTT
EIF2S3	GAGAAGCTGGAGTGACTCTA	EIF2S3_2	GGCTTTATATATCTTGTGGAAAGGACGAAACACCGGAGAAGCTGGAGTGACTCTAGTTTAAGAGCTATGCTGGAAACAGCATAGCAAGTT
EIF2S3	GCAGCCGCATCTTTCGCGTC	EIF2S3_3	GGCTTTATATATCTTGTGGAAAGGACGAAACACCGGCAGCCGCATCTTTCGCGTCGTTTAAGAGCTATGCTGGAAACAGCATAGCAAGTT
DHX29	AAGAGCTCTCGGCTGTGCAG	DHX29_1	GGCTTTATATATCTTGTGGAAAGGACGAAACACCGAAGAGCTCTCGGCTGTGCAGGTTTAAGAGCTATGCTGGAAACAGCATAGCAAGTT
DHX29	CGGGGAATGTGAAGAGCTCT	DHX29_2	GGCTTTATATATCTTGTGGAAAGGACGAAACACCGCGGGGAATGTGAAGAGCTCTGTTTAAGAGCTATGCTGGAAACAGCATAGCAAGTT
DHX29	CTTCACATTCCCCGGCTCCG	DHX29_3	GGCTTTATATATCTTGTGGAAAGGACGAAACACCGCTTCACATTCCCCGGCTCCGGTTTAAGAGCTATGCTGGAAACAGCATAGCAAGTT
ETF1	CAGCGGCTGCTCCTCCCCGG	ETF1_1	GGCTTTATATATCTTGTGGAAAGGACGAAACACCGCAGCGGCTGCTCCTCCCCGGGTTTAAGAGCTATGCTGGAAACAGCATAGCAAGTT
ETF1	CCTCCCCGGCGGCGGCTCCG	ETF1_2	GGCTTTATATATCTTGTGGAAAGGACGAAACACCGCCTCCCCGGCGGCGGCTCCGGTTTAAGAGCTATGCTGGAAACAGCATAGCAAGTT
ETF1	GCGGCTCTGACGTAGGACAC	ETF1_3	GGCTTTATATATCTTGTGGAAAGGACGAAACACCGGCGGCTCTGACGTAGGACACGTTTAAGAGCTATGCTGGAAACAGCATAGCAAGTT
GSPT1	AAAGATCCCCGGCGTCGCCG	GSPT1_1	GGCTTTATATATCTTGTGGAAAGGACGAAACACCGAAAGATCCCCGGCGTCGCCGGTTTAAGAGCTATGCTGGAAACAGCATAGCAAGTT
GSPT1	CGGGACTGGAGCTGCTGCCG	GSPT1_2	GGCTTTATATATCTTGTGGAAAGGACGAAACACCGCGGGACTGGAGCTGCTGCCGGTTTAAGAGCTATGCTGGAAACAGCATAGCAAGTT
GSPT1	GAGCTAGCGACAAAGATCCC	GSPT1_3	GGCTTTATATATCTTGTGGAAAGGACGAAACACCGGAGCTAGCGACAAAGATCCCGTTTAAGAGCTATGCTGGAAACAGCATAGCAAGTT
EEF1G	CAAACTTACCCCAGCCGCCA	EEF1G_1	GGCTTTATATATCTTGTGGAAAGGACGAAACACCGCAAACTTACCCCAGCCGCCAGTTTAAGAGCTATGCTGGAAACAGCATAGCAAGTT
EEF1G	CGGAATCACCATGGCGGCTG	EEF1G_2	GGCTTTATATATCTTGTGGAAAGGACGAAACACCGCGGAATCACCATGGCGGCTGGTTTAAGAGCTATGCTGGAAACAGCATAGCAAGTT
EEF1G	GGCAAAGGATGGCGGTGGAT	EEF1G_3	GGCTTTATATATCTTGTGGAAAGGACGAAACACCGGGCAAAGGATGGCGGTGGATGTTTAAGAGCTATGCTGGAAACAGCATAGCAAGTT
EEF1D	GACCAAGGAGGAGGAATCGG	EEF1D_1	GGCTTTATATATCTTGTGGAAAGGACGAAACACCGGACCAAGGAGGAGGAATCGGGTTTAAGAGCTATGCTGGAAACAGCATAGCAAGTT
EEF1D	TCACACGCCAGCCAAGGACG	EEF1D_2	GGCTTTATATATCTTGTGGAAAGGACGAAACACCGTCACACGCCAGCCAAGGACGGTTTAAGAGCTATGCTGGAAACAGCATAGCAAGTT
EEF1D	TGGCTGGCGTGTGAGTACCG	EEF1D_3	GGCTTTATATATCTTGTGGAAAGGACGAAACACCGTGGCTGGCGTGTGAGTACCGGTTTAAGAGCTATGCTGGAAACAGCATAGCAAGTT
SMC1A	CAGTTTCAGGAACCCCATGA	SMC1A_1	GGCTTTATATATCTTGTGGAAAGGACGAAACACCGCAGTTTCAGGAACCCCATGAGTTTAAGAGCTATGCTGGAAACAGCATAGCAAGTT
SMC1A	GCGGCCTGTCCTACTGCCGC	SMC1A_2	GGCTTTATATATCTTGTGGAAAGGACGAAACACCGGCGGCCTGTCCTACTGCCGCGTTTAAGAGCTATGCTGGAAACAGCATAGCAAGTT
SMC1A	TCCTACTGCCGCCGGCGCCG	SMC1A_3	GGCTTTATATATCTTGTGGAAAGGACGAAACACCGTCCTACTGCCGCCGGCGCCGGTTTAAGAGCTATGCTGGAAACAGCATAGCAAGTT
SMC3	AGGCGCCTCACCTGACCCTG	SMC3_1	GGCTTTATATATCTTGTGGAAAGGACGAAACACCGAGGCGCCTCACCTGACCCTGGTTTAAGAGCTATGCTGGAAACAGCATAGCAAGTT
SMC3	CACCTGACCCTGCGGCCGTG	SMC3_2	GGCTTTATATATCTTGTGGAAAGGACGAAACACCGCACCTGACCCTGCGGCCGTGGTTTAAGAGCTATGCTGGAAACAGCATAGCAAGTT
SMC3	CACGGCCGCAGGGTCAGGTG	SMC3_3	GGCTTTATATATCTTGTGGAAAGGACGAAACACCGCACGGCCGCAGGGTCAGGTGGTTTAAGAGCTATGCTGGAAACAGCATAGCAAGTT
RAD21	GATGCGGGCCCAAGCTGCAT	RAD21_1	GGCTTTATATATCTTGTGGAAAGGACGAAACACCGGATGCGGGCCCAAGCTGCATGTTTAAGAGCTATGCTGGAAACAGCATAGCAAGTT
RAD21	TACCGAACAAGCGATGATGC	RAD21_2	GGCTTTATATATCTTGTGGAAAGGACGAAACACCGTACCGAACAAGCGATGATGCGTTTAAGAGCTATGCTGGAAACAGCATAGCAAGTT
RAD21	TTACCGAACAAGCGATGATG	RAD21_3	GGCTTTATATATCTTGTGGAAAGGACGAAACACCGTTACCGAACAAGCGATGATGGTTTAAGAGCTATGCTGGAAACAGCATAGCAAGTT
CTCF	CGGTGGCCGGTGCGGACGCG	CTCF_1	GGCTTTATATATCTTGTGGAAAGGACGAAACACCGCGGTGGCCGGTGCGGACGCGGTTTAAGAGCTATGCTGGAAACAGCATAGCAAGTT
CTCF	GCGCGGAGCTGCTTCTTTGG	CTCF_2	GGCTTTATATATCTTGTGGAAAGGACGAAACACCGGCGCGGAGCTGCTTCTTTGGGTTTAAGAGCTATGCTGGAAACAGCATAGCAAGTT
CTCF	TGCTTCTTTGGCGGCAGCGG	CTCF_3	GGCTTTATATATCTTGTGGAAAGGACGAAACACCGTGCTTCTTTGGCGGCAGCGGGTTTAAGAGCTATGCTGGAAACAGCATAGCAAGTT
EP300	AGCCTAGCACACAAACAAGA	EP300_1	GGCTTTATATATCTTGTGGAAAGGACGAAACACCGAGCCTAGCACACAAACAAGAGTTTAAGAGCTATGCTGGAAACAGCATAGCAAGTT
EP300	CTAGCACACAAACAAGATGG	EP300_2	GGCTTTATATATCTTGTGGAAAGGACGAAACACCGCTAGCACACAAACAAGATGGGTTTAAGAGCTATGCTGGAAACAGCATAGCAAGTT
EP300	TGTTTGTGTGCTAGGCTGGG	EP300_3	GGCTTTATATATCTTGTGGAAAGGACGAAACACCGTGTTTGTGTGCTAGGCTGGGGTTTAAGAGCTATGCTGGAAACAGCATAGCAAGTT
KDM6A	GGAGCACTGAGGGGATTCGT	KDM6A_1	GGCTTTATATATCTTGTGGAAAGGACGAAACACCGGGAGCACTGAGGGGATTCGTGTTTAAGAGCTATGCTGGAAACAGCATAGCAAGTT
KDM6A	GGGAACGGCCGGAGCGCGCG	KDM6A_2	GGCTTTATATATCTTGTGGAAAGGACGAAACACCGGGGAACGGCCGGAGCGCGCGGTTTAAGAGCTATGCTGGAAACAGCATAGCAAGTT
KDM6A	GTTGGAGACACAAACTTCCC	KDM6A_3	GGCTTTATATATCTTGTGGAAAGGACGAAACACCGGTTGGAGACACAAACTTCCCGTTTAAGAGCTATGCTGGAAACAGCATAGCAAGTT
KMT2A	ACATGGCGCACAGCTGTCGG	KMT2A_1	GGCTTTATATATCTTGTGGAAAGGACGAAACACCGACATGGCGCACAGCTGTCGGGTTTAAGAGCTATGCTGGAAACAGCATAGCAAGTT
KMT2A	CGAACATGGCGCACAGCTGT	KMT2A_2	GGCTTTATATATCTTGTGGAAAGGACGAAACACCGCGAACATGGCGCACAGCTGTGTTTAAGAGCTATGCTGGAAACAGCATAGCAAGTT
KMT2A	CGCCCGACCCGGGACCACCG	KMT2A_3	GGCTTTATATATCTTGTGGAAAGGACGAAACACCGCGCCCGACCCGGGACCACCGGTTTAAGAGCTATGCTGGAAACAGCATAGCAAGTT
CREBBP	ATCGCGCTCGAAGCCCCGGT	CREBBP_1	GGCTTTATATATCTTGTGGAAAGGACGAAACACCGATCGCGCTCGAAGCCCCGGTGTTTAAGAGCTATGCTGGAAACAGCATAGCAAGTT
CREBBP	GTAGATCGCGCTCGAAGCCC	CREBBP_2	GGCTTTATATATCTTGTGGAAAGGACGAAACACCGGTAGATCGCGCTCGAAGCCCGTTTAAGAGCTATGCTGGAAACAGCATAGCAAGTT
CREBBP	TCTTGTCGCGGACCCGACCG	CREBBP_3	GGCTTTATATATCTTGTGGAAAGGACGAAACACCGTCTTGTCGCGGACCCGACCGGTTTAAGAGCTATGCTGGAAACAGCATAGCAAGTT
KDM4A	AAAGCAGTAGGATCGGCCAG	KDM4A_1	GGCTTTATATATCTTGTGGAAAGGACGAAACACCGAAAGCAGTAGGATCGGCCAGGTTTAAGAGCTATGCTGGAAACAGCATAGCAAGTT
KDM4A	CAGGAGCTGAGCCTAAGCCC	KDM4A_2	GGCTTTATATATCTTGTGGAAAGGACGAAACACCGCAGGAGCTGAGCCTAAGCCCGTTTAAGAGCTATGCTGGAAACAGCATAGCAAGTT
KDM4A	TCGCCTGCTGGAAAAGCAGT	KDM4A_3	GGCTTTATATATCTTGTGGAAAGGACGAAACACCGTCGCCTGCTGGAAAAGCAGTGTTTAAGAGCTATGCTGGAAACAGCATAGCAAGTT
PRDM2	AGCTCCCCCAAGAGCCGGAA	PRDM2_1	GGCTTTATATATCTTGTGGAAAGGACGAAACACCGAGCTCCCCCAAGAGCCGGAAGTTTAAGAGCTATGCTGGAAACAGCATAGCAAGTT
PRDM2	CCGGAAAGGTAGGAGCCCCC	PRDM2_2	GGCTTTATATATCTTGTGGAAAGGACGAAACACCGCCGGAAAGGTAGGAGCCCCCGTTTAAGAGCTATGCTGGAAACAGCATAGCAAGTT
PRDM2	CCTACCTTTCCGGCTCTTGG	PRDM2_3	GGCTTTATATATCTTGTGGAAAGGACGAAACACCGCCTACCTTTCCGGCTCTTGGGTTTAAGAGCTATGCTGGAAACAGCATAGCAAGTT
HDAC1	AGTAGTAACAGACTTTCCTC	HDAC1_1	GGCTTTATATATCTTGTGGAAAGGACGAAACACCGAGTAGTAACAGACTTTCCTCGTTTAAGAGCTATGCTGGAAACAGCATAGCAAGTT
HDAC1	CGCAGACGCAGGGCACCCGG	HDAC1_2	GGCTTTATATATCTTGTGGAAAGGACGAAACACCGCGCAGACGCAGGGCACCCGGGTTTAAGAGCTATGCTGGAAACAGCATAGCAAGTT
HDAC1	GGGACGGGAGGCGAGCAAGA	HDAC1_3	GGCTTTATATATCTTGTGGAAAGGACGAAACACCGGGGACGGGAGGCGAGCAAGAGTTTAAGAGCTATGCTGGAAACAGCATAGCAAGTT
HDAC2	CGGGAAGGCTCGGTACCACC	HDAC2_1	GGCTTTATATATCTTGTGGAAAGGACGAAACACCGCGGGAAGGCTCGGTACCACCGTTTAAGAGCTATGCTGGAAACAGCATAGCAAGTT
HDAC2	CTTTCGGCACCTCTGCCGGG	HDAC2_2	GGCTTTATATATCTTGTGGAAAGGACGAAACACCGCTTTCGGCACCTCTGCCGGGGTTTAAGAGCTATGCTGGAAACAGCATAGCAAGTT
HDAC2	GGCTCGGTACCACCCGGCAG	HDAC2_3	GGCTTTATATATCTTGTGGAAAGGACGAAACACCGGGCTCGGTACCACCCGGCAGGTTTAAGAGCTATGCTGGAAACAGCATAGCAAGTT
DNMT1	ATGGCCGGGACGGCCAGTGT	DNMT1_1	GGCTTTATATATCTTGTGGAAAGGACGAAACACCGATGGCCGGGACGGCCAGTGTGTTTAAGAGCTATGCTGGAAACAGCATAGCAAGTT
DNMT1	GATGGCCGGGACGGCCAGTG	DNMT1_2	GGCTTTATATATCTTGTGGAAAGGACGAAACACCGGATGGCCGGGACGGCCAGTGGTTTAAGAGCTATGCTGGAAACAGCATAGCAAGTT
DNMT1	GGGCAGCGAGATGGCCGGGA	DNMT1_3	GGCTTTATATATCTTGTGGAAAGGACGAAACACCGGGGCAGCGAGATGGCCGGGAGTTTAAGAGCTATGCTGGAAACAGCATAGCAAGTT
DNMT3A	CGAGCCGGGACGCGGCGCCG	DNMT3A_1	GGCTTTATATATCTTGTGGAAAGGACGAAACACCGCGAGCCGGGACGCGGCGCCGGTTTAAGAGCTATGCTGGAAACAGCATAGCAAGTT
DNMT3A	GCAGAGGACGAGCCGGGACG	DNMT3A_2	GGCTTTATATATCTTGTGGAAAGGACGAAACACCGGCAGAGGACGAGCCGGGACGGTTTAAGAGCTATGCTGGAAACAGCATAGCAAGTT
DNMT3A	GGCGGCGGCGGCGAGAGCAG	DNMT3A_3	GGCTTTATATATCTTGTGGAAAGGACGAAACACCGGGCGGCGGCGGCGAGAGCAGGTTTAAGAGCTATGCTGGAAACAGCATAGCAAGTT
SETD2	CGACGAGCGAGGTAGCGACG	SETD2_1	GGCTTTATATATCTTGTGGAAAGGACGAAACACCGCGACGAGCGAGGTAGCGACGGTTTAAGAGCTATGCTGGAAACAGCATAGCAAGTT
SETD2	GACGAGCGAGGTAGCGACGC	SETD2_2	GGCTTTATATATCTTGTGGAAAGGACGAAACACCGGACGAGCGAGGTAGCGACGCGTTTAAGAGCTATGCTGGAAACAGCATAGCAAGTT
SETD2	GAGGGAGGGAGCGACGAGCG	SETD2_3	GGCTTTATATATCTTGTGGAAAGGACGAAACACCGGAGGGAGGGAGCGACGAGCGGTTTAAGAGCTATGCTGGAAACAGCATAGCAAGTT
BRD4	GCGGCTGCCGGCGGTGCCCG	BRD4_1	GGCTTTATATATCTTGTGGAAAGGACGAAACACCGGCGGCTGCCGGCGGTGCCCGGTTTAAGAGCTATGCTGGAAACAGCATAGCAAGTT
BRD4	GCGGCTGCGGCGGCTGCCGG	BRD4_2	GGCTTTATATATCTTGTGGAAAGGACGAAACACCGGCGGCTGCGGCGGCTGCCGGGTTTAAGAGCTATGCTGGAAACAGCATAGCAAGTT
BRD4	GCGGTGCCCGCGGGCGAGCG	BRD4_3	GGCTTTATATATCTTGTGGAAAGGACGAAACACCGGCGGTGCCCGCGGGCGAGCGGTTTAAGAGCTATGCTGGAAACAGCATAGCAAGTT
BRD7	CGATGCCCCTCTCGAGAAGA	BRD7_1	GGCTTTATATATCTTGTGGAAAGGACGAAACACCGCGATGCCCCTCTCGAGAAGAGTTTAAGAGCTATGCTGGAAACAGCATAGCAAGTT
BRD7	GCGCGCCGTCTTCTCGAGAG	BRD7_2	GGCTTTATATATCTTGTGGAAAGGACGAAACACCGGCGCGCCGTCTTCTCGAGAGGTTTAAGAGCTATGCTGGAAACAGCATAGCAAGTT
BRD7	TCGCGCGCCGTCTTCTCGAG	BRD7_3	GGCTTTATATATCTTGTGGAAAGGACGAAACACCGTCGCGCGCCGTCTTCTCGAGGTTTAAGAGCTATGCTGGAAACAGCATAGCAAGTT
PBRM1	GGCACCGGGAGGGGTAAGGG	PBRM1_1	GGCTTTATATATCTTGTGGAAAGGACGAAACACCGGGCACCGGGAGGGGTAAGGGGTTTAAGAGCTATGCTGGAAACAGCATAGCAAGTT
PBRM1	GGCGGCACCGGGAGGGGTAA	PBRM1_2	GGCTTTATATATCTTGTGGAAAGGACGAAACACCGGGCGGCACCGGGAGGGGTAAGTTTAAGAGCTATGCTGGAAACAGCATAGCAAGTT
PBRM1	GGCGGCGGGTGCCGAAGCGA	PBRM1_3	GGCTTTATATATCTTGTGGAAAGGACGAAACACCGGGCGGCGGGTGCCGAAGCGAGTTTAAGAGCTATGCTGGAAACAGCATAGCAAGTT
PHF10	CCGGGCCGTGGGGAGCCAGG	PHF10_1	GGCTTTATATATCTTGTGGAAAGGACGAAACACCGCCGGGCCGTGGGGAGCCAGGGTTTAAGAGCTATGCTGGAAACAGCATAGCAAGTT
PHF10	CGCCGCTCCCCTCAGCCCCG	PHF10_2	GGCTTTATATATCTTGTGGAAAGGACGAAACACCGCGCCGCTCCCCTCAGCCCCGGTTTAAGAGCTATGCTGGAAACAGCATAGCAAGTT
PHF10	CGGGGCTGAGGGGAGCGGCG	PHF10_3	GGCTTTATATATCTTGTGGAAAGGACGAAACACCGCGGGGCTGAGGGGAGCGGCGGTTTAAGAGCTATGCTGGAAACAGCATAGCAAGTT
CHD1	GGCGTCATGGCGGCTGCCGG	CHD1_1	GGCTTTATATATCTTGTGGAAAGGACGAAACACCGGGCGTCATGGCGGCTGCCGGGTTTAAGAGCTATGCTGGAAACAGCATAGCAAGTT
CHD1	TCCCTCCGCTTATCTGCCCC	CHD1_2	GGCTTTATATATCTTGTGGAAAGGACGAAACACCGTCCCTCCGCTTATCTGCCCCGTTTAAGAGCTATGCTGGAAACAGCATAGCAAGTT
CHD1	TTGCTTTCTCGGCGTCATGG	CHD1_3	GGCTTTATATATCTTGTGGAAAGGACGAAACACCGTTGCTTTCTCGGCGTCATGGGTTTAAGAGCTATGCTGGAAACAGCATAGCAAGTT
ARID1A	CACAGCGGGGCCAGGCCCTG	ARID1A_1	GGCTTTATATATCTTGTGGAAAGGACGAAACACCGCACAGCGGGGCCAGGCCCTGGTTTAAGAGCTATGCTGGAAACAGCATAGCAAGTT
ARID1A	CCCTTGCCTGGGAATGAGGG	ARID1A_2	GGCTTTATATATCTTGTGGAAAGGACGAAACACCGCCCTTGCCTGGGAATGAGGGGTTTAAGAGCTATGCTGGAAACAGCATAGCAAGTT
ARID1A	GGTGGAGGCTCCGCTCCCCA	ARID1A_3	GGCTTTATATATCTTGTGGAAAGGACGAAACACCGGGTGGAGGCTCCGCTCCCCAGTTTAAGAGCTATGCTGGAAACAGCATAGCAAGTT
ARID1B	CATGGCCGCGCGGGCAGCAG	ARID1B_1	GGCTTTATATATCTTGTGGAAAGGACGAAACACCGCATGGCCGCGCGGGCAGCAGGTTTAAGAGCTATGCTGGAAACAGCATAGCAAGTT
ARID1B	CCGCGCGGCCATGATCGCCG	ARID1B_2	GGCTTTATATATCTTGTGGAAAGGACGAAACACCGCCGCGCGGCCATGATCGCCGGTTTAAGAGCTATGCTGGAAACAGCATAGCAAGTT
ARID1B	CGCCGCCGCTGCTGCCCGCG	ARID1B_3	GGCTTTATATATCTTGTGGAAAGGACGAAACACCGCGCCGCCGCTGCTGCCCGCGGTTTAAGAGCTATGCTGGAAACAGCATAGCAAGTT
ARID2	AGAGCCCGGAGCCCATTCCT	ARID2_1	GGCTTTATATATCTTGTGGAAAGGACGAAACACCGAGAGCCCGGAGCCCATTCCTGTTTAAGAGCTATGCTGGAAACAGCATAGCAAGTT
ARID2	GGAGCCCATTCCTCGGCCGG	ARID2_2	GGCTTTATATATCTTGTGGAAAGGACGAAACACCGGGAGCCCATTCCTCGGCCGGGTTTAAGAGCTATGCTGGAAACAGCATAGCAAGTT
ARID2	GGGCTCTGGTAGGAAGCGCT	ARID2_3	GGCTTTATATATCTTGTGGAAAGGACGAAACACCGGGGCTCTGGTAGGAAGCGCTGTTTAAGAGCTATGCTGGAAACAGCATAGCAAGTT
SMARCA4	CCGCCGCCGCCGCCAAACGA	SMARCA4_1	GGCTTTATATATCTTGTGGAAAGGACGAAACACCGCCGCCGCCGCCGCCAAACGAGTTTAAGAGCTATGCTGGAAACAGCATAGCAAGTT
SMARCA4	CGCCGCCGCCGCCAAACGAG	SMARCA4_2	GGCTTTATATATCTTGTGGAAAGGACGAAACACCGCGCCGCCGCCGCCAAACGAGGTTTAAGAGCTATGCTGGAAACAGCATAGCAAGTT
SMARCA4	GCCGCCGCCGCCGCCAAACG	SMARCA4_3	GGCTTTATATATCTTGTGGAAAGGACGAAACACCGGCCGCCGCCGCCGCCAAACGGTTTAAGAGCTATGCTGGAAACAGCATAGCAAGTT
SMARCB1	GGCCTGGTCGTCGTCTGCGG	SMARCB1_1	GGCTTTATATATCTTGTGGAAAGGACGAAACACCGGGCCTGGTCGTCGTCTGCGGGTTTAAGAGCTATGCTGGAAACAGCATAGCAAGTT
SMARCB1	GGCGGCCTGGTCGTCGTCTG	SMARCB1_2	GGCTTTATATATCTTGTGGAAAGGACGAAACACCGGGCGGCCTGGTCGTCGTCTGGTTTAAGAGCTATGCTGGAAACAGCATAGCAAGTT
SMARCB1	TGAGGCGCCAGTACCCGGCC	SMARCB1_3	GGCTTTATATATCTTGTGGAAAGGACGAAACACCGTGAGGCGCCAGTACCCGGCCGTTTAAGAGCTATGCTGGAAACAGCATAGCAAGTT
SMARCD1	CCTGAGCCTCCCGTGCCGGC	SMARCD1_1	GGCTTTATATATCTTGTGGAAAGGACGAAACACCGCCTGAGCCTCCCGTGCCGGCGTTTAAGAGCTATGCTGGAAACAGCATAGCAAGTT
SMARCD1	CGAGCGCCCGCCTGTTCCCC	SMARCD1_2	GGCTTTATATATCTTGTGGAAAGGACGAAACACCGCGAGCGCCCGCCTGTTCCCCGTTTAAGAGCTATGCTGGAAACAGCATAGCAAGTT
SMARCD1	TGTTCCCCCGGCCGGCCGGC	SMARCD1_3	GGCTTTATATATCTTGTGGAAAGGACGAAACACCGTGTTCCCCCGGCCGGCCGGCGTTTAAGAGCTATGCTGGAAACAGCATAGCAAGTT
STAG2	ACGCGCTGGAGATGATGGGG	STAG2_1	GGCTTTATATATCTTGTGGAAAGGACGAAACACCGACGCGCTGGAGATGATGGGGGTTTAAGAGCTATGCTGGAAACAGCATAGCAAGTT
STAG2	CCATCATCTCCAGCGCGTGG	STAG2_2	GGCTTTATATATCTTGTGGAAAGGACGAAACACCGCCATCATCTCCAGCGCGTGGGTTTAAGAGCTATGCTGGAAACAGCATAGCAAGTT
STAG2	GCCCCATCATCTCCAGCGCG	STAG2_3	GGCTTTATATATCTTGTGGAAAGGACGAAACACCGGCCCCATCATCTCCAGCGCGGTTTAAGAGCTATGCTGGAAACAGCATAGCAAGTT
INO80	AGATGGCGGCGGCGCTGAGG	INO80_1	GGCTTTATATATCTTGTGGAAAGGACGAAACACCGAGATGGCGGCGGCGCTGAGGGTTTAAGAGCTATGCTGGAAACAGCATAGCAAGTT
INO80	CCAAGATGGCGGCGGCGCTG	INO80_2	GGCTTTATATATCTTGTGGAAAGGACGAAACACCGCCAAGATGGCGGCGGCGCTGGTTTAAGAGCTATGCTGGAAACAGCATAGCAAGTT
INO80	CTCCTCTCAGTGAGTGAAAG	INO80_3	GGCTTTATATATCTTGTGGAAAGGACGAAACACCGCTCCTCTCAGTGAGTGAAAGGTTTAAGAGCTATGCTGGAAACAGCATAGCAAGTT
YY1	CCGAGGAGCCGAGGCCGCCG	YY1_1	GGCTTTATATATCTTGTGGAAAGGACGAAACACCGCCGAGGAGCCGAGGCCGCCGGTTTAAGAGCTATGCTGGAAACAGCATAGCAAGTT
YY1	CGCCCGCAGCCGAGGAGCCG	YY1_2	GGCTTTATATATCTTGTGGAAAGGACGAAACACCGCGCCCGCAGCCGAGGAGCCGGTTTAAGAGCTATGCTGGAAACAGCATAGCAAGTT
YY1	CTCGGCTCCTCGGCTGCGGG	YY1_3	GGCTTTATATATCTTGTGGAAAGGACGAAACACCGCTCGGCTCCTCGGCTGCGGGGTTTAAGAGCTATGCTGGAAACAGCATAGCAAGTT
RUVBL1	AGCGTGGAAAACCAGCAGCT	RUVBL1_1	GGCTTTATATATCTTGTGGAAAGGACGAAACACCGAGCGTGGAAAACCAGCAGCTGTTTAAGAGCTATGCTGGAAACAGCATAGCAAGTT
RUVBL1	CGCATGGTAACTCAGGCGCC	RUVBL1_2	GGCTTTATATATCTTGTGGAAAGGACGAAACACCGCGCATGGTAACTCAGGCGCCGTTTAAGAGCTATGCTGGAAACAGCATAGCAAGTT
RUVBL1	GCCGGGAGCTAAAACCAGCG	RUVBL1_3	GGCTTTATATATCTTGTGGAAAGGACGAAACACCGGCCGGGAGCTAAAACCAGCGGTTTAAGAGCTATGCTGGAAACAGCATAGCAAGTT
RELA	CTCGTCTGTAGTGCACGCCG	RELA_1	GGCTTTATATATCTTGTGGAAAGGACGAAACACCGCTCGTCTGTAGTGCACGCCGGTTTAAGAGCTATGCTGGAAACAGCATAGCAAGTT
RELA	GTCCATGGCCGGGGTCCCGG	RELA_2	GGCTTTATATATCTTGTGGAAAGGACGAAACACCGGTCCATGGCCGGGGTCCCGGGTTTAAGAGCTATGCTGGAAACAGCATAGCAAGTT
RELA	TCGTCTGTAGTGCACGCCGC	RELA_3	GGCTTTATATATCTTGTGGAAAGGACGAAACACCGTCGTCTGTAGTGCACGCCGCGTTTAAGAGCTATGCTGGAAACAGCATAGCAAGTT
REST	CAGCGGAGCGAGCGCCGCCG	REST_1	GGCTTTATATATCTTGTGGAAAGGACGAAACACCGCAGCGGAGCGAGCGCCGCCGGTTTAAGAGCTATGCTGGAAACAGCATAGCAAGTT
REST	GCAGCCGCCGCCAGGGTCTG	REST_2	GGCTTTATATATCTTGTGGAAAGGACGAAACACCGGCAGCCGCCGCCAGGGTCTGGTTTAAGAGCTATGCTGGAAACAGCATAGCAAGTT
REST	GCGAGCTCGCGGCGCAGCAG	REST_3	GGCTTTATATATCTTGTGGAAAGGACGAAACACCGGCGAGCTCGCGGCGCAGCAGGTTTAAGAGCTATGCTGGAAACAGCATAGCAAGTT
FOS	ACTGCTCGTTCGCTGCGCCG	FOS_1	GGCTTTATATATCTTGTGGAAAGGACGAAACACCGACTGCTCGTTCGCTGCGCCGGTTTAAGAGCTATGCTGGAAACAGCATAGCAAGTT
FOS	AGAAGCCAAGACTGAGCCGG	FOS_2	GGCTTTATATATCTTGTGGAAAGGACGAAACACCGAGAAGCCAAGACTGAGCCGGGTTTAAGAGCTATGCTGGAAACAGCATAGCAAGTT
FOS	GTTCGCTGCGCCGCGGCCGC	FOS_3	GGCTTTATATATCTTGTGGAAAGGACGAAACACCGGTTCGCTGCGCCGCGGCCGCGTTTAAGAGCTATGCTGGAAACAGCATAGCAAGTT
JUN	GAGTGGAGGTGCGCGGAGTC	JUN_1	GGCTTTATATATCTTGTGGAAAGGACGAAACACCGGAGTGGAGGTGCGCGGAGTCGTTTAAGAGCTATGCTGGAAACAGCATAGCAAGTT
JUN	TGAGTGTGGCTGAAGCAGCG	JUN_2	GGCTTTATATATCTTGTGGAAAGGACGAAACACCGTGAGTGTGGCTGAAGCAGCGGTTTAAGAGCTATGCTGGAAACAGCATAGCAAGTT
JUN	TGTGGCTGAAGCAGCGAGGC	JUN_3	GGCTTTATATATCTTGTGGAAAGGACGAAACACCGTGTGGCTGAAGCAGCGAGGCGTTTAAGAGCTATGCTGGAAACAGCATAGCAAGTT
SOX2	AAAAGTATCAGGAGTTGTCA	SOX2_1	GGCTTTATATATCTTGTGGAAAGGACGAAACACCGAAAAGTATCAGGAGTTGTCAGTTTAAGAGCTATGCTGGAAACAGCATAGCAAGTT
SOX2	AAGAGAGTGTTTGCAAAAGG	SOX2_2	GGCTTTATATATCTTGTGGAAAGGACGAAACACCGAAGAGAGTGTTTGCAAAAGGGTTTAAGAGCTATGCTGGAAACAGCATAGCAAGTT
SOX2	GAAGAGAGTGTTTGCAAAAG	SOX2_3	GGCTTTATATATCTTGTGGAAAGGACGAAACACCGGAAGAGAGTGTTTGCAAAAGGTTTAAGAGCTATGCTGGAAACAGCATAGCAAGTT
KDM1A	CGCGCGGGCAGCGTGAAGCG	KDM1A_1	GGCTTTATATATCTTGTGGAAAGGACGAAACACCGCGCGCGGGCAGCGTGAAGCGGTTTAAGAGCTATGCTGGAAACAGCATAGCAAGTT
KDM1A	GCGTGAAGCGAGGCGAGGCA	KDM1A_2	GGCTTTATATATCTTGTGGAAAGGACGAAACACCGGCGTGAAGCGAGGCGAGGCAGTTTAAGAGCTATGCTGGAAACAGCATAGCAAGTT
KDM1A	GGGCAGCGTGAAGCGAGGCG	KDM1A_3	GGCTTTATATATCTTGTGGAAAGGACGAAACACCGGGGCAGCGTGAAGCGAGGCGGTTTAAGAGCTATGCTGGAAACAGCATAGCAAGTT
LDB1	ATGCCCGGCCTGTCCCCGCG	LDB1_1	GGCTTTATATATCTTGTGGAAAGGACGAAACACCGATGCCCGGCCTGTCCCCGCGGTTTAAGAGCTATGCTGGAAACAGCATAGCAAGTT
LDB1	GTCACGGTGCCCGCCCCTCG	LDB1_2	GGCTTTATATATCTTGTGGAAAGGACGAAACACCGGTCACGGTGCCCGCCCCTCGGTTTAAGAGCTATGCTGGAAACAGCATAGCAAGTT
LDB1	TGACTCGGCTGGGCCCCCAG	LDB1_3	GGCTTTATATATCTTGTGGAAAGGACGAAACACCGTGACTCGGCTGGGCCCCCAGGTTTAAGAGCTATGCTGGAAACAGCATAGCAAGTT
NPAT	ACCCGGCTATGCTGGACAGA	NPAT_1	GGCTTTATATATCTTGTGGAAAGGACGAAACACCGACCCGGCTATGCTGGACAGAGTTTAAGAGCTATGCTGGAAACAGCATAGCAAGTT
NPAT	CCCCAAAGCTTCCCTACCAA	NPAT_2	GGCTTTATATATCTTGTGGAAAGGACGAAACACCGCCCCAAAGCTTCCCTACCAAGTTTAAGAGCTATGCTGGAAACAGCATAGCAAGTT
NPAT	GTCTCAACTCGTAAGCTGGG	NPAT_3	GGCTTTATATATCTTGTGGAAAGGACGAAACACCGGTCTCAACTCGTAAGCTGGGGTTTAAGAGCTATGCTGGAAACAGCATAGCAAGTT
NDUFV1	CCGCCGTGTTGCCAGCATCG	NDUFV1_1	GGCTTTATATATCTTGTGGAAAGGACGAAACACCGCCGCCGTGTTGCCAGCATCGGTTTAAGAGCTATGCTGGAAACAGCATAGCAAGTT
NDUFV1	CCGCGATGCTGGCAACACGG	NDUFV1_2	GGCTTTATATATCTTGTGGAAAGGACGAAACACCGCCGCGATGCTGGCAACACGGGTTTAAGAGCTATGCTGGAAACAGCATAGCAAGTT
NDUFV1	CCGTGTTGCCAGCATCGCGG	NDUFV1_3	GGCTTTATATATCTTGTGGAAAGGACGAAACACCGCCGTGTTGCCAGCATCGCGGGTTTAAGAGCTATGCTGGAAACAGCATAGCAAGTT
NDUFS1	AAGCGACCCGGCCTCCTAGG	NDUFS1_1	GGCTTTATATATCTTGTGGAAAGGACGAAACACCGAAGCGACCCGGCCTCCTAGGGTTTAAGAGCTATGCTGGAAACAGCATAGCAAGTT
NDUFS1	GACCACGACGACCCCCTAGG	NDUFS1_2	GGCTTTATATATCTTGTGGAAAGGACGAAACACCGGACCACGACGACCCCCTAGGGTTTAAGAGCTATGCTGGAAACAGCATAGCAAGTT
NDUFS1	GTTTAGCAGAACAGCCTCCG	NDUFS1_3	GGCTTTATATATCTTGTGGAAAGGACGAAACACCGGTTTAGCAGAACAGCCTCCGGTTTAAGAGCTATGCTGGAAACAGCATAGCAAGTT
NDUFS2	AGGGCTTTGTGCGGCTTCCG	NDUFS2_1	GGCTTTATATATCTTGTGGAAAGGACGAAACACCGAGGGCTTTGTGCGGCTTCCGGTTTAAGAGCTATGCTGGAAACAGCATAGCAAGTT
NDUFS2	GCGGCGCTGAGGGCTTTGTG	NDUFS2_2	GGCTTTATATATCTTGTGGAAAGGACGAAACACCGGCGGCGCTGAGGGCTTTGTGGTTTAAGAGCTATGCTGGAAACAGCATAGCAAGTT
NDUFS2	GTGCGGCTTCCGGGGCGTCG	NDUFS2_3	GGCTTTATATATCTTGTGGAAAGGACGAAACACCGGTGCGGCTTCCGGGGCGTCGGTTTAAGAGCTATGCTGGAAACAGCATAGCAAGTT
NDUFS3	CTCACCCCTGGTCAGCGCCG	NDUFS3_1	GGCTTTATATATCTTGTGGAAAGGACGAAACACCGCTCACCCCTGGTCAGCGCCGGTTTAAGAGCTATGCTGGAAACAGCATAGCAAGTT
NDUFS3	GATCCCGCGCCACCACAGCC	NDUFS3_2	GGCTTTATATATCTTGTGGAAAGGACGAAACACCGGATCCCGCGCCACCACAGCCGTTTAAGAGCTATGCTGGAAACAGCATAGCAAGTT
NDUFS3	GTAGCCAGGCTGTGGTGGCG	NDUFS3_3	GGCTTTATATATCTTGTGGAAAGGACGAAACACCGGTAGCCAGGCTGTGGTGGCGGTTTAAGAGCTATGCTGGAAACAGCATAGCAAGTT
NDUFAF1	ACCCGGGACACACCAACCGC	NDUFAF1_1	GGCTTTATATATCTTGTGGAAAGGACGAAACACCGACCCGGGACACACCAACCGCGTTTAAGAGCTATGCTGGAAACAGCATAGCAAGTT
NDUFAF1	GGTAAGCGGCGGCAGGCCGG	NDUFAF1_2	GGCTTTATATATCTTGTGGAAAGGACGAAACACCGGGTAAGCGGCGGCAGGCCGGGTTTAAGAGCTATGCTGGAAACAGCATAGCAAGTT
NDUFAF1	GGTGTGTCCCGGGTGTGGGG	NDUFAF1_3	GGCTTTATATATCTTGTGGAAAGGACGAAACACCGGGTGTGTCCCGGGTGTGGGGGTTTAAGAGCTATGCTGGAAACAGCATAGCAAGTT
NDUFA12	CAGCAGATCACCGGCCACGG	NDUFA12_1	GGCTTTATATATCTTGTGGAAAGGACGAAACACCGCAGCAGATCACCGGCCACGGGTTTAAGAGCTATGCTGGAAACAGCATAGCAAGTT
NDUFA12	GATAGCCTCGGAGACCGCCG	NDUFA12_2	GGCTTTATATATCTTGTGGAAAGGACGAAACACCGGATAGCCTCGGAGACCGCCGGTTTAAGAGCTATGCTGGAAACAGCATAGCAAGTT
NDUFA12	TTAGTGCAGGTCCTGAAACG	NDUFA12_3	GGCTTTATATATCTTGTGGAAAGGACGAAACACCGTTAGTGCAGGTCCTGAAACGGTTTAAGAGCTATGCTGGAAACAGCATAGCAAGTT
SDHA	CGGCAACAGCAGACATGTCG	SDHA_1	GGCTTTATATATCTTGTGGAAAGGACGAAACACCGCGGCAACAGCAGACATGTCGGTTTAAGAGCTATGCTGGAAACAGCATAGCAAGTT
SDHA	GGCAACAGCAGACATGTCGG	SDHA_2	GGCTTTATATATCTTGTGGAAAGGACGAAACACCGGGCAACAGCAGACATGTCGGGTTTAAGAGCTATGCTGGAAACAGCATAGCAAGTT
SDHA	GGCGGCAACAGCAGACATGT	SDHA_3	GGCTTTATATATCTTGTGGAAAGGACGAAACACCGGGCGGCAACAGCAGACATGTGTTTAAGAGCTATGCTGGAAACAGCATAGCAAGTT
SDHB	CGGTGGTCGCCCTCTCCTTG	SDHB_1	GGCTTTATATATCTTGTGGAAAGGACGAAACACCGCGGTGGTCGCCCTCTCCTTGGTTTAAGAGCTATGCTGGAAACAGCATAGCAAGTT
SDHB	GGCCGGCAACCGGCGCCTCA	SDHB_2	GGCTTTATATATCTTGTGGAAAGGACGAAACACCGGGCCGGCAACCGGCGCCTCAGTTTAAGAGCTATGCTGGAAACAGCATAGCAAGTT
SDHB	TTGCCGGCCACAACCCTTGG	SDHB_3	GGCTTTATATATCTTGTGGAAAGGACGAAACACCGTTGCCGGCCACAACCCTTGGGTTTAAGAGCTATGCTGGAAACAGCATAGCAAGTT
SDHC	GGACTGGGAGTTGGTGCCTG	SDHC_1	GGCTTTATATATCTTGTGGAAAGGACGAAACACCGGGACTGGGAGTTGGTGCCTGGTTTAAGAGCTATGCTGGAAACAGCATAGCAAGTT
SDHC	GTTGCTGAGGTGACTTCAGT	SDHC_2	GGCTTTATATATCTTGTGGAAAGGACGAAACACCGGTTGCTGAGGTGACTTCAGTGTTTAAGAGCTATGCTGGAAACAGCATAGCAAGTT
SDHC	TGTTGCTGAGGTGACTTCAG	SDHC_3	GGCTTTATATATCTTGTGGAAAGGACGAAACACCGTGTTGCTGAGGTGACTTCAGGTTTAAGAGCTATGCTGGAAACAGCATAGCAAGTT
SDHAF1	AGCGAACGACCTGCGAACCG	SDHAF1_1	GGCTTTATATATCTTGTGGAAAGGACGAAACACCGAGCGAACGACCTGCGAACCGGTTTAAGAGCTATGCTGGAAACAGCATAGCAAGTT
SDHAF1	CTGGCTGTGTGGCGGCTCCG	SDHAF1_2	GGCTTTATATATCTTGTGGAAAGGACGAAACACCGCTGGCTGTGTGGCGGCTCCGGTTTAAGAGCTATGCTGGAAACAGCATAGCAAGTT
SDHAF1	GGCCTTTGCTGGCTGTGTGG	SDHAF1_3	GGCTTTATATATCTTGTGGAAAGGACGAAACACCGGGCCTTTGCTGGCTGTGTGGGTTTAAGAGCTATGCTGGAAACAGCATAGCAAGTT
UQCRFS1	CGGGCGCGAACGGGCCTGAG	UQCRFS1_1	GGCTTTATATATCTTGTGGAAAGGACGAAACACCGCGGGCGCGAACGGGCCTGAGGTTTAAGAGCTATGCTGGAAACAGCATAGCAAGTT
UQCRFS1	GCGGGATGCTACCGACAACA	UQCRFS1_2	GGCTTTATATATCTTGTGGAAAGGACGAAACACCGGCGGGATGCTACCGACAACAGTTTAAGAGCTATGCTGGAAACAGCATAGCAAGTT
UQCRFS1	TTGTCGGTAGCATCCCGCTC	UQCRFS1_3	GGCTTTATATATCTTGTGGAAAGGACGAAACACCGTTGTCGGTAGCATCCCGCTCGTTTAAGAGCTATGCTGGAAACAGCATAGCAAGTT
CYC1	AGCTGCGGCTTCGCTTCGCG	CYC1_1	GGCTTTATATATCTTGTGGAAAGGACGAAACACCGAGCTGCGGCTTCGCTTCGCGGTTTAAGAGCTATGCTGGAAACAGCATAGCAAGTT
CYC1	GCGGGGTAGTGTTGGGCCCG	CYC1_2	GGCTTTATATATCTTGTGGAAAGGACGAAACACCGGCGGGGTAGTGTTGGGCCCGGTTTAAGAGCTATGCTGGAAACAGCATAGCAAGTT
CYC1	GGGGTAGTGTTGGGCCCGCG	CYC1_3	GGCTTTATATATCTTGTGGAAAGGACGAAACACCGGGGGTAGTGTTGGGCCCGCGGTTTAAGAGCTATGCTGGAAACAGCATAGCAAGTT
BCS1L	ACCCCAAACCATGTGGCTGG	BCS1L_1	GGCTTTATATATCTTGTGGAAAGGACGAAACACCGACCCCAAACCATGTGGCTGGGTTTAAGAGCTATGCTGGAAACAGCATAGCAAGTT
BCS1L	ACGGGTTACCCCAAACCATG	BCS1L_2	GGCTTTATATATCTTGTGGAAAGGACGAAACACCGACGGGTTACCCCAAACCATGGTTTAAGAGCTATGCTGGAAACAGCATAGCAAGTT
BCS1L	GGAGGGCCAGAGAGTCACGG	BCS1L_3	GGCTTTATATATCTTGTGGAAAGGACGAAACACCGGGAGGGCCAGAGAGTCACGGGTTTAAGAGCTATGCTGGAAACAGCATAGCAAGTT
COX6B1	ACACTCACCTAAAGGCACCC	COX6B1_1	GGCTTTATATATCTTGTGGAAAGGACGAAACACCGACACTCACCTAAAGGCACCCGTTTAAGAGCTATGCTGGAAACAGCATAGCAAGTT
COX6B1	GGGGTGCCTTTAGGTGAGTG	COX6B1_2	GGCTTTATATATCTTGTGGAAAGGACGAAACACCGGGGGTGCCTTTAGGTGAGTGGTTTAAGAGCTATGCTGGAAACAGCATAGCAAGTT
COX6B1	TGAGCTGCAGGTTGAATCCG	COX6B1_3	GGCTTTATATATCTTGTGGAAAGGACGAAACACCGTGAGCTGCAGGTTGAATCCGGTTTAAGAGCTATGCTGGAAACAGCATAGCAAGTT
SURF1	CGGTGGCTGCGTTGCAGCTG	SURF1_1	GGCTTTATATATCTTGTGGAAAGGACGAAACACCGCGGTGGCTGCGTTGCAGCTGGTTTAAGAGCTATGCTGGAAACAGCATAGCAAGTT
SURF1	CTGCGTTGCAGCTGGGGCTG	SURF1_2	GGCTTTATATATCTTGTGGAAAGGACGAAACACCGCTGCGTTGCAGCTGGGGCTGGTTTAAGAGCTATGCTGGAAACAGCATAGCAAGTT
SURF1	GGGCTGGGACGGGTGAGCGC	SURF1_3	GGCTTTATATATCTTGTGGAAAGGACGAAACACCGGGGCTGGGACGGGTGAGCGCGTTTAAGAGCTATGCTGGAAACAGCATAGCAAGTT
SCO1	CGAGTTATGCGGCCTCTGGG	SCO1_1	GGCTTTATATATCTTGTGGAAAGGACGAAACACCGCGAGTTATGCGGCCTCTGGGGTTTAAGAGCTATGCTGGAAACAGCATAGCAAGTT
SCO1	GCGATGCTGGTCCTAGTACC	SCO1_2	GGCTTTATATATCTTGTGGAAAGGACGAAACACCGGCGATGCTGGTCCTAGTACCGTTTAAGAGCTATGCTGGAAACAGCATAGCAAGTT
SCO1	TAGTACCCGGACGAGTTATG	SCO1_3	GGCTTTATATATCTTGTGGAAAGGACGAAACACCGTAGTACCCGGACGAGTTATGGTTTAAGAGCTATGCTGGAAACAGCATAGCAAGTT
SCO2	AGCCGGCGGGGCAGAGCGCA	SCO2_1	GGCTTTATATATCTTGTGGAAAGGACGAAACACCGAGCCGGCGGGGCAGAGCGCAGTTTAAGAGCTATGCTGGAAACAGCATAGCAAGTT
SCO2	GAGCGCAGGGAGCTGGAGGT	SCO2_2	GGCTTTATATATCTTGTGGAAAGGACGAAACACCGGAGCGCAGGGAGCTGGAGGTGTTTAAGAGCTATGCTGGAAACAGCATAGCAAGTT
SCO2	GTCAGTGGACCAAGCACGAG	SCO2_3	GGCTTTATATATCTTGTGGAAAGGACGAAACACCGGTCAGTGGACCAAGCACGAGGTTTAAGAGCTATGCTGGAAACAGCATAGCAAGTT
LRPPRC	CCAACGCGCGGATCTCAGCA	LRPPRC_1	GGCTTTATATATCTTGTGGAAAGGACGAAACACCGCCAACGCGCGGATCTCAGCAGTTTAAGAGCTATGCTGGAAACAGCATAGCAAGTT
LRPPRC	GGAGCGTGCTTCCCGCTGCG	LRPPRC_2	GGCTTTATATATCTTGTGGAAAGGACGAAACACCGGGAGCGTGCTTCCCGCTGCGGTTTAAGAGCTATGCTGGAAACAGCATAGCAAGTT
LRPPRC	TTGCTCGAACGTCCCCGCAG	LRPPRC_3	GGCTTTATATATCTTGTGGAAAGGACGAAACACCGTTGCTCGAACGTCCCCGCAGGTTTAAGAGCTATGCTGGAAACAGCATAGCAAGTT
ATP6V1A	CGGTCGCCGCTCACCTGCTG	ATP6V1A_1	GGCTTTATATATCTTGTGGAAAGGACGAAACACCGCGGTCGCCGCTCACCTGCTGGTTTAAGAGCTATGCTGGAAACAGCATAGCAAGTT
ATP6V1A	CTCGCGCCCCAGCAGGTGAG	ATP6V1A_2	GGCTTTATATATCTTGTGGAAAGGACGAAACACCGCTCGCGCCCCAGCAGGTGAGGTTTAAGAGCTATGCTGGAAACAGCATAGCAAGTT
ATP6V1A	GGCGACCGGTAACTGGCGAG	ATP6V1A_3	GGCTTTATATATCTTGTGGAAAGGACGAAACACCGGGCGACCGGTAACTGGCGAGGTTTAAGAGCTATGCTGGAAACAGCATAGCAAGTT
ATP6V1B2	GAGGAGACAAGATGGCGCTG	ATP6V1B2_1	GGCTTTATATATCTTGTGGAAAGGACGAAACACCGGAGGAGACAAGATGGCGCTGGTTTAAGAGCTATGCTGGAAACAGCATAGCAAGTT
ATP6V1B2	GATGCGGGGGATTGTCAACG	ATP6V1B2_2	GGCTTTATATATCTTGTGGAAAGGACGAAACACCGGATGCGGGGGATTGTCAACGGTTTAAGAGCTATGCTGGAAACAGCATAGCAAGTT
ATP6V1B2	TCGGGACAGAGGAGACAAGA	ATP6V1B2_3	GGCTTTATATATCTTGTGGAAAGGACGAAACACCGTCGGGACAGAGGAGACAAGAGTTTAAGAGCTATGCTGGAAACAGCATAGCAAGTT
ATP11A	GCCGGCGAATGCTGGGTCCG	ATP11A_1	GGCTTTATATATCTTGTGGAAAGGACGAAACACCGGCCGGCGAATGCTGGGTCCGGTTTAAGAGCTATGCTGGAAACAGCATAGCAAGTT
ATP11A	GGAGCAGCTGCCGACGCGCG	ATP11A_2	GGCTTTATATATCTTGTGGAAAGGACGAAACACCGGGAGCAGCTGCCGACGCGCGGTTTAAGAGCTATGCTGGAAACAGCATAGCAAGTT
ATP11A	GTGGAGCAGCTGCCGACGCG	ATP11A_3	GGCTTTATATATCTTGTGGAAAGGACGAAACACCGGTGGAGCAGCTGCCGACGCGGTTTAAGAGCTATGCTGGAAACAGCATAGCAAGTT
ATP12A	AGGCCAGCGGACGCCTCGGA	ATP12A_1	GGCTTTATATATCTTGTGGAAAGGACGAAACACCGAGGCCAGCGGACGCCTCGGAGTTTAAGAGCTATGCTGGAAACAGCATAGCAAGTT
ATP12A	GGCGGGTTTCCTACCCTCCG	ATP12A_2	GGCTTTATATATCTTGTGGAAAGGACGAAACACCGGGCGGGTTTCCTACCCTCCGGTTTAAGAGCTATGCTGGAAACAGCATAGCAAGTT
ATP12A	TCGGAGGGTAGGAAACCCGC	ATP12A_3	GGCTTTATATATCTTGTGGAAAGGACGAAACACCGTCGGAGGGTAGGAAACCCGCGTTTAAGAGCTATGCTGGAAACAGCATAGCAAGTT
FH	GCACCATGTACCGAGCACTT	FH_1	GGCTTTATATATCTTGTGGAAAGGACGAAACACCGGCACCATGTACCGAGCACTTGTTTAAGAGCTATGCTGGAAACAGCATAGCAAGTT
FH	GTGCTCGGTACATGGTGCTG	FH_2	GGCTTTATATATCTTGTGGAAAGGACGAAACACCGGTGCTCGGTACATGGTGCTGGTTTAAGAGCTATGCTGGAAACAGCATAGCAAGTT
FH	TGCTCGGTACATGGTGCTGA	FH_3	GGCTTTATATATCTTGTGGAAAGGACGAAACACCGTGCTCGGTACATGGTGCTGAGTTTAAGAGCTATGCTGGAAACAGCATAGCAAGTT
DLAT	AGTGACCTCTCCAAGAGCAG	DLAT_1	GGCTTTATATATCTTGTGGAAAGGACGAAACACCGAGTGACCTCTCCAAGAGCAGGTTTAAGAGCTATGCTGGAAACAGCATAGCAAGTT
DLAT	CAACGCCGCTGCTCTTGGAG	DLAT_2	GGCTTTATATATCTTGTGGAAAGGACGAAACACCGCAACGCCGCTGCTCTTGGAGGTTTAAGAGCTATGCTGGAAACAGCATAGCAAGTT
DLAT	GGGGGGTTGGTGGCACTATG	DLAT_3	GGCTTTATATATCTTGTGGAAAGGACGAAACACCGGGGGGGTTGGTGGCACTATGGTTTAAGAGCTATGCTGGAAACAGCATAGCAAGTT
DLD	ACAGCGGAAAAATGCAGAGC	DLD_1	GGCTTTATATATCTTGTGGAAAGGACGAAACACCGACAGCGGAAAAATGCAGAGCGTTTAAGAGCTATGCTGGAAACAGCATAGCAAGTT
DLD	AGGTGAAAGTATTGGCGGAA	DLD_2	GGCTTTATATATCTTGTGGAAAGGACGAAACACCGAGGTGAAAGTATTGGCGGAAGTTTAAGAGCTATGCTGGAAACAGCATAGCAAGTT
DLD	TGGCGGAAAGGAAAATACAG	DLD_3	GGCTTTATATATCTTGTGGAAAGGACGAAACACCGTGGCGGAAAGGAAAATACAGGTTTAAGAGCTATGCTGGAAACAGCATAGCAAGTT
DLST	GCGGGATCGGGACAGCATCA	DLST_1	GGCTTTATATATCTTGTGGAAAGGACGAAACACCGGCGGGATCGGGACAGCATCAGTTTAAGAGCTATGCTGGAAACAGCATAGCAAGTT
DLST	GGATCGGGACAGCATCACGG	DLST_2	GGCTTTATATATCTTGTGGAAAGGACGAAACACCGGGATCGGGACAGCATCACGGGTTTAAGAGCTATGCTGGAAACAGCATAGCAAGTT
DLST	TGAACGCCCGAGACACACAG	DLST_3	GGCTTTATATATCTTGTGGAAAGGACGAAACACCGTGAACGCCCGAGACACACAGGTTTAAGAGCTATGCTGGAAACAGCATAGCAAGTT
OGDH	ACGGGCGCGGCGACAGCGCA	OGDH_1	GGCTTTATATATCTTGTGGAAAGGACGAAACACCGACGGGCGCGGCGACAGCGCAGTTTAAGAGCTATGCTGGAAACAGCATAGCAAGTT
OGDH	CGTCCCAGTGCCGGGTGTCG	OGDH_2	GGCTTTATATATCTTGTGGAAAGGACGAAACACCGCGTCCCAGTGCCGGGTGTCGGTTTAAGAGCTATGCTGGAAACAGCATAGCAAGTT
OGDH	GCGCCGCGACACCCGGCACT	OGDH_3	GGCTTTATATATCTTGTGGAAAGGACGAAACACCGGCGCCGCGACACCCGGCACTGTTTAAGAGCTATGCTGGAAACAGCATAGCAAGTT
CS	ACCTTGTCAACCCGTCGGCG	CS_1	GGCTTTATATATCTTGTGGAAAGGACGAAACACCGACCTTGTCAACCCGTCGGCGGTTTAAGAGCTATGCTGGAAACAGCATAGCAAGTT
CS	GCCGCGCCGACGGGTTGACA	CS_2	GGCTTTATATATCTTGTGGAAAGGACGAAACACCGGCCGCGCCGACGGGTTGACAGTTTAAGAGCTATGCTGGAAACAGCATAGCAAGTT
CS	TTTCAACCTTGTCAACCCGT	CS_3	GGCTTTATATATCTTGTGGAAAGGACGAAACACCGTTTCAACCTTGTCAACCCGTGTTTAAGAGCTATGCTGGAAACAGCATAGCAAGTT
PDHA1	ACAACCCAGGAGGCACGACG	PDHA1_1	GGCTTTATATATCTTGTGGAAAGGACGAAACACCGACAACCCAGGAGGCACGACGGTTTAAGAGCTATGCTGGAAACAGCATAGCAAGTT
PDHA1	CAACCCAGGAGGCACGACGC	PDHA1_2	GGCTTTATATATCTTGTGGAAAGGACGAAACACCGCAACCCAGGAGGCACGACGCGTTTAAGAGCTATGCTGGAAACAGCATAGCAAGTT
PDHA1	GCGACTCCTCACAACCCAGG	PDHA1_3	GGCTTTATATATCTTGTGGAAAGGACGAAACACCGGCGACTCCTCACAACCCAGGGTTTAAGAGCTATGCTGGAAACAGCATAGCAAGTT
ACO2	AATGGCGCCCTACAGCCTAC	ACO2_1	GGCTTTATATATCTTGTGGAAAGGACGAAACACCGAATGGCGCCCTACAGCCTACGTTTAAGAGCTATGCTGGAAACAGCATAGCAAGTT
ACO2	CCTACAGCCTACTGGTGACT	ACO2_2	GGCTTTATATATCTTGTGGAAAGGACGAAACACCGCCTACAGCCTACTGGTGACTGTTTAAGAGCTATGCTGGAAACAGCATAGCAAGTT
ACO2	CCTGCAGCCGAGTCACCAGT	ACO2_3	GGCTTTATATATCTTGTGGAAAGGACGAAACACCGCCTGCAGCCGAGTCACCAGTGTTTAAGAGCTATGCTGGAAACAGCATAGCAAGTT
SLC25A1	CTCGGACCCGAAGCCGCCAC	SLC25A1_1	GGCTTTATATATCTTGTGGAAAGGACGAAACACCGCTCGGACCCGAAGCCGCCACGTTTAAGAGCTATGCTGGAAACAGCATAGCAAGTT
SLC25A1	GCGGGAGGCGGGGCGCCCTG	SLC25A1_2	GGCTTTATATATCTTGTGGAAAGGACGAAACACCGGCGGGAGGCGGGGCGCCCTGGTTTAAGAGCTATGCTGGAAACAGCATAGCAAGTT
SLC25A1	TCGGACCCGAAGCCGCCACA	SLC25A1_3	GGCTTTATATATCTTGTGGAAAGGACGAAACACCGTCGGACCCGAAGCCGCCACAGTTTAAGAGCTATGCTGGAAACAGCATAGCAAGTT
ACLY	CCTCTGCCGAAGTCCGTGCG	ACLY_1	GGCTTTATATATCTTGTGGAAAGGACGAAACACCGCCTCTGCCGAAGTCCGTGCGGTTTAAGAGCTATGCTGGAAACAGCATAGCAAGTT
ACLY	TGCGGGGTTCGTCGGGCCTG	ACLY_2	GGCTTTATATATCTTGTGGAAAGGACGAAACACCGTGCGGGGTTCGTCGGGCCTGGTTTAAGAGCTATGCTGGAAACAGCATAGCAAGTT
ACLY	TGTGGAAGAAGCGCCGCGCA	ACLY_3	GGCTTTATATATCTTGTGGAAAGGACGAAACACCGTGTGGAAGAAGCGCCGCGCAGTTTAAGAGCTATGCTGGAAACAGCATAGCAAGTT
IDH3A	CTCACCTTAGAGATCCACGC	IDH3A_1	GGCTTTATATATCTTGTGGAAAGGACGAAACACCGCTCACCTTAGAGATCCACGCGTTTAAGAGCTATGCTGGAAACAGCATAGCAAGTT
IDH3A	GCTCACCTTAGAGATCCACG	IDH3A_2	GGCTTTATATATCTTGTGGAAAGGACGAAACACCGGCTCACCTTAGAGATCCACGGTTTAAGAGCTATGCTGGAAACAGCATAGCAAGTT
IDH3A	GGAGCCAGGAGGGGAAGCGA	IDH3A_3	GGCTTTATATATCTTGTGGAAAGGACGAAACACCGGGAGCCAGGAGGGGAAGCGAGTTTAAGAGCTATGCTGGAAACAGCATAGCAAGTT
SLC2A1	CTCCCTGGCGTGCTCACTCG	SLC2A1_1	GGCTTTATATATCTTGTGGAAAGGACGAAACACCGCTCCCTGGCGTGCTCACTCGGTTTAAGAGCTATGCTGGAAACAGCATAGCAAGTT
SLC2A1	GGGGACCCGCGACTAGCGAC	SLC2A1_2	GGCTTTATATATCTTGTGGAAAGGACGAAACACCGGGGGACCCGCGACTAGCGACGTTTAAGAGCTATGCTGGAAACAGCATAGCAAGTT
SLC2A1	GGTAGCAACAGCGAGCGTGC	SLC2A1_3	GGCTTTATATATCTTGTGGAAAGGACGAAACACCGGGTAGCAACAGCGAGCGTGCGTTTAAGAGCTATGCTGGAAACAGCATAGCAAGTT
PGK1	CAAGCCTCCGGAGCGCACGT	PGK1_1	GGCTTTATATATCTTGTGGAAAGGACGAAACACCGCAAGCCTCCGGAGCGCACGTGTTTAAGAGCTATGCTGGAAACAGCATAGCAAGTT
PGK1	GGTCGGTGATTCGGTCAACG	PGK1_2	GGCTTTATATATCTTGTGGAAAGGACGAAACACCGGGTCGGTGATTCGGTCAACGGTTTAAGAGCTATGCTGGAAACAGCATAGCAAGTT
PGK1	GTCGGTGATTCGGTCAACGA	PGK1_3	GGCTTTATATATCTTGTGGAAAGGACGAAACACCGGTCGGTGATTCGGTCAACGAGTTTAAGAGCTATGCTGGAAACAGCATAGCAAGTT
GAPDH	AGACGGGCGGAGAGAAACCC	GAPDH_1	GGCTTTATATATCTTGTGGAAAGGACGAAACACCGAGACGGGCGGAGAGAAACCCGTTTAAGAGCTATGCTGGAAACAGCATAGCAAGTT
GAPDH	CGTCGCCAGGTGAAGACGGG	GAPDH_2	GGCTTTATATATCTTGTGGAAAGGACGAAACACCGCGTCGCCAGGTGAAGACGGGGTTTAAGAGCTATGCTGGAAACAGCATAGCAAGTT
GAPDH	TGGCGACGCAAAAGAAGATG	GAPDH_3	GGCTTTATATATCTTGTGGAAAGGACGAAACACCGTGGCGACGCAAAAGAAGATGGTTTAAGAGCTATGCTGGAAACAGCATAGCAAGTT
FOXK1	GAACATGGCCGAAGTCGGCG	FOXK1_1	GGCTTTATATATCTTGTGGAAAGGACGAAACACCGGAACATGGCCGAAGTCGGCGGTTTAAGAGCTATGCTGGAAACAGCATAGCAAGTT
FOXK1	GCCGAAGTCGGCGAGGACAG	FOXK1_2	GGCTTTATATATCTTGTGGAAAGGACGAAACACCGGCCGAAGTCGGCGAGGACAGGTTTAAGAGCTATGCTGGAAACAGCATAGCAAGTT
FOXK1	GCCGCTGTCCTCGCCGACTT	FOXK1_3	GGCTTTATATATCTTGTGGAAAGGACGAAACACCGGCCGCTGTCCTCGCCGACTTGTTTAAGAGCTATGCTGGAAACAGCATAGCAAGTT
ENO2	CGTCTGAGTCTGCAGTCCCG	ENO2_1	GGCTTTATATATCTTGTGGAAAGGACGAAACACCGCGTCTGAGTCTGCAGTCCCGGTTTAAGAGCTATGCTGGAAACAGCATAGCAAGTT
ENO2	CTCGGGACTGCAGACTCAGA	ENO2_2	GGCTTTATATATCTTGTGGAAAGGACGAAACACCGCTCGGGACTGCAGACTCAGAGTTTAAGAGCTATGCTGGAAACAGCATAGCAAGTT
ENO2	GGGACTGCAGACTCAGACGG	ENO2_3	GGCTTTATATATCTTGTGGAAAGGACGAAACACCGGGGACTGCAGACTCAGACGGGTTTAAGAGCTATGCTGGAAACAGCATAGCAAGTT
TPI1	AGTTCTTCGTTGGGGGAAAC	TPI1_1	GGCTTTATATATCTTGTGGAAAGGACGAAACACCGAGTTCTTCGTTGGGGGAAACGTTTAAGAGCTATGCTGGAAACAGCATAGCAAGTT
TPI1	GGGGAAACTGGAAGATGAAC	TPI1_2	GGCTTTATATATCTTGTGGAAAGGACGAAACACCGGGGGAAACTGGAAGATGAACGTTTAAGAGCTATGCTGGAAACAGCATAGCAAGTT
TPI1	GGGGGAAACTGGAAGATGAA	TPI1_3	GGCTTTATATATCTTGTGGAAAGGACGAAACACCGGGGGGAAACTGGAAGATGAAGTTTAAGAGCTATGCTGGAAACAGCATAGCAAGTT
PKM	CTTTGCAGCGTAGCCCGAGT	PKM_1	GGCTTTATATATCTTGTGGAAAGGACGAAACACCGCTTTGCAGCGTAGCCCGAGTGTTTAAGAGCTATGCTGGAAACAGCATAGCAAGTT
PKM	GCTGCAAAGACGAAGAGATC	PKM_2	GGCTTTATATATCTTGTGGAAAGGACGAAACACCGGCTGCAAAGACGAAGAGATCGTTTAAGAGCTATGCTGGAAACAGCATAGCAAGTT
PKM	TAGCCCGAGTCGGTCAGCGC	PKM_3	GGCTTTATATATCTTGTGGAAAGGACGAAACACCGTAGCCCGAGTCGGTCAGCGCGTTTAAGAGCTATGCTGGAAACAGCATAGCAAGTT
LDHA	ACCGTACCGGGAATGCACGT	LDHA_1	GGCTTTATATATCTTGTGGAAAGGACGAAACACCGACCGTACCGGGAATGCACGTGTTTAAGAGCTATGCTGGAAACAGCATAGCAAGTT
LDHA	CCCGACGTGCATTCCCGGTA	LDHA_2	GGCTTTATATATCTTGTGGAAAGGACGAAACACCGCCCGACGTGCATTCCCGGTAGTTTAAGAGCTATGCTGGAAACAGCATAGCAAGTT
LDHA	TACCGGGAATGCACGTCGGG	LDHA_3	GGCTTTATATATCTTGTGGAAAGGACGAAACACCGTACCGGGAATGCACGTCGGGGTTTAAGAGCTATGCTGGAAACAGCATAGCAAGTT
ALDOA	CGTCACCAGGACCCCTTCTG	ALDOA_1	GGCTTTATATATCTTGTGGAAAGGACGAAACACCGCGTCACCAGGACCCCTTCTGGTTTAAGAGCTATGCTGGAAACAGCATAGCAAGTT
ALDOA	CTTCTGCGGCGCGTTCCGAG	ALDOA_2	GGCTTTATATATCTTGTGGAAAGGACGAAACACCGCTTCTGCGGCGCGTTCCGAGGTTTAAGAGCTATGCTGGAAACAGCATAGCAAGTT
ALDOA	GAACGCAGCCGATTTAGCCT	ALDOA_3	GGCTTTATATATCTTGTGGAAAGGACGAAACACCGGAACGCAGCCGATTTAGCCTGTTTAAGAGCTATGCTGGAAACAGCATAGCAAGTT
NO-TARGET	CGCTAAATTGTCACACGTTT	NO-TARGET_202	GGCTTTATATATCTTGTGGAAAGGACGAAACACCGCGCTAAATTGTCACACGTTTGTTTAAGAGCTATGCTGGAAACAGCATAGCAAGTT
NO-TARGET	GTATTAAGATGCGTCTTAGA	NO-TARGET_358	GGCTTTATATATCTTGTGGAAAGGACGAAACACCGGTATTAAGATGCGTCTTAGAGTTTAAGAGCTATGCTGGAAACAGCATAGCAAGTT
NO-TARGET	ATGTTATTACAGACGCGTGT	NO-TARGET_112	GGCTTTATATATCTTGTGGAAAGGACGAAACACCGATGTTATTACAGACGCGTGTGTTTAAGAGCTATGCTGGAAACAGCATAGCAAGTT
NO-TARGET	TTAACTCGAACGCTCGAAAG	NO-TARGET_473	GGCTTTATATATCTTGTGGAAAGGACGAAACACCGTTAACTCGAACGCTCGAAAGGTTTAAGAGCTATGCTGGAAACAGCATAGCAAGTT
NO-TARGET	CGGCACTAGAAGTTTTTGAA	NO-TARGET_206	GGCTTTATATATCTTGTGGAAAGGACGAAACACCGCGGCACTAGAAGTTTTTGAAGTTTAAGAGCTATGCTGGAAACAGCATAGCAAGTT
NO-TARGET	TAGGGGATTAGCTGACAGTC	NO-TARGET_407	GGCTTTATATATCTTGTGGAAAGGACGAAACACCGTAGGGGATTAGCTGACAGTCGTTTAAGAGCTATGCTGGAAACAGCATAGCAAGTT
NO-TARGET	TGTTCTACTTTCGAAGTTAA	NO-TARGET_470	GGCTTTATATATCTTGTGGAAAGGACGAAACACCGTGTTCTACTTTCGAAGTTAAGTTTAAGAGCTATGCTGGAAACAGCATAGCAAGTT
NO-TARGET	TGCCGTGAAAAGACGCTGCG	NO-TARGET_454	GGCTTTATATATCTTGTGGAAAGGACGAAACACCGTGCCGTGAAAAGACGCTGCGGTTTAAGAGCTATGCTGGAAACAGCATAGCAAGTT
NO-TARGET	AAACCTAGCCCCAATACTTA	NO-TARGET_4	GGCTTTATATATCTTGTGGAAAGGACGAAACACCGAAACCTAGCCCCAATACTTAGTTTAAGAGCTATGCTGGAAACAGCATAGCAAGTT
NO-TARGET	GCTGATATATACGACAAGCC	NO-TARGET_311	GGCTTTATATATCTTGTGGAAAGGACGAAACACCGGCTGATATATACGACAAGCCGTTTAAGAGCTATGCTGGAAACAGCATAGCAAGTT
NO-TARGET	GGATTTGTCGCTTGCCACAC	NO-TARGET_326	GGCTTTATATATCTTGTGGAAAGGACGAAACACCGGGATTTGTCGCTTGCCACACGTTTAAGAGCTATGCTGGAAACAGCATAGCAAGTT
NO-TARGET	ATCTCGGGTCGACTGCGGAT	NO-TARGET_98	GGCTTTATATATCTTGTGGAAAGGACGAAACACCGATCTCGGGTCGACTGCGGATGTTTAAGAGCTATGCTGGAAACAGCATAGCAAGTT
NO-TARGET	TAATCACATTGCTTAACCGG	NO-TARGET_391	GGCTTTATATATCTTGTGGAAAGGACGAAACACCGTAATCACATTGCTTAACCGGGTTTAAGAGCTATGCTGGAAACAGCATAGCAAGTT
NO-TARGET	AAAGAAAGAGGAATAGTAGC	NO-TARGET_7	GGCTTTATATATCTTGTGGAAAGGACGAAACACCGAAAGAAAGAGGAATAGTAGCGTTTAAGAGCTATGCTGGAAACAGCATAGCAAGTT
NO-TARGET	CGAATCGGAACTTTGTACCG	NO-TARGET_183	GGCTTTATATATCTTGTGGAAAGGACGAAACACCGCGAATCGGAACTTTGTACCGGTTTAAGAGCTATGCTGGAAACAGCATAGCAAGTT
shortdT plate sequences
Well.positions	Names	Sequences	Barcodes
A1	RT-shortDT_plate1_01	/5Phos/ACGACGCTCTTCCGATCTNNNNNNNNTTCTCGCATGTTTTTTTTTTTTTTT	TTCTCGCATG
A2	RT-shortDT_plate1_02	/5Phos/ACGACGCTCTTCCGATCTNNNNNNNNTCCTACCAGTTTTTTTTTTTTTTTT	TCCTACCAGT
A3	RT-shortDT_plate1_03	/5Phos/ACGACGCTCTTCCGATCTNNNNNNNNGCGTTGGAGCTTTTTTTTTTTTTTT	GCGTTGGAGC
A4	RT-shortDT_plate1_04	/5Phos/ACGACGCTCTTCCGATCTNNNNNNNNGATCTTACGCTTTTTTTTTTTTTTT	GATCTTACGC
A5	RT-shortDT_plate1_05	/5Phos/ACGACGCTCTTCCGATCTNNNNNNNNCTGATGGTCATTTTTTTTTTTTTTT	CTGATGGTCA
A6	RT-shortDT_plate1_06	/5Phos/ACGACGCTCTTCCGATCTNNNNNNNNCCGAGAATCCTTTTTTTTTTTTTTT	CCGAGAATCC
A7	RT-shortDT_plate1_07	/5Phos/ACGACGCTCTTCCGATCTNNNNNNNNGCCGCAACGATTTTTTTTTTTTTTT	GCCGCAACGA
A8	RT-shortDT_plate1_08	/5Phos/ACGACGCTCTTCCGATCTNNNNNNNNTGAGTCTGGCTTTTTTTTTTTTTTT	TGAGTCTGGC
A9	RT-shortDT_plate1_09	/5Phos/ACGACGCTCTTCCGATCTNNNNNNNNTGCGGACCTATTTTTTTTTTTTTTT	TGCGGACCTA
A10	RT-shortDT_plate1_10	/5Phos/ACGACGCTCTTCCGATCTNNNNNNNNACCTCGTTGATTTTTTTTTTTTTTT	ACCTCGTTGA
A11	RT-shortDT_plate1_11	/5Phos/ACGACGCTCTTCCGATCTNNNNNNNNACGGAGGCGGTTTTTTTTTTTTTTT	ACGGAGGCGG
A12	RT-shortDT_plate1_12	/5Phos/ACGACGCTCTTCCGATCTNNNNNNNNTAGATCTACTTTTTTTTTTTTTTTT	TAGATCTACT
B1	RT-shortDT_plate1_13	/5Phos/ACGACGCTCTTCCGATCTNNNNNNNNAATTAAGACTTTTTTTTTTTTTTTT	AATTAAGACT
B2	RT-shortDT_plate1_14	/5Phos/ACGACGCTCTTCCGATCTNNNNNNNNCCATTGCGTTTTTTTTTTTTTTTTT	CCATTGCGTT
B3	RT-shortDT_plate1_15	/5Phos/ACGACGCTCTTCCGATCTNNNNNNNNTTATTCATTCTTTTTTTTTTTTTTT	TTATTCATTC
B4	RT-shortDT_plate1_16	/5Phos/ACGACGCTCTTCCGATCTNNNNNNNNATCTCCGAACTTTTTTTTTTTTTTT	ATCTCCGAAC
B5	RT-shortDT_plate1_17	/5Phos/ACGACGCTCTTCCGATCTNNNNNNNNTTGACTTCAGTTTTTTTTTTTTTTT	TTGACTTCAG
B6	RT-shortDT_plate1_18	/5Phos/ACGACGCTCTTCCGATCTNNNNNNNNGGCAGGTATTTTTTTTTTTTTTTTT	GGCAGGTATT
B7	RT-shortDT_plate1_19	/5Phos/ACGACGCTCTTCCGATCTNNNNNNNNAGAGCTATAATTTTTTTTTTTTTTT	AGAGCTATAA
B8	RT-shortDT_plate1_20	/5Phos/ACGACGCTCTTCCGATCTNNNNNNNNCTAAGAGAAGTTTTTTTTTTTTTTT	CTAAGAGAAG
B9	RT-shortDT_plate1_21	/5Phos/ACGACGCTCTTCCGATCTNNNNNNNNACTCAATAGGTTTTTTTTTTTTTTT	ACTCAATAGG
B10	RT-shortDT_plate1_22	/5Phos/ACGACGCTCTTCCGATCTNNNNNNNNCTTGCGCCGCTTTTTTTTTTTTTTT	CTTGCGCCGC
B11	RT-shortDT_plate1_23	/5Phos/ACGACGCTCTTCCGATCTNNNNNNNNAATCGTAGCGTTTTTTTTTTTTTTT	AATCGTAGCG
B12	RT-shortDT_plate1_24	/5Phos/ACGACGCTCTTCCGATCTNNNNNNNNGGTACTGCCTTTTTTTTTTTTTTTT	GGTACTGCCT
C1	RT-shortDT_plate1_25	/5Phos/ACGACGCTCTTCCGATCTNNNNNNNNTAGAATTAACTTTTTTTTTTTTTTT	TAGAATTAAC
C2	RT-shortDT_plate1_26	/5Phos/ACGACGCTCTTCCGATCTNNNNNNNNGCCATTCTCCTTTTTTTTTTTTTTT	GCCATTCTCC
C3	RT-shortDT_plate1_27	/5Phos/ACGACGCTCTTCCGATCTNNNNNNNNTGCCGGCAGATTTTTTTTTTTTTTT	TGCCGGCAGA
C4	RT-shortDT_plate1_28	/5Phos/ACGACGCTCTTCCGATCTNNNNNNNNTTACCGAGGCTTTTTTTTTTTTTTT	TTACCGAGGC
C5	RT-shortDT_plate1_29	/5Phos/ACGACGCTCTTCCGATCTNNNNNNNNATCATATTAGTTTTTTTTTTTTTTT	ATCATATTAG
C6	RT-shortDT_plate1_30	/5Phos/ACGACGCTCTTCCGATCTNNNNNNNNTGGTCAGCCATTTTTTTTTTTTTTT	TGGTCAGCCA
C7	RT-shortDT_plate1_31	/5Phos/ACGACGCTCTTCCGATCTNNNNNNNNACTATGCAATTTTTTTTTTTTTTTT	ACTATGCAAT
C8	RT-shortDT_plate1_32	/5Phos/ACGACGCTCTTCCGATCTNNNNNNNNCGACGCGACTTTTTTTTTTTTTTTT	CGACGCGACT
C9	RT-shortDT_plate1_33	/5Phos/ACGACGCTCTTCCGATCTNNNNNNNNGATACGGAACTTTTTTTTTTTTTTT	GATACGGAAC
C10	RT-shortDT_plate1_34	/5Phos/ACGACGCTCTTCCGATCTNNNNNNNNTTATCCGGATTTTTTTTTTTTTTTT	TTATCCGGAT
C11	RT-shortDT_plate1_35	/5Phos/ACGACGCTCTTCCGATCTNNNNNNNNTAGAGTAATATTTTTTTTTTTTTTT	TAGAGTAATA
C12	RT-shortDT_plate1_36	/5Phos/ACGACGCTCTTCCGATCTNNNNNNNNGCAGGTCCGTTTTTTTTTTTTTTTT	GCAGGTCCGT
D1	RT-shortDT_plate1_37	/5Phos/ACGACGCTCTTCCGATCTNNNNNNNNTCGGCCTTACTTTTTTTTTTTTTTT	TCGGCCTTAC
D2	RT-shortDT_plate1_38	/5Phos/ACGACGCTCTTCCGATCTNNNNNNNNAGAACGTCTCTTTTTTTTTTTTTTT	AGAACGTCTC
D3	RT-shortDT_plate1_39	/5Phos/ACGACGCTCTTCCGATCTNNNNNNNNCCAGTTCCAATTTTTTTTTTTTTTT	CCAGTTCCAA
D4	RT-shortDT_plate1_40	/5Phos/ACGACGCTCTTCCGATCTNNNNNNNNGGCGTTAAGGTTTTTTTTTTTTTTT	GGCGTTAAGG
D5	RT-shortDT_plate1_41	/5Phos/ACGACGCTCTTCCGATCTNNNNNNNNACTTAACCTTTTTTTTTTTTTTTTT	ACTTAACCTT
D6	RT-shortDT_plate1_42	/5Phos/ACGACGCTCTTCCGATCTNNNNNNNNCAACCGCTAATTTTTTTTTTTTTTT	CAACCGCTAA
D7	RT-shortDT_plate1_43	/5Phos/ACGACGCTCTTCCGATCTNNNNNNNNGACCTTGATATTTTTTTTTTTTTTT	GACCTTGATA
D8	RT-shortDT_plate1_44	/5Phos/ACGACGCTCTTCCGATCTNNNNNNNNTCTGATACCATTTTTTTTTTTTTTT	TCTGATACCA
D9	RT-shortDT_plate1_45	/5Phos/ACGACGCTCTTCCGATCTNNNNNNNNGAAGATCGAGTTTTTTTTTTTTTTT	GAAGATCGAG
D10	RT-shortDT_plate1_46	/5Phos/ACGACGCTCTTCCGATCTNNNNNNNNAGGAGCGGTATTTTTTTTTTTTTTT	AGGAGCGGTA
D11	RT-shortDT_plate1_47	/5Phos/ACGACGCTCTTCCGATCTNNNNNNNNAAGAAGCTAGTTTTTTTTTTTTTTT	AAGAAGCTAG
D12	RT-shortDT_plate1_48	/5Phos/ACGACGCTCTTCCGATCTNNNNNNNNTCCGGCCTCGTTTTTTTTTTTTTTT	TCCGGCCTCG
E1	RT-shortDT_plate1_49	/5Phos/ACGACGCTCTTCCGATCTNNNNNNNNAGAGAAGGTTTTTTTTTTTTTTTTT	AGAGAAGGTT
E2	RT-shortDT_plate1_50	/5Phos/ACGACGCTCTTCCGATCTNNNNNNNNCATACTCCGATTTTTTTTTTTTTTT	CATACTCCGA
E3	RT-shortDT_plate1_51	/5Phos/ACGACGCTCTTCCGATCTNNNNNNNNGCTAACTTGCTTTTTTTTTTTTTTT	GCTAACTTGC
E4	RT-shortDT_plate1_52	/5Phos/ACGACGCTCTTCCGATCTNNNNNNNNAATCCATCTTTTTTTTTTTTTTTTT	AATCCATCTT
E5	RT-shortDT_plate1_53	/5Phos/ACGACGCTCTTCCGATCTNNNNNNNNGGCTGAGCTCTTTTTTTTTTTTTTT	GGCTGAGCTC
E6	RT-shortDT_plate1_54	/5Phos/ACGACGCTCTTCCGATCTNNNNNNNNCCGATTCCTGTTTTTTTTTTTTTTT	CCGATTCCTG
E7	RT-shortDT_plate1_55	/5Phos/ACGACGCTCTTCCGATCTNNNNNNNNACCGCCAACCTTTTTTTTTTTTTTT	ACCGCCAACC
E8	RT-shortDT_plate1_56	/5Phos/ACGACGCTCTTCCGATCTNNNNNNNNTGGCCTGAAGTTTTTTTTTTTTTTT	TGGCCTGAAG
E9	RT-shortDT_plate1_57	/5Phos/ACGACGCTCTTCCGATCTNNNNNNNNAACCTCATTCTTTTTTTTTTTTTTT	AACCTCATTC
E10	RT-shortDT_plate1_58	/5Phos/ACGACGCTCTTCCGATCTNNNNNNNNATAAGGAGCATTTTTTTTTTTTTTT	ATAAGGAGCA
E11	RT-shortDT_plate1_59	/5Phos/ACGACGCTCTTCCGATCTNNNNNNNNCGAACGCCGGTTTTTTTTTTTTTTT	CGAACGCCGG
E12	RT-shortDT_plate1_60	/5Phos/ACGACGCTCTTCCGATCTNNNNNNNNGGTATGCTTGTTTTTTTTTTTTTTT	GGTATGCTTG
F1	RT-shortDT_plate1_61	/5Phos/ACGACGCTCTTCCGATCTNNNNNNNNAACCTGCGTATTTTTTTTTTTTTTT	AACCTGCGTA
F2	RT-shortDT_plate1_62	/5Phos/ACGACGCTCTTCCGATCTNNNNNNNNGGCAGACGCCTTTTTTTTTTTTTTT	GGCAGACGCC
F3	RT-shortDT_plate1_63	/5Phos/ACGACGCTCTTCCGATCTNNNNNNNNTAGCCGTCATTTTTTTTTTTTTTTT	TAGCCGTCAT
F4	RT-shortDT_plate1_64	/5Phos/ACGACGCTCTTCCGATCTNNNNNNNNCCTGGAAGAGTTTTTTTTTTTTTTT	CCTGGAAGAG
F5	RT-shortDT_plate1_65	/5Phos/ACGACGCTCTTCCGATCTNNNNNNNNGGAGGTTCTATTTTTTTTTTTTTTT	GGAGGTTCTA
F6	RT-shortDT_plate1_66	/5Phos/ACGACGCTCTTCCGATCTNNNNNNNNCTAGTAGTCTTTTTTTTTTTTTTTT	CTAGTAGTCT
F7	RT-shortDT_plate1_67	/5Phos/ACGACGCTCTTCCGATCTNNNNNNNNATCATCAACGTTTTTTTTTTTTTTT	ATCATCAACG
F8	RT-shortDT_plate1_68	/5Phos/ACGACGCTCTTCCGATCTNNNNNNNNACGCGAGATTTTTTTTTTTTTTTTT	ACGCGAGATT
F9	RT-shortDT_plate1_69	/5Phos/ACGACGCTCTTCCGATCTNNNNNNNNGAAGAGGCATTTTTTTTTTTTTTTT	GAAGAGGCAT
F10	RT-shortDT_plate1_70	/5Phos/ACGACGCTCTTCCGATCTNNNNNNNNGGTATCCGCCTTTTTTTTTTTTTTT	GGTATCCGCC
F11	RT-shortDT_plate1_71	/5Phos/ACGACGCTCTTCCGATCTNNNNNNNNAACTAGGCGCTTTTTTTTTTTTTTT	AACTAGGCGC
F12	RT-shortDT_plate1_72	/5Phos/ACGACGCTCTTCCGATCTNNNNNNNNTCGCTAAGCATTTTTTTTTTTTTTT	TCGCTAAGCA
G1	RT-shortDT_plate1_73	/5Phos/ACGACGCTCTTCCGATCTNNNNNNNNTATATACTAATTTTTTTTTTTTTTT	TATATACTAA
G2	RT-shortDT_plate1_74	/5Phos/ACGACGCTCTTCCGATCTNNNNNNNNACTTGCTAGATTTTTTTTTTTTTTT	ACTTGCTAGA
G3	RT-shortDT_plate1_75	/5Phos/ACGACGCTCTTCCGATCTNNNNNNNNAACCATTGGATTTTTTTTTTTTTTT	AACCATTGGA
G4	RT-shortDT_plate1_76	/5Phos/ACGACGCTCTTCCGATCTNNNNNNNNTCGCGGTTGGTTTTTTTTTTTTTTT	TCGCGGTTGG
G5	RT-shortDT_plate1_77	/5Phos/ACGACGCTCTTCCGATCTNNNNNNNNCGTAGTTACCTTTTTTTTTTTTTTT	CGTAGTTACC
G6	RT-shortDT_plate1_78	/5Phos/ACGACGCTCTTCCGATCTNNNNNNNNTCCAATCATCTTTTTTTTTTTTTTT	TCCAATCATC
G7	RT-shortDT_plate1_79	/5Phos/ACGACGCTCTTCCGATCTNNNNNNNNAATCGATAATTTTTTTTTTTTTTTT	AATCGATAAT
G8	RT-shortDT_plate1_80	/5Phos/ACGACGCTCTTCCGATCTNNNNNNNNCCATTATCTATTTTTTTTTTTTTTT	CCATTATCTA
G9	RT-shortDT_plate1_81	/5Phos/ACGACGCTCTTCCGATCTNNNNNNNNTCAACGTAAGTTTTTTTTTTTTTTT	TCAACGTAAG
G10	RT-shortDT_plate1_82	/5Phos/ACGACGCTCTTCCGATCTNNNNNNNNTCTAATAGTATTTTTTTTTTTTTTT	TCTAATAGTA
G11	RT-shortDT_plate1_83	/5Phos/ACGACGCTCTTCCGATCTNNNNNNNNAACCGCTGGTTTTTTTTTTTTTTTT	AACCGCTGGT
G12	RT-shortDT_plate1_84	/5Phos/ACGACGCTCTTCCGATCTNNNNNNNNGATCGCTTCTTTTTTTTTTTTTTTT	GATCGCTTCT
H1	RT-shortDT_plate1_85	/5Phos/ACGACGCTCTTCCGATCTNNNNNNNNCTAACTAGATTTTTTTTTTTTTTTT	CTAACTAGAT
H2	RT-shortDT_plate1_86	/5Phos/ACGACGCTCTTCCGATCTNNNNNNNNGCTGGAACTTTTTTTTTTTTTTTTT	GCTGGAACTT
H3	RT-shortDT_plate1_87	/5Phos/ACGACGCTCTTCCGATCTNNNNNNNNAGGTTAGTTCTTTTTTTTTTTTTTT	AGGTTAGTTC
H4	RT-shortDT_plate1_88	/5Phos/ACGACGCTCTTCCGATCTNNNNNNNNCATTCGACGGTTTTTTTTTTTTTTT	CATTCGACGG
H5	RT-shortDT_plate1_89	/5Phos/ACGACGCTCTTCCGATCTNNNNNNNNCATTCAATCATTTTTTTTTTTTTTT	CATTCAATCA
H6	RT-shortDT_plate1_90	/5Phos/ACGACGCTCTTCCGATCTNNNNNNNNCGGATTAGAATTTTTTTTTTTTTTT	CGGATTAGAA
H7	RT-shortDT_plate1_91	/5Phos/ACGACGCTCTTCCGATCTNNNNNNNNATCGGCTATCTTTTTTTTTTTTTTT	ATCGGCTATC
H8	RT-shortDT_plate1_92	/5Phos/ACGACGCTCTTCCGATCTNNNNNNNNCCTTGATCGTTTTTTTTTTTTTTTT	CCTTGATCGT
H9	RT-shortDT_plate1_93	/5Phos/ACGACGCTCTTCCGATCTNNNNNNNNACGAAGTCAATTTTTTTTTTTTTTT	ACGAAGTCAA
H10	RT-shortDT_plate1_94	/5Phos/ACGACGCTCTTCCGATCTNNNNNNNNTTACCTCGACTTTTTTTTTTTTTTT	TTACCTCGAC
H11	RT-shortDT_plate1_95	/5Phos/ACGACGCTCTTCCGATCTNNNNNNNNGGAGGATAGCTTTTTTTTTTTTTTT	GGAGGATAGC
H12	RT-shortDT_plate1_96	/5Phos/ACGACGCTCTTCCGATCTNNNNNNNNGGCTCTCTATTTTTTTTTTTTTTTT	GGCTCTCTAT
sgRNA primer plate sequences
Well.positions	Names	Sequences	Barcodes
A1	sgRNA_targeted_plate1_01	/5Phos/ACGACGCTCTTCCGATCTNNNNNNNNTTCTCGCATGCAAGTTGATAACGGACTAGCC	TTCTCGCATG
A2	sgRNA_targeted_plate1_02	/5Phos/ACGACGCTCTTCCGATCTNNNNNNNNTCCTACCAGTCAAGTTGATAACGGACTAGCC	TCCTACCAGT
A3	sgRNA_targeted_plate1_03	/5Phos/ACGACGCTCTTCCGATCTNNNNNNNNGCGTTGGAGCCAAGTTGATAACGGACTAGCC	GCGTTGGAGC
A4	sgRNA_targeted_plate1_04	/5Phos/ACGACGCTCTTCCGATCTNNNNNNNNGATCTTACGCCAAGTTGATAACGGACTAGCC	GATCTTACGC
A5	sgRNA_targeted_plate1_05	/5Phos/ACGACGCTCTTCCGATCTNNNNNNNNCTGATGGTCACAAGTTGATAACGGACTAGCC	CTGATGGTCA
A6	sgRNA_targeted_plate1_06	/5Phos/ACGACGCTCTTCCGATCTNNNNNNNNCCGAGAATCCCAAGTTGATAACGGACTAGCC	CCGAGAATCC
A7	sgRNA_targeted_plate1_07	/5Phos/ACGACGCTCTTCCGATCTNNNNNNNNGCCGCAACGACAAGTTGATAACGGACTAGCC	GCCGCAACGA
A8	sgRNA_targeted_plate1_08	/5Phos/ACGACGCTCTTCCGATCTNNNNNNNNTGAGTCTGGCCAAGTTGATAACGGACTAGCC	TGAGTCTGGC
A9	sgRNA_targeted_plate1_09	/5Phos/ACGACGCTCTTCCGATCTNNNNNNNNTGCGGACCTACAAGTTGATAACGGACTAGCC	TGCGGACCTA
A10	sgRNA_targeted_plate1_10	/5Phos/ACGACGCTCTTCCGATCTNNNNNNNNACCTCGTTGACAAGTTGATAACGGACTAGCC	ACCTCGTTGA
A11	sgRNA_targeted_plate1_11	/5Phos/ACGACGCTCTTCCGATCTNNNNNNNNACGGAGGCGGCAAGTTGATAACGGACTAGCC	ACGGAGGCGG
A12	sgRNA_targeted_plate1_12	/5Phos/ACGACGCTCTTCCGATCTNNNNNNNNTAGATCTACTCAAGTTGATAACGGACTAGCC	TAGATCTACT
B1	sgRNA_targeted_plate1_13	/5Phos/ACGACGCTCTTCCGATCTNNNNNNNNAATTAAGACTCAAGTTGATAACGGACTAGCC	AATTAAGACT
B2	sgRNA_targeted_plate1_14	/5Phos/ACGACGCTCTTCCGATCTNNNNNNNNCCATTGCGTTCAAGTTGATAACGGACTAGCC	CCATTGCGTT
B3	sgRNA_targeted_plate1_15	/5Phos/ACGACGCTCTTCCGATCTNNNNNNNNTTATTCATTCCAAGTTGATAACGGACTAGCC	TTATTCATTC
B4	sgRNA_targeted_plate1_16	/5Phos/ACGACGCTCTTCCGATCTNNNNNNNNATCTCCGAACCAAGTTGATAACGGACTAGCC	ATCTCCGAAC
B5	sgRNA_targeted_plate1_17	/5Phos/ACGACGCTCTTCCGATCTNNNNNNNNTTGACTTCAGCAAGTTGATAACGGACTAGCC	TTGACTTCAG
B6	sgRNA_targeted_plate1_18	/5Phos/ACGACGCTCTTCCGATCTNNNNNNNNGGCAGGTATTCAAGTTGATAACGGACTAGCC	GGCAGGTATT
B7	sgRNA_targeted_plate1_19	/5Phos/ACGACGCTCTTCCGATCTNNNNNNNNAGAGCTATAACAAGTTGATAACGGACTAGCC	AGAGCTATAA
B8	sgRNA_targeted_plate1_20	/5Phos/ACGACGCTCTTCCGATCTNNNNNNNNCTAAGAGAAGCAAGTTGATAACGGACTAGCC	CTAAGAGAAG
B9	sgRNA_targeted_plate1_21	/5Phos/ACGACGCTCTTCCGATCTNNNNNNNNACTCAATAGGCAAGTTGATAACGGACTAGCC	ACTCAATAGG
B10	sgRNA_targeted_plate1_22	/5Phos/ACGACGCTCTTCCGATCTNNNNNNNNCTTGCGCCGCCAAGTTGATAACGGACTAGCC	CTTGCGCCGC
B11	sgRNA_targeted_plate1_23	/5Phos/ACGACGCTCTTCCGATCTNNNNNNNNAATCGTAGCGCAAGTTGATAACGGACTAGCC	AATCGTAGCG
B12	sgRNA_targeted_plate1_24	/5Phos/ACGACGCTCTTCCGATCTNNNNNNNNGGTACTGCCTCAAGTTGATAACGGACTAGCC	GGTACTGCCT
C1	sgRNA_targeted_plate1_25	/5Phos/ACGACGCTCTTCCGATCTNNNNNNNNTAGAATTAACCAAGTTGATAACGGACTAGCC	TAGAATTAAC
C2	sgRNA_targeted_plate1_26	/5Phos/ACGACGCTCTTCCGATCTNNNNNNNNGCCATTCTCCCAAGTTGATAACGGACTAGCC	GCCATTCTCC
C3	sgRNA_targeted_plate1_27	/5Phos/ACGACGCTCTTCCGATCTNNNNNNNNTGCCGGCAGACAAGTTGATAACGGACTAGCC	TGCCGGCAGA
C4	sgRNA_targeted_plate1_28	/5Phos/ACGACGCTCTTCCGATCTNNNNNNNNTTACCGAGGCCAAGTTGATAACGGACTAGCC	TTACCGAGGC
C5	sgRNA_targeted_plate1_29	/5Phos/ACGACGCTCTTCCGATCTNNNNNNNNATCATATTAGCAAGTTGATAACGGACTAGCC	ATCATATTAG
C6	sgRNA_targeted_plate1_30	/5Phos/ACGACGCTCTTCCGATCTNNNNNNNNTGGTCAGCCACAAGTTGATAACGGACTAGCC	TGGTCAGCCA
C7	sgRNA_targeted_plate1_31	/5Phos/ACGACGCTCTTCCGATCTNNNNNNNNACTATGCAATCAAGTTGATAACGGACTAGCC	ACTATGCAAT
C8	sgRNA_targeted_plate1_32	/5Phos/ACGACGCTCTTCCGATCTNNNNNNNNCGACGCGACTCAAGTTGATAACGGACTAGCC	CGACGCGACT
C9	sgRNA_targeted_plate1_33	/5Phos/ACGACGCTCTTCCGATCTNNNNNNNNGATACGGAACCAAGTTGATAACGGACTAGCC	GATACGGAAC
C10	sgRNA_targeted_plate1_34	/5Phos/ACGACGCTCTTCCGATCTNNNNNNNNTTATCCGGATCAAGTTGATAACGGACTAGCC	TTATCCGGAT
C11	sgRNA_targeted_plate1_35	/5Phos/ACGACGCTCTTCCGATCTNNNNNNNNTAGAGTAATACAAGTTGATAACGGACTAGCC	TAGAGTAATA
C12	sgRNA_targeted_plate1_36	/5Phos/ACGACGCTCTTCCGATCTNNNNNNNNGCAGGTCCGTCAAGTTGATAACGGACTAGCC	GCAGGTCCGT
D1	sgRNA_targeted_plate1_37	/5Phos/ACGACGCTCTTCCGATCTNNNNNNNNTCGGCCTTACCAAGTTGATAACGGACTAGCC	TCGGCCTTAC
D2	sgRNA_targeted_plate1_38	/5Phos/ACGACGCTCTTCCGATCTNNNNNNNNAGAACGTCTCCAAGTTGATAACGGACTAGCC	AGAACGTCTC
D3	sgRNA_targeted_plate1_39	/5Phos/ACGACGCTCTTCCGATCTNNNNNNNNCCAGTTCCAACAAGTTGATAACGGACTAGCC	CCAGTTCCAA
D4	sgRNA_targeted_plate1_40	/5Phos/ACGACGCTCTTCCGATCTNNNNNNNNGGCGTTAAGGCAAGTTGATAACGGACTAGCC	GGCGTTAAGG
D5	sgRNA_targeted_plate1_41	/5Phos/ACGACGCTCTTCCGATCTNNNNNNNNACTTAACCTTCAAGTTGATAACGGACTAGCC	ACTTAACCTT
D6	sgRNA_targeted_plate1_42	/5Phos/ACGACGCTCTTCCGATCTNNNNNNNNCAACCGCTAACAAGTTGATAACGGACTAGCC	CAACCGCTAA
D7	sgRNA_targeted_plate1_43	/5Phos/ACGACGCTCTTCCGATCTNNNNNNNNGACCTTGATACAAGTTGATAACGGACTAGCC	GACCTTGATA
D8	sgRNA_targeted_plate1_44	/5Phos/ACGACGCTCTTCCGATCTNNNNNNNNTCTGATACCACAAGTTGATAACGGACTAGCC	TCTGATACCA
D9	sgRNA_targeted_plate1_45	/5Phos/ACGACGCTCTTCCGATCTNNNNNNNNGAAGATCGAGCAAGTTGATAACGGACTAGCC	GAAGATCGAG
D10	sgRNA_targeted_plate1_46	/5Phos/ACGACGCTCTTCCGATCTNNNNNNNNAGGAGCGGTACAAGTTGATAACGGACTAGCC	AGGAGCGGTA
D11	sgRNA_targeted_plate1_47	/5Phos/ACGACGCTCTTCCGATCTNNNNNNNNAAGAAGCTAGCAAGTTGATAACGGACTAGCC	AAGAAGCTAG
D12	sgRNA_targeted_plate1_48	/5Phos/ACGACGCTCTTCCGATCTNNNNNNNNTCCGGCCTCGCAAGTTGATAACGGACTAGCC	TCCGGCCTCG
E1	sgRNA_targeted_plate1_49	/5Phos/ACGACGCTCTTCCGATCTNNNNNNNNAGAGAAGGTTCAAGTTGATAACGGACTAGCC	AGAGAAGGTT
E2	sgRNA_targeted_plate1_50	/5Phos/ACGACGCTCTTCCGATCTNNNNNNNNCATACTCCGACAAGTTGATAACGGACTAGCC	CATACTCCGA
E3	sgRNA_targeted_plate1_51	/5Phos/ACGACGCTCTTCCGATCTNNNNNNNNGCTAACTTGCCAAGTTGATAACGGACTAGCC	GCTAACTTGC
E4	sgRNA_targeted_plate1_52	/5Phos/ACGACGCTCTTCCGATCTNNNNNNNNAATCCATCTTCAAGTTGATAACGGACTAGCC	AATCCATCTT
E5	sgRNA_targeted_plate1_53	/5Phos/ACGACGCTCTTCCGATCTNNNNNNNNGGCTGAGCTCCAAGTTGATAACGGACTAGCC	GGCTGAGCTC
E6	sgRNA_targeted_plate1_54	/5Phos/ACGACGCTCTTCCGATCTNNNNNNNNCCGATTCCTGCAAGTTGATAACGGACTAGCC	CCGATTCCTG
E7	sgRNA_targeted_plate1_55	/5Phos/ACGACGCTCTTCCGATCTNNNNNNNNACCGCCAACCCAAGTTGATAACGGACTAGCC	ACCGCCAACC
E8	sgRNA_targeted_plate1_56	/5Phos/ACGACGCTCTTCCGATCTNNNNNNNNTGGCCTGAAGCAAGTTGATAACGGACTAGCC	TGGCCTGAAG
E9	sgRNA_targeted_plate1_57	/5Phos/ACGACGCTCTTCCGATCTNNNNNNNNAACCTCATTCCAAGTTGATAACGGACTAGCC	AACCTCATTC
E10	sgRNA_targeted_plate1_58	/5Phos/ACGACGCTCTTCCGATCTNNNNNNNNATAAGGAGCACAAGTTGATAACGGACTAGCC	ATAAGGAGCA
E11	sgRNA_targeted_plate1_59	/5Phos/ACGACGCTCTTCCGATCTNNNNNNNNCGAACGCCGGCAAGTTGATAACGGACTAGCC	CGAACGCCGG
E12	sgRNA_targeted_plate1_60	/5Phos/ACGACGCTCTTCCGATCTNNNNNNNNGGTATGCTTGCAAGTTGATAACGGACTAGCC	GGTATGCTTG
F1	sgRNA_targeted_plate1_61	/5Phos/ACGACGCTCTTCCGATCTNNNNNNNNAACCTGCGTACAAGTTGATAACGGACTAGCC	AACCTGCGTA
F2	sgRNA_targeted_plate1_62	/5Phos/ACGACGCTCTTCCGATCTNNNNNNNNGGCAGACGCCCAAGTTGATAACGGACTAGCC	GGCAGACGCC
F3	sgRNA_targeted_plate1_63	/5Phos/ACGACGCTCTTCCGATCTNNNNNNNNTAGCCGTCATCAAGTTGATAACGGACTAGCC	TAGCCGTCAT
F4	sgRNA_targeted_plate1_64	/5Phos/ACGACGCTCTTCCGATCTNNNNNNNNCCTGGAAGAGCAAGTTGATAACGGACTAGCC	CCTGGAAGAG
F5	sgRNA_targeted_plate1_65	/5Phos/ACGACGCTCTTCCGATCTNNNNNNNNGGAGGTTCTACAAGTTGATAACGGACTAGCC	GGAGGTTCTA
F6	sgRNA_targeted_plate1_66	/5Phos/ACGACGCTCTTCCGATCTNNNNNNNNCTAGTAGTCTCAAGTTGATAACGGACTAGCC	CTAGTAGTCT
F7	sgRNA_targeted_plate1_67	/5Phos/ACGACGCTCTTCCGATCTNNNNNNNNATCATCAACGCAAGTTGATAACGGACTAGCC	ATCATCAACG
F8	sgRNA_targeted_plate1_68	/5Phos/ACGACGCTCTTCCGATCTNNNNNNNNACGCGAGATTCAAGTTGATAACGGACTAGCC	ACGCGAGATT
F9	sgRNA_targeted_plate1_69	/5Phos/ACGACGCTCTTCCGATCTNNNNNNNNGAAGAGGCATCAAGTTGATAACGGACTAGCC	GAAGAGGCAT
F10	sgRNA_targeted_plate1_70	/5Phos/ACGACGCTCTTCCGATCTNNNNNNNNGGTATCCGCCCAAGTTGATAACGGACTAGCC	GGTATCCGCC
F11	sgRNA_targeted_plate1_71	/5Phos/ACGACGCTCTTCCGATCTNNNNNNNNAACTAGGCGCCAAGTTGATAACGGACTAGCC	AACTAGGCGC
F12	sgRNA_targeted_plate1_72	/5Phos/ACGACGCTCTTCCGATCTNNNNNNNNTCGCTAAGCACAAGTTGATAACGGACTAGCC	TCGCTAAGCA
G1	sgRNA_targeted_plate1_73	/5Phos/ACGACGCTCTTCCGATCTNNNNNNNNTATATACTAACAAGTTGATAACGGACTAGCC	TATATACTAA
G2	sgRNA_targeted_plate1_74	/5Phos/ACGACGCTCTTCCGATCTNNNNNNNNACTTGCTAGACAAGTTGATAACGGACTAGCC	ACTTGCTAGA
G3	sgRNA_targeted_plate1_75	/5Phos/ACGACGCTCTTCCGATCTNNNNNNNNAACCATTGGACAAGTTGATAACGGACTAGCC	AACCATTGGA
G4	sgRNA_targeted_plate1_76	/5Phos/ACGACGCTCTTCCGATCTNNNNNNNNTCGCGGTTGGCAAGTTGATAACGGACTAGCC	TCGCGGTTGG
G5	sgRNA_targeted_plate1_77	/5Phos/ACGACGCTCTTCCGATCTNNNNNNNNCGTAGTTACCCAAGTTGATAACGGACTAGCC	CGTAGTTACC
G6	sgRNA_targeted_plate1_78	/5Phos/ACGACGCTCTTCCGATCTNNNNNNNNTCCAATCATCCAAGTTGATAACGGACTAGCC	TCCAATCATC
G7	sgRNA_targeted_plate1_79	/5Phos/ACGACGCTCTTCCGATCTNNNNNNNNAATCGATAATCAAGTTGATAACGGACTAGCC	AATCGATAAT
G8	sgRNA_targeted_plate1_80	/5Phos/ACGACGCTCTTCCGATCTNNNNNNNNCCATTATCTACAAGTTGATAACGGACTAGCC	CCATTATCTA
G9	sgRNA_targeted_plate1_81	/5Phos/ACGACGCTCTTCCGATCTNNNNNNNNTCAACGTAAGCAAGTTGATAACGGACTAGCC	TCAACGTAAG
G10	sgRNA_targeted_plate1_82	/5Phos/ACGACGCTCTTCCGATCTNNNNNNNNTCTAATAGTACAAGTTGATAACGGACTAGCC	TCTAATAGTA
G11	sgRNA_targeted_plate1_83	/5Phos/ACGACGCTCTTCCGATCTNNNNNNNNAACCGCTGGTCAAGTTGATAACGGACTAGCC	AACCGCTGGT
G12	sgRNA_targeted_plate1_84	/5Phos/ACGACGCTCTTCCGATCTNNNNNNNNGATCGCTTCTCAAGTTGATAACGGACTAGCC	GATCGCTTCT
H1	sgRNA_targeted_plate1_85	/5Phos/ACGACGCTCTTCCGATCTNNNNNNNNCTAACTAGATCAAGTTGATAACGGACTAGCC	CTAACTAGAT
H2	sgRNA_targeted_plate1_86	/5Phos/ACGACGCTCTTCCGATCTNNNNNNNNGCTGGAACTTCAAGTTGATAACGGACTAGCC	GCTGGAACTT
H3	sgRNA_targeted_plate1_87	/5Phos/ACGACGCTCTTCCGATCTNNNNNNNNAGGTTAGTTCCAAGTTGATAACGGACTAGCC	AGGTTAGTTC
H4	sgRNA_targeted_plate1_88	/5Phos/ACGACGCTCTTCCGATCTNNNNNNNNCATTCGACGGCAAGTTGATAACGGACTAGCC	CATTCGACGG
H5	sgRNA_targeted_plate1_89	/5Phos/ACGACGCTCTTCCGATCTNNNNNNNNCATTCAATCACAAGTTGATAACGGACTAGCC	CATTCAATCA
H6	sgRNA_targeted_plate1_90	/5Phos/ACGACGCTCTTCCGATCTNNNNNNNNCGGATTAGAACAAGTTGATAACGGACTAGCC	CGGATTAGAA
H7	sgRNA_targeted_plate1_91	/5Phos/ACGACGCTCTTCCGATCTNNNNNNNNATCGGCTATCCAAGTTGATAACGGACTAGCC	ATCGGCTATC
H8	sgRNA_targeted_plate1_92	/5Phos/ACGACGCTCTTCCGATCTNNNNNNNNCCTTGATCGTCAAGTTGATAACGGACTAGCC	CCTTGATCGT
H9	sgRNA_targeted_plate1_93	/5Phos/ACGACGCTCTTCCGATCTNNNNNNNNACGAAGTCAACAAGTTGATAACGGACTAGCC	ACGAAGTCAA
H10	sgRNA_targeted_plate1_94	/5Phos/ACGACGCTCTTCCGATCTNNNNNNNNTTACCTCGACCAAGTTGATAACGGACTAGCC	TTACCTCGAC
H11	sgRNA_targeted_plate1_95	/5Phos/ACGACGCTCTTCCGATCTNNNNNNNNGGAGGATAGCCAAGTTGATAACGGACTAGCC	GGAGGATAGC
H12	sgRNA_targeted_plate1_96	/5Phos/ACGACGCTCTTCCGATCTNNNNNNNNGGCTCTCTATCAAGTTGATAACGGACTAGCC	GGCTCTCTAT
Ligation plate sequences
Well.positions	Names	Sequences	Barcodes
A1	ligation1_01	AATGATACGGCGACCACCGAGATCTACACCCGCGGCTCAACACTCTTTCCCTAC	CCGCGGCTCA
A2	ligation1_02	AATGATACGGCGACCACCGAGATCTACACGGCTCCTCGTACACTCTTTCCCTAC	GGCTCCTCGT
A3	ligation1_03	AATGATACGGCGACCACCGAGATCTACACGTTACGCAAGACACTCTTTCCCTAC	GTTACGCAAG
A4	ligation1_04	AATGATACGGCGACCACCGAGATCTACACAGCCGGTACCACACTCTTTCCCTAC	AGCCGGTACC
A5	ligation1_05	AATGATACGGCGACCACCGAGATCTACACACCTCTATCTACACTCTTTCCCTAC	ACCTCTATCT
A6	ligation1_06	AATGATACGGCGACCACCGAGATCTACACGGACTACTACACACTCTTTCCCTAC	GGACTACTAC
A7	ligation1_07	AATGATACGGCGACCACCGAGATCTACACGTATCATCGAACACTCTTTCCCTAC	GTATCATCGA
A8	ligation1_08	AATGATACGGCGACCACCGAGATCTACACCCGCGATTATACACTCTTTCCCTAC	CCGCGATTAT
A9	ligation1_09	AATGATACGGCGACCACCGAGATCTACACATTCAGGTACACACTCTTTCCCTAC	ATTCAGGTAC
A10	ligation1_10	AATGATACGGCGACCACCGAGATCTACACATGGAATTGGACACTCTTTCCCTAC	ATGGAATTGG
A11	ligation1_11	AATGATACGGCGACCACCGAGATCTACACGACGAAGCGTACACTCTTTCCCTAC	GACGAAGCGT
A12	ligation1_12	AATGATACGGCGACCACCGAGATCTACACCTTGCAGTAGACACTCTTTCCCTAC	CTTGCAGTAG
B1	ligation1_13	AATGATACGGCGACCACCGAGATCTACACCTTGGTAATGACACTCTTTCCCTAC	CTTGGTAATG
B2	ligation1_14	AATGATACGGCGACCACCGAGATCTACACCAAGTCGACCACACTCTTTCCCTAC	CAAGTCGACC
B3	ligation1_15	AATGATACGGCGACCACCGAGATCTACACTAACGAATTGACACTCTTTCCCTAC	TAACGAATTG
B4	ligation1_16	AATGATACGGCGACCACCGAGATCTACACTGAGAACCAAACACTCTTTCCCTAC	TGAGAACCAA
B5	ligation1_17	AATGATACGGCGACCACCGAGATCTACACTTATTCTGAGACACTCTTTCCCTAC	TTATTCTGAG
B6	ligation1_18	AATGATACGGCGACCACCGAGATCTACACTTATTATGGTACACTCTTTCCCTAC	TTATTATGGT
B7	ligation1_19	AATGATACGGCGACCACCGAGATCTACACATATGAGCCAACACTCTTTCCCTAC	ATATGAGCCA
B8	ligation1_20	AATGATACGGCGACCACCGAGATCTACACCAACCAGTACACACTCTTTCCCTAC	CAACCAGTAC
B9	ligation1_21	AATGATACGGCGACCACCGAGATCTACACCATCCGACTAACACTCTTTCCCTAC	CATCCGACTA
B10	ligation1_22	AATGATACGGCGACCACCGAGATCTACACATCATGGCTGACACTCTTTCCCTAC	ATCATGGCTG
B11	ligation1_23	AATGATACGGCGACCACCGAGATCTACACCCGCAAGTTCACACTCTTTCCCTAC	CCGCAAGTTC
B12	ligation1_24	AATGATACGGCGACCACCGAGATCTACACCTTCTCATTGACACTCTTTCCCTAC	CTTCTCATTG
C1	ligation1_25	AATGATACGGCGACCACCGAGATCTACACCAGGAGGAGAACACTCTTTCCCTAC	CAGGAGGAGA
C2	ligation1_26	AATGATACGGCGACCACCGAGATCTACACGATATCGGCGACACTCTTTCCCTAC	GATATCGGCG
C3	ligation1_27	AATGATACGGCGACCACCGAGATCTACACCCAGTCCTCTACACTCTTTCCCTAC	CCAGTCCTCT
C4	ligation1_28	AATGATACGGCGACCACCGAGATCTACACCATAGTTCGGACACTCTTTCCCTAC	CATAGTTCGG
C5	ligation1_29	AATGATACGGCGACCACCGAGATCTACACCGTAATGCAGACACTCTTTCCCTAC	CGTAATGCAG
C6	ligation1_30	AATGATACGGCGACCACCGAGATCTACACCCGTTCGGATACACTCTTTCCCTAC	CCGTTCGGAT
C7	ligation1_31	AATGATACGGCGACCACCGAGATCTACACCCATAAGTCCACACTCTTTCCCTAC	CCATAAGTCC
C8	ligation1_32	AATGATACGGCGACCACCGAGATCTACACGGCAATGAGAACACTCTTTCCCTAC	GGCAATGAGA
C9	ligation1_33	AATGATACGGCGACCACCGAGATCTACACCGGTTATGCCACACTCTTTCCCTAC	CGGTTATGCC
C10	ligation1_34	AATGATACGGCGACCACCGAGATCTACACTGGCCGGCCTACACTCTTTCCCTAC	TGGCCGGCCT
C11	ligation1_35	AATGATACGGCGACCACCGAGATCTACACAGCTGCAATAACACTCTTTCCCTAC	AGCTGCAATA
C12	ligation1_36	AATGATACGGCGACCACCGAGATCTACACTGGCCATGCAACACTCTTTCCCTAC	TGGCCATGCA
D1	ligation1_37	AATGATACGGCGACCACCGAGATCTACACTGACGCTCCGACACTCTTTCCCTAC	TGACGCTCCG
D2	ligation1_38	AATGATACGGCGACCACCGAGATCTACACAACTGCTGCCACACTCTTTCCCTAC	AACTGCTGCC
D3	ligation1_39	AATGATACGGCGACCACCGAGATCTACACTGCGCGATGCACACTCTTTCCCTAC	TGCGCGATGC
D4	ligation1_40	AATGATACGGCGACCACCGAGATCTACACATTGAGATTGACACTCTTTCCCTAC	ATTGAGATTG
D5	ligation1_41	AATGATACGGCGACCACCGAGATCTACACTTGATATATTACACTCTTTCCCTAC	TTGATATATT
D6	ligation1_42	AATGATACGGCGACCACCGAGATCTACACCGGTAGGAATACACTCTTTCCCTAC	CGGTAGGAAT
D7	ligation1_43	AATGATACGGCGACCACCGAGATCTACACACCAGCGCAGACACTCTTTCCCTAC	ACCAGCGCAG
D8	ligation1_44	AATGATACGGCGACCACCGAGATCTACACCGAATGAGCTACACTCTTTCCCTAC	CGAATGAGCT
D9	ligation1_45	AATGATACGGCGACCACCGAGATCTACACAGTTCGAGTAACACTCTTTCCCTAC	AGTTCGAGTA
D10	ligation1_46	AATGATACGGCGACCACCGAGATCTACACTTGGACGCTGACACTCTTTCCCTAC	TTGGACGCTG
D11	ligation1_47	AATGATACGGCGACCACCGAGATCTACACATAGACTAGGACACTCTTTCCCTAC	ATAGACTAGG
D12	ligation1_48	AATGATACGGCGACCACCGAGATCTACACTATAGTAAGCACACTCTTTCCCTAC	TATAGTAAGC
E1	ligation1_49	AATGATACGGCGACCACCGAGATCTACACCGGTCGTTAAACACTCTTTCCCTAC	CGGTCGTTAA
E2	ligation1_50	AATGATACGGCGACCACCGAGATCTACACATGGCGGATCACACTCTTTCCCTAC	ATGGCGGATC
E3	ligation1_51	AATGATACGGCGACCACCGAGATCTACACCTCTGATCAGACACTCTTTCCCTAC	CTCTGATCAG
E4	ligation1_52	AATGATACGGCGACCACCGAGATCTACACGGCCAGTCCGACACTCTTTCCCTAC	GGCCAGTCCG
E5	ligation1_53	AATGATACGGCGACCACCGAGATCTACACCGGAAGATATACACTCTTTCCCTAC	CGGAAGATAT
E6	ligation1_54	AATGATACGGCGACCACCGAGATCTACACTGGCTGATGAACACTCTTTCCCTAC	TGGCTGATGA
E7	ligation1_55	AATGATACGGCGACCACCGAGATCTACACGAAGGTTGCCACACTCTTTCCCTAC	GAAGGTTGCC
E8	ligation1_56	AATGATACGGCGACCACCGAGATCTACACGTTGAAGGATACACTCTTTCCCTAC	GTTGAAGGAT
E9	ligation1_57	AATGATACGGCGACCACCGAGATCTACACCCATTCGTAAACACTCTTTCCCTAC	CCATTCGTAA
E10	ligation1_58	AATGATACGGCGACCACCGAGATCTACACTGCGCCAGAAACACTCTTTCCCTAC	TGCGCCAGAA
E11	ligation1_59	AATGATACGGCGACCACCGAGATCTACACCGAATAATTCACACTCTTTCCCTAC	CGAATAATTC
E12	ligation1_60	AATGATACGGCGACCACCGAGATCTACACGCGACGCCTTACACTCTTTCCCTAC	GCGACGCCTT
F1	ligation1_61	AATGATACGGCGACCACCGAGATCTACACATCAACGATTACACTCTTTCCCTAC	ATCAACGATT
F2	ligation1_62	AATGATACGGCGACCACCGAGATCTACACGTTCTGAATTACACTCTTTCCCTAC	GTTCTGAATT
F3	ligation1_63	AATGATACGGCGACCACCGAGATCTACACGCTAACCTCAACACTCTTTCCCTAC	GCTAACCTCA
F4	ligation1_64	AATGATACGGCGACCACCGAGATCTACACCAAGCAACTGACACTCTTTCCCTAC	CAAGCAACTG
F5	ligation1_65	AATGATACGGCGACCACCGAGATCTACACGGAGCGGCCGACACTCTTTCCCTAC	GGAGCGGCCG
F6	ligation1_66	AATGATACGGCGACCACCGAGATCTACACCGCGTACGACACACTCTTTCCCTAC	CGCGTACGAC
F7	ligation1_67	AATGATACGGCGACCACCGAGATCTACACCGATGGCGCCACACTCTTTCCCTAC	CGATGGCGCC
F8	ligation1_68	AATGATACGGCGACCACCGAGATCTACACTGGTATTCATACACTCTTTCCCTAC	TGGTATTCAT
F9	ligation1_69	AATGATACGGCGACCACCGAGATCTACACGATAAGGCAAACACTCTTTCCCTAC	GATAAGGCAA
F10	ligation1_70	AATGATACGGCGACCACCGAGATCTACACGCCGGTCGAGACACTCTTTCCCTAC	GCCGGTCGAG
F11	ligation1_71	AATGATACGGCGACCACCGAGATCTACACTGCGCCATCTACACTCTTTCCCTAC	TGCGCCATCT
F12	ligation1_72	AATGATACGGCGACCACCGAGATCTACACAAGTCTTCCGACACTCTTTCCCTAC	AAGTCTTCCG
G1	ligation1_73	AATGATACGGCGACCACCGAGATCTACACAGACTCAAGCACACTCTTTCCCTAC	AGACTCAAGC
G2	ligation1_74	AATGATACGGCGACCACCGAGATCTACACGCAGGCGACGACACTCTTTCCCTAC	GCAGGCGACG
G3	ligation1_75	AATGATACGGCGACCACCGAGATCTACACAATACTCTTCACACTCTTTCCCTAC	AATACTCTTC
G4	ligation1_76	AATGATACGGCGACCACCGAGATCTACACCCAACTAACCACACTCTTTCCCTAC	CCAACTAACC
G5	ligation1_77	AATGATACGGCGACCACCGAGATCTACACTATCCTCAATACACTCTTTCCCTAC	TATCCTCAAT
G6	ligation1_78	AATGATACGGCGACCACCGAGATCTACACGCCGTCGCGTACACTCTTTCCCTAC	GCCGTCGCGT
G7	ligation1_79	AATGATACGGCGACCACCGAGATCTACACCCGCTGCTTCACACTCTTTCCCTAC	CCGCTGCTTC
G8	ligation1_80	AATGATACGGCGACCACCGAGATCTACACTGACCGAATCACACTCTTTCCCTAC	TGACCGAATC
G9	ligation1_81	AATGATACGGCGACCACCGAGATCTACACGTCTCCAGAGACACTCTTTCCCTAC	GTCTCCAGAG
G10	ligation1_82	AATGATACGGCGACCACCGAGATCTACACAATGCTAGTCACACTCTTTCCCTAC	AATGCTAGTC
G11	ligation1_83	AATGATACGGCGACCACCGAGATCTACACGACGACCTGCACACTCTTTCCCTAC	GACGACCTGC
G12	ligation1_84	AATGATACGGCGACCACCGAGATCTACACAGAGCCAGCCACACTCTTTCCCTAC	AGAGCCAGCC
H1	ligation1_85	AATGATACGGCGACCACCGAGATCTACACCCAGGCCGCAACACTCTTTCCCTAC	CCAGGCCGCA
H2	ligation1_86	AATGATACGGCGACCACCGAGATCTACACCAGGTATGGAACACTCTTTCCCTAC	CAGGTATGGA
H3	ligation1_87	AATGATACGGCGACCACCGAGATCTACACCCGGAGTTGCACACTCTTTCCCTAC	CCGGAGTTGC
H4	ligation1_88	AATGATACGGCGACCACCGAGATCTACACTTAATTATTGACACTCTTTCCCTAC	TTAATTATTG
H5	ligation1_89	AATGATACGGCGACCACCGAGATCTACACAATCAGCTGCACACTCTTTCCCTAC	AATCAGCTGC
H6	ligation1_90	AATGATACGGCGACCACCGAGATCTACACCCGTTGACTTACACTCTTTCCCTAC	CCGTTGACTT
H7	ligation1_91	AATGATACGGCGACCACCGAGATCTACACGCCAGGATCAACACTCTTTCCCTAC	GCCAGGATCA
H8	ligation1_92	AATGATACGGCGACCACCGAGATCTACACCTTCGGCGCAACACTCTTTCCCTAC	CTTCGGCGCA
H9	ligation1_93	AATGATACGGCGACCACCGAGATCTACACCAAGGCATTCACACTCTTTCCCTAC	CAAGGCATTC
H10	ligation1_94	AATGATACGGCGACCACCGAGATCTACACAAGAATGGAAACACTCTTTCCCTAC	AAGAATGGAA
H11	ligation1_95	AATGATACGGCGACCACCGAGATCTACACCGGATGAAGGACACTCTTTCCCTAC	CGGATGAAGG
H12	ligation1_96	AATGATACGGCGACCACCGAGATCTACACTATCGTCGGCACACTCTTTCCCTAC	TATCGTCGGC
A1	ligation2_01	AATGATACGGCGACCACCGAGATCTACACAGAGAACTTGACACTCTTTCCCTAC	AGAGAACTTG
A2	ligation2_02	AATGATACGGCGACCACCGAGATCTACACAGTCGGCTCCACACTCTTTCCCTAC	AGTCGGCTCC
A3	ligation2_03	AATGATACGGCGACCACCGAGATCTACACTACCAGAGTAACACTCTTTCCCTAC	TACCAGAGTA
A4	ligation2_04	AATGATACGGCGACCACCGAGATCTACACACCGACCTCAACACTCTTTCCCTAC	ACCGACCTCA
A5	ligation2_05	AATGATACGGCGACCACCGAGATCTACACATCCTACCTCACACTCTTTCCCTAC	ATCCTACCTC
A6	ligation2_06	AATGATACGGCGACCACCGAGATCTACACTGCAAGGCGTACACTCTTTCCCTAC	TGCAAGGCGT
A7	ligation2_07	AATGATACGGCGACCACCGAGATCTACACTTGCTGCGCCACACTCTTTCCCTAC	TTGCTGCGCC
A8	ligation2_08	AATGATACGGCGACCACCGAGATCTACACCCGCGCTATAACACTCTTTCCCTAC	CCGCGCTATA
A9	ligation2_09	AATGATACGGCGACCACCGAGATCTACACGGACGGAGCCACACTCTTTCCCTAC	GGACGGAGCC
A10	ligation2_10	AATGATACGGCGACCACCGAGATCTACACAATACTTGCGACACTCTTTCCCTAC	AATACTTGCG
A11	ligation2_11	AATGATACGGCGACCACCGAGATCTACACGGATTGACTCACACTCTTTCCCTAC	GGATTGACTC
A12	ligation2_12	AATGATACGGCGACCACCGAGATCTACACAGCTTACGAAACACTCTTTCCCTAC	AGCTTACGAA
B1	ligation2_13	AATGATACGGCGACCACCGAGATCTACACTGATGCATCGACACTCTTTCCCTAC	TGATGCATCG
B2	ligation2_14	AATGATACGGCGACCACCGAGATCTACACATAATCTCGCACACTCTTTCCCTAC	ATAATCTCGC
B3	ligation2_15	AATGATACGGCGACCACCGAGATCTACACCAGCAGTATCACACTCTTTCCCTAC	CAGCAGTATC
B4	ligation2_16	AATGATACGGCGACCACCGAGATCTACACACGACCAATAACACTCTTTCCCTAC	ACGACCAATA
B5	ligation2_17	AATGATACGGCGACCACCGAGATCTACACCGGATAGGTAACACTCTTTCCCTAC	CGGATAGGTA
B6	ligation2_18	AATGATACGGCGACCACCGAGATCTACACTCGAAGCGCGACACTCTTTCCCTAC	TCGAAGCGCG
B7	ligation2_19	AATGATACGGCGACCACCGAGATCTACACGGTAAGCTCTACACTCTTTCCCTAC	GGTAAGCTCT
B8	ligation2_20	AATGATACGGCGACCACCGAGATCTACACAGGTAATTCCACACTCTTTCCCTAC	AGGTAATTCC
B9	ligation2_21	AATGATACGGCGACCACCGAGATCTACACAGACCATTCAACACTCTTTCCCTAC	AGACCATTCA
B10	ligation2_22	AATGATACGGCGACCACCGAGATCTACACCTGATCGACCACACTCTTTCCCTAC	CTGATCGACC
B11	ligation2_23	AATGATACGGCGACCACCGAGATCTACACGCAATTACTCACACTCTTTCCCTAC	GCAATTACTC
B12	ligation2_24	AATGATACGGCGACCACCGAGATCTACACGAGGAGTTCGACACTCTTTCCCTAC	GAGGAGTTCG
C1	ligation2_25	AATGATACGGCGACCACCGAGATCTACACTAGTACTATCACACTCTTTCCCTAC	TAGTACTATC
C2	ligation2_26	AATGATACGGCGACCACCGAGATCTACACCGACTTGGCGACACTCTTTCCCTAC	CGACTTGGCG
C3	ligation2_27	AATGATACGGCGACCACCGAGATCTACACCTATTCGGCCACACTCTTTCCCTAC	CTATTCGGCC
C4	ligation2_28	AATGATACGGCGACCACCGAGATCTACACCTTCCAAGAAACACTCTTTCCCTAC	CTTCCAAGAA
C5	ligation2_29	AATGATACGGCGACCACCGAGATCTACACCGATCCTGGAACACTCTTTCCCTAC	CGATCCTGGA
C6	ligation2_30	AATGATACGGCGACCACCGAGATCTACACTATTCCGTTAACACTCTTTCCCTAC	TATTCCGTTA
C7	ligation2_31	AATGATACGGCGACCACCGAGATCTACACTTAGTACGCCACACTCTTTCCCTAC	TTAGTACGCC
C8	ligation2_32	AATGATACGGCGACCACCGAGATCTACACTCGTAGCATCACACTCTTTCCCTAC	TCGTAGCATC
C9	ligation2_33	AATGATACGGCGACCACCGAGATCTACACGTATTAAGTTACACTCTTTCCCTAC	GTATTAAGTT
C10	ligation2_34	AATGATACGGCGACCACCGAGATCTACACCATTCTAGAAACACTCTTTCCCTAC	CATTCTAGAA
C11	ligation2_35	AATGATACGGCGACCACCGAGATCTACACGGTAGATCAAACACTCTTTCCCTAC	GGTAGATCAA
C12	ligation2_36	AATGATACGGCGACCACCGAGATCTACACATCTCCTACGACACTCTTTCCCTAC	ATCTCCTACG
D1	ligation2_37	AATGATACGGCGACCACCGAGATCTACACACGAAGAAGCACACTCTTTCCCTAC	ACGAAGAAGC
D2	ligation2_38	AATGATACGGCGACCACCGAGATCTACACCCGATCAGCCACACTCTTTCCCTAC	CCGATCAGCC
D3	ligation2_39	AATGATACGGCGACCACCGAGATCTACACCTGGCTTCCTACACTCTTTCCCTAC	CTGGCTTCCT
D4	ligation2_40	AATGATACGGCGACCACCGAGATCTACACTTCATAATGGACACTCTTTCCCTAC	TTCATAATGG
D5	ligation2_41	AATGATACGGCGACCACCGAGATCTACACGTTGAACGCAACACTCTTTCCCTAC	GTTGAACGCA
D6	ligation2_42	AATGATACGGCGACCACCGAGATCTACACTAACGGCTGAACACTCTTTCCCTAC	TAACGGCTGA
D7	ligation2_43	AATGATACGGCGACCACCGAGATCTACACGAAGTCCGTCACACTCTTTCCCTAC	GAAGTCCGTC
D8	ligation2_44	AATGATACGGCGACCACCGAGATCTACACATACGCCGCCACACTCTTTCCCTAC	ATACGCCGCC
D9	ligation2_45	AATGATACGGCGACCACCGAGATCTACACACTGGATGCTACACTCTTTCCCTAC	ACTGGATGCT
D10	ligation2_46	AATGATACGGCGACCACCGAGATCTACACGAGCGAATATACACTCTTTCCCTAC	GAGCGAATAT
D11	ligation2_47	AATGATACGGCGACCACCGAGATCTACACTATATGAAGTACACTCTTTCCCTAC	TATATGAAGT
D12	ligation2_48	AATGATACGGCGACCACCGAGATCTACACACGATACCGGACACTCTTTCCCTAC	ACGATACCGG
E1	ligation2_49	AATGATACGGCGACCACCGAGATCTACACTCATACCGCTACACTCTTTCCCTAC	TCATACCGCT
E2	ligation2_50	AATGATACGGCGACCACCGAGATCTACACCGCTAACCGTACACTCTTTCCCTAC	CGCTAACCGT
E3	ligation2_51	AATGATACGGCGACCACCGAGATCTACACCGCATCCATCACACTCTTTCCCTAC	CGCATCCATC
E4	ligation2_52	AATGATACGGCGACCACCGAGATCTACACCGTCTTCCTTACACTCTTTCCCTAC	CGTCTTCCTT
E5	ligation2_53	AATGATACGGCGACCACCGAGATCTACACAACGCTATTAACACTCTTTCCCTAC	AACGCTATTA
E6	ligation2_54	AATGATACGGCGACCACCGAGATCTACACTAAGATAGGTACACTCTTTCCCTAC	TAAGATAGGT
E7	ligation2_55	AATGATACGGCGACCACCGAGATCTACACTGATAATAGCACACTCTTTCCCTAC	TGATAATAGC
E8	ligation2_56	AATGATACGGCGACCACCGAGATCTACACGGCCTCCATTACACTCTTTCCCTAC	GGCCTCCATT
E9	ligation2_57	AATGATACGGCGACCACCGAGATCTACACTGCCGCCGATACACTCTTTCCCTAC	TGCCGCCGAT
E10	ligation2_58	AATGATACGGCGACCACCGAGATCTACACTGCCTATTATACACTCTTTCCCTAC	TGCCTATTAT
E11	ligation2_59	AATGATACGGCGACCACCGAGATCTACACCTGATACGTCACACTCTTTCCCTAC	CTGATACGTC
E12	ligation2_60	AATGATACGGCGACCACCGAGATCTACACGACCTGGAATACACTCTTTCCCTAC	GACCTGGAAT
F1	ligation2_61	AATGATACGGCGACCACCGAGATCTACACTCAGATCGGAACACTCTTTCCCTAC	TCAGATCGGA
F2	ligation2_62	AATGATACGGCGACCACCGAGATCTACACGAGGCGGAATACACTCTTTCCCTAC	GAGGCGGAAT
F3	ligation2_63	AATGATACGGCGACCACCGAGATCTACACCAGCGCATCCACACTCTTTCCCTAC	CAGCGCATCC
F4	ligation2_64	AATGATACGGCGACCACCGAGATCTACACAATGCCAAGAACACTCTTTCCCTAC	AATGCCAAGA
F5	ligation2_65	AATGATACGGCGACCACCGAGATCTACACTGGTCTACGTACACTCTTTCCCTAC	TGGTCTACGT
F6	ligation2_66	AATGATACGGCGACCACCGAGATCTACACGGTCGCCGCTACACTCTTTCCCTAC	GGTCGCCGCT
F7	ligation2_67	AATGATACGGCGACCACCGAGATCTACACAGCAAGTAGTACACTCTTTCCCTAC	AGCAAGTAGT
F8	ligation2_68	AATGATACGGCGACCACCGAGATCTACACAAGAAGTTCAACACTCTTTCCCTAC	AAGAAGTTCA
F9	ligation2_69	AATGATACGGCGACCACCGAGATCTACACCGGCGCTGGCACACTCTTTCCCTAC	CGGCGCTGGC
F10	ligation2_70	AATGATACGGCGACCACCGAGATCTACACTCGTCAACTTACACTCTTTCCCTAC	TCGTCAACTT
F11	ligation2_71	AATGATACGGCGACCACCGAGATCTACACCAACTTGGATACACTCTTTCCCTAC	CAACTTGGAT
F12	ligation2_72	AATGATACGGCGACCACCGAGATCTACACTTGGAGCTCAACACTCTTTCCCTAC	TTGGAGCTCA
G1	ligation2_73	AATGATACGGCGACCACCGAGATCTACACCTTAGTTCAAACACTCTTTCCCTAC	CTTAGTTCAA
G2	ligation2_74	AATGATACGGCGACCACCGAGATCTACACTTGAATTATAACACTCTTTCCCTAC	TTGAATTATA
G3	ligation2_75	AATGATACGGCGACCACCGAGATCTACACCTTCAGCTTCACACTCTTTCCCTAC	CTTCAGCTTC
G4	ligation2_76	AATGATACGGCGACCACCGAGATCTACACGTATACCGAAACACTCTTTCCCTAC	GTATACCGAA
G5	ligation2_77	AATGATACGGCGACCACCGAGATCTACACGGATATAATAACACTCTTTCCCTAC	GGATATAATA
G6	ligation2_78	AATGATACGGCGACCACCGAGATCTACACGAATCGACGTACACTCTTTCCCTAC	GAATCGACGT
G7	ligation2_79	AATGATACGGCGACCACCGAGATCTACACTGAACGGTAAACACTCTTTCCCTAC	TGAACGGTAA
G8	ligation2_80	AATGATACGGCGACCACCGAGATCTACACAAGTCGCGCGACACTCTTTCCCTAC	AAGTCGCGCG
G9	ligation2_81	AATGATACGGCGACCACCGAGATCTACACTCCGCCTACTACACTCTTTCCCTAC	TCCGCCTACT
G10	ligation2_82	AATGATACGGCGACCACCGAGATCTACACTTAATAGTTCACACTCTTTCCCTAC	TTAATAGTTC
G11	ligation2_83	AATGATACGGCGACCACCGAGATCTACACCAACCGGATCACACTCTTTCCCTAC	CAACCGGATC
G12	ligation2_84	AATGATACGGCGACCACCGAGATCTACACTTAGAGCAACACACTCTTTCCCTAC	TTAGAGCAAC
H1	ligation2_85	AATGATACGGCGACCACCGAGATCTACACCGTCATTCCAACACTCTTTCCCTAC	CGTCATTCCA
H2	ligation2_86	AATGATACGGCGACCACCGAGATCTACACTAGGAAGGCAACACTCTTTCCCTAC	TAGGAAGGCA
H3	ligation2_87	AATGATACGGCGACCACCGAGATCTACACTTGGCCTATAACACTCTTTCCCTAC	TTGGCCTATA
H4	ligation2_88	AATGATACGGCGACCACCGAGATCTACACGCGTCTATTCACACTCTTTCCCTAC	GCGTCTATTC
H5	ligation2_89	AATGATACGGCGACCACCGAGATCTACACCAGAGTAGACACACTCTTTCCCTAC	CAGAGTAGAC
H6	ligation2_90	AATGATACGGCGACCACCGAGATCTACACATGCCGGACGACACTCTTTCCCTAC	ATGCCGGACG
H7	ligation2_91	AATGATACGGCGACCACCGAGATCTACACTATTCGATCTACACTCTTTCCCTAC	TATTCGATCT
H8	ligation2_92	AATGATACGGCGACCACCGAGATCTACACATGGATCCGAACACTCTTTCCCTAC	ATGGATCCGA
H9	ligation2_93	AATGATACGGCGACCACCGAGATCTACACATAATGCATTACACTCTTTCCCTAC	ATAATGCATT
H10	ligation2_94	AATGATACGGCGACCACCGAGATCTACACAAGTAGACTAACACTCTTTCCCTAC	AAGTAGACTA
H11	ligation2_95	AATGATACGGCGACCACCGAGATCTACACATGGAAGCATACACTCTTTCCCTAC	ATGGAAGCAT
H12	ligation2_96	AATGATACGGCGACCACCGAGATCTACACTGGATCAGGCACACTCTTTCCCTAC	TGGATCAGGC
A1	ligation3_01	AATGATACGGCGACCACCGAGATCTACACGTTACTTAGCACACTCTTTCCCTAC	GTTACTTAGC
A2	ligation3_02	AATGATACGGCGACCACCGAGATCTACACACCGCCGCAAACACTCTTTCCCTAC	ACCGCCGCAA
A3	ligation3_03	AATGATACGGCGACCACCGAGATCTACACCTCAAGTCCTACACTCTTTCCCTAC	CTCAAGTCCT
A4	ligation3_04	AATGATACGGCGACCACCGAGATCTACACCGGTCGACTAACACTCTTTCCCTAC	CGGTCGACTA
A5	ligation3_05	AATGATACGGCGACCACCGAGATCTACACTTCGCCGTAAACACTCTTTCCCTAC	TTCGCCGTAA
A6	ligation3_06	AATGATACGGCGACCACCGAGATCTACACGCTCCGCTTGACACTCTTTCCCTAC	GCTCCGCTTG
A7	ligation3_07	AATGATACGGCGACCACCGAGATCTACACACTTAAGATAACACTCTTTCCCTAC	ACTTAAGATA
A8	ligation3_08	AATGATACGGCGACCACCGAGATCTACACGGCATGGCCAACACTCTTTCCCTAC	GGCATGGCCA
A9	ligation3_09	AATGATACGGCGACCACCGAGATCTACACCTTCGGTATAACACTCTTTCCCTAC	CTTCGGTATA
A10	ligation3_10	AATGATACGGCGACCACCGAGATCTACACGAGATTCGCCACACTCTTTCCCTAC	GAGATTCGCC
A11	ligation3_11	AATGATACGGCGACCACCGAGATCTACACCTAGGCCGTTACACTCTTTCCCTAC	CTAGGCCGTT
A12	ligation3_12	AATGATACGGCGACCACCGAGATCTACACGGCCAACGATACACTCTTTCCCTAC	GGCCAACGAT
B1	ligation3_13	AATGATACGGCGACCACCGAGATCTACACACGGAACCTGACACTCTTTCCCTAC	ACGGAACCTG
B2	ligation3_14	AATGATACGGCGACCACCGAGATCTACACTGATTCTCGTACACTCTTTCCCTAC	TGATTCTCGT
B3	ligation3_15	AATGATACGGCGACCACCGAGATCTACACTTGCGTCAACACACTCTTTCCCTAC	TTGCGTCAAC
B4	ligation3_16	AATGATACGGCGACCACCGAGATCTACACGAATGCAACCACACTCTTTCCCTAC	GAATGCAACC
B5	ligation3_17	AATGATACGGCGACCACCGAGATCTACACTGCGGTTCAGACACTCTTTCCCTAC	TGCGGTTCAG
B6	ligation3_18	AATGATACGGCGACCACCGAGATCTACACTTGGCCAACCACACTCTTTCCCTAC	TTGGCCAACC
B7	ligation3_19	AATGATACGGCGACCACCGAGATCTACACTTGGTTAAGCACACTCTTTCCCTAC	TTGGTTAAGC
B8	ligation3_20	AATGATACGGCGACCACCGAGATCTACACCTTAAGTTCGACACTCTTTCCCTAC	CTTAAGTTCG
B9	ligation3_21	AATGATACGGCGACCACCGAGATCTACACGTCCTCAGAAACACTCTTTCCCTAC	GTCCTCAGAA
B10	ligation3_22	AATGATACGGCGACCACCGAGATCTACACGGAGTCGTCTACACTCTTTCCCTAC	GGAGTCGTCT
B11	ligation3_23	AATGATACGGCGACCACCGAGATCTACACGGTACCTCTAACACTCTTTCCCTAC	GGTACCTCTA
B12	ligation3_24	AATGATACGGCGACCACCGAGATCTACACGATCGCTGAGACACTCTTTCCCTAC	GATCGCTGAG
C1	ligation3_25	AATGATACGGCGACCACCGAGATCTACACAGAGTACTCCACACTCTTTCCCTAC	AGAGTACTCC
C2	ligation3_26	AATGATACGGCGACCACCGAGATCTACACTCATTCTATTACACTCTTTCCCTAC	TCATTCTATT
C3	ligation3_27	AATGATACGGCGACCACCGAGATCTACACGTTACTACCAACACTCTTTCCCTAC	GTTACTACCA
C4	ligation3_28	AATGATACGGCGACCACCGAGATCTACACCCAGCTCGCCACACTCTTTCCCTAC	CCAGCTCGCC
C5	ligation3_29	AATGATACGGCGACCACCGAGATCTACACCGCCGGTATGACACTCTTTCCCTAC	CGCCGGTATG
C6	ligation3_30	AATGATACGGCGACCACCGAGATCTACACTTAATTCGTAACACTCTTTCCCTAC	TTAATTCGTA
C7	ligation3_31	AATGATACGGCGACCACCGAGATCTACACGAAGGCTCCAACACTCTTTCCCTAC	GAAGGCTCCA
C8	ligation3_32	AATGATACGGCGACCACCGAGATCTACACGAGACGTACGACACTCTTTCCCTAC	GAGACGTACG
C9	ligation3_33	AATGATACGGCGACCACCGAGATCTACACGAAGAGCCTCACACTCTTTCCCTAC	GAAGAGCCTC
C10	ligation3_34	AATGATACGGCGACCACCGAGATCTACACCCGATGCATAACACTCTTTCCCTAC	CCGATGCATA
C11	ligation3_35	AATGATACGGCGACCACCGAGATCTACACGTAATGGTATACACTCTTTCCCTAC	GTAATGGTAT
C12	ligation3_36	AATGATACGGCGACCACCGAGATCTACACTTCTATCTCAACACTCTTTCCCTAC	TTCTATCTCA
D1	ligation3_37	AATGATACGGCGACCACCGAGATCTACACGCAGCAGCTAACACTCTTTCCCTAC	GCAGCAGCTA
D2	ligation3_38	AATGATACGGCGACCACCGAGATCTACACTTGCTCGATTACACTCTTTCCCTAC	TTGCTCGATT
D3	ligation3_39	AATGATACGGCGACCACCGAGATCTACACCCTCATCGGCACACTCTTTCCCTAC	CCTCATCGGC
D4	ligation3_40	AATGATACGGCGACCACCGAGATCTACACACTTCAGCAAACACTCTTTCCCTAC	ACTTCAGCAA
D5	ligation3_41	AATGATACGGCGACCACCGAGATCTACACAGGTCATCCTACACTCTTTCCCTAC	AGGTCATCCT
D6	ligation3_42	AATGATACGGCGACCACCGAGATCTACACAACGCGTCAGACACTCTTTCCCTAC	AACGCGTCAG
D7	ligation3_43	AATGATACGGCGACCACCGAGATCTACACCTATGCTTACACACTCTTTCCCTAC	CTATGCTTAC
D8	ligation3_44	AATGATACGGCGACCACCGAGATCTACACGTTGCCGTTCACACTCTTTCCCTAC	GTTGCCGTTC
D9	ligation3_45	AATGATACGGCGACCACCGAGATCTACACGCTTACCGCCACACTCTTTCCCTAC	GCTTACCGCC
D10	ligation3_46	AATGATACGGCGACCACCGAGATCTACACTGGCAAGTCAACACTCTTTCCCTAC	TGGCAAGTCA
D11	ligation3_47	AATGATACGGCGACCACCGAGATCTACACCATCGAAGGAACACTCTTTCCCTAC	CATCGAAGGA
D12	ligation3_48	AATGATACGGCGACCACCGAGATCTACACAGAATCCTCGACACTCTTTCCCTAC	AGAATCCTCG
E1	ligation3_49	AATGATACGGCGACCACCGAGATCTACACGCAATCGGTTACACTCTTTCCCTAC	GCAATCGGTT
E2	ligation3_50	AATGATACGGCGACCACCGAGATCTACACCCTAAGATTCACACTCTTTCCCTAC	CCTAAGATTC
E3	ligation3_51	AATGATACGGCGACCACCGAGATCTACACCCTGCGCGCGACACTCTTTCCCTAC	CCTGCGCGCG
E4	ligation3_52	AATGATACGGCGACCACCGAGATCTACACATCAGCGCGAACACTCTTTCCCTAC	ATCAGCGCGA
E5	ligation3_53	AATGATACGGCGACCACCGAGATCTACACGTACGATTCTACACTCTTTCCCTAC	GTACGATTCT
E6	ligation3_54	AATGATACGGCGACCACCGAGATCTACACTTACCTTGCAACACTCTTTCCCTAC	TTACCTTGCA
E7	ligation3_55	AATGATACGGCGACCACCGAGATCTACACCCGGCTCAGCACACTCTTTCCCTAC	CCGGCTCAGC
E8	ligation3_56	AATGATACGGCGACCACCGAGATCTACACTTCTGCAAGAACACTCTTTCCCTAC	TTCTGCAAGA
E9	ligation3_57	AATGATACGGCGACCACCGAGATCTACACATATACGCTTACACTCTTTCCCTAC	ATATACGCTT
E10	ligation3_58	AATGATACGGCGACCACCGAGATCTACACCTCAGCAACCACACTCTTTCCCTAC	CTCAGCAACC
E11	ligation3_59	AATGATACGGCGACCACCGAGATCTACACCAATTCTAGGACACTCTTTCCCTAC	CAATTCTAGG
E12	ligation3_60	AATGATACGGCGACCACCGAGATCTACACATCAGTCTCGACACTCTTTCCCTAC	ATCAGTCTCG
F1	ligation3_61	AATGATACGGCGACCACCGAGATCTACACAATCCGCAACACACTCTTTCCCTAC	AATCCGCAAC
F2	ligation3_62	AATGATACGGCGACCACCGAGATCTACACCGGTTACCTTACACTCTTTCCCTAC	CGGTTACCTT
F3	ligation3_63	AATGATACGGCGACCACCGAGATCTACACACGTTAAGACACACTCTTTCCCTAC	ACGTTAAGAC
F4	ligation3_64	AATGATACGGCGACCACCGAGATCTACACCTATCCAACCACACTCTTTCCCTAC	CTATCCAACC
F5	ligation3_65	AATGATACGGCGACCACCGAGATCTACACATAAGCGAATACACTCTTTCCCTAC	ATAAGCGAAT
F6	ligation3_66	AATGATACGGCGACCACCGAGATCTACACCTTATATCGGACACTCTTTCCCTAC	CTTATATCGG
F7	ligation3_67	AATGATACGGCGACCACCGAGATCTACACATATGACGACACACTCTTTCCCTAC	ATATGACGAC
F8	ligation3_68	AATGATACGGCGACCACCGAGATCTACACTTACCGCATAACACTCTTTCCCTAC	TTACCGCATA
F9	ligation3_69	AATGATACGGCGACCACCGAGATCTACACATTCATCGCCACACTCTTTCCCTAC	ATTCATCGCC
F10	ligation3_70	AATGATACGGCGACCACCGAGATCTACACAGAAGCAGAAACACTCTTTCCCTAC	AGAAGCAGAA
F11	ligation3_71	AATGATACGGCGACCACCGAGATCTACACGTTCGTCGTTACACTCTTTCCCTAC	GTTCGTCGTT
F12	ligation3_72	AATGATACGGCGACCACCGAGATCTACACCATGCTTCCAACACTCTTTCCCTAC	CATGCTTCCA
G1	ligation3_73	AATGATACGGCGACCACCGAGATCTACACTCGGTACCAGACACTCTTTCCCTAC	TCGGTACCAG
G2	ligation3_74	AATGATACGGCGACCACCGAGATCTACACTTGAGCCAATACACTCTTTCCCTAC	TTGAGCCAAT
G3	ligation3_75	AATGATACGGCGACCACCGAGATCTACACAGATGACTGAACACTCTTTCCCTAC	AGATGACTGA
G4	ligation3_76	AATGATACGGCGACCACCGAGATCTACACACGCTAGAAGACACTCTTTCCCTAC	ACGCTAGAAG
G5	ligation3_77	AATGATACGGCGACCACCGAGATCTACACGTTCAATTGCACACTCTTTCCCTAC	GTTCAATTGC
G6	ligation3_78	AATGATACGGCGACCACCGAGATCTACACGGACCGTCAAACACTCTTTCCCTAC	GGACCGTCAA
G7	ligation3_79	AATGATACGGCGACCACCGAGATCTACACCATTAACGGAACACTCTTTCCCTAC	CATTAACGGA
G8	ligation3_80	AATGATACGGCGACCACCGAGATCTACACTAAGCAGTCCACACTCTTTCCCTAC	TAAGCAGTCC
G9	ligation3_81	AATGATACGGCGACCACCGAGATCTACACCCGGTCAGTTACACTCTTTCCCTAC	CCGGTCAGTT
G10	ligation3_82	AATGATACGGCGACCACCGAGATCTACACATAACGGACTACACTCTTTCCCTAC	ATAACGGACT
G11	ligation3_83	AATGATACGGCGACCACCGAGATCTACACACGAGAAGATACACTCTTTCCCTAC	ACGAGAAGAT
G12	ligation3_84	AATGATACGGCGACCACCGAGATCTACACATCCTCTTAAACACTCTTTCCCTAC	ATCCTCTTAA
H1	ligation3_85	AATGATACGGCGACCACCGAGATCTACACAATCCAATAAACACTCTTTCCCTAC	AATCCAATAA
H2	ligation3_86	AATGATACGGCGACCACCGAGATCTACACCTAGCAGGATACACTCTTTCCCTAC	CTAGCAGGAT
H3	ligation3_87	AATGATACGGCGACCACCGAGATCTACACTGGTCTCGGAACACTCTTTCCCTAC	TGGTCTCGGA
H4	ligation3_88	AATGATACGGCGACCACCGAGATCTACACCCGAGTACTAACACTCTTTCCCTAC	CCGAGTACTA
H5	ligation3_89	AATGATACGGCGACCACCGAGATCTACACGATGACGAAGACACTCTTTCCCTAC	GATGACGAAG
H6	ligation3_90	AATGATACGGCGACCACCGAGATCTACACGGCAGTCTTCACACTCTTTCCCTAC	GGCAGTCTTC
H7	ligation3_91	AATGATACGGCGACCACCGAGATCTACACAATACGAATAACACTCTTTCCCTAC	AATACGAATA
H8	ligation3_92	AATGATACGGCGACCACCGAGATCTACACACCTAGGAGAACACTCTTTCCCTAC	ACCTAGGAGA
H9	ligation3_93	AATGATACGGCGACCACCGAGATCTACACGAAGCGCCAAACACTCTTTCCCTAC	GAAGCGCCAA
H10	ligation3_94	AATGATACGGCGACCACCGAGATCTACACCGTTACGTTGACACTCTTTCCCTAC	CGTTACGTTG
H11	ligation3_95	AATGATACGGCGACCACCGAGATCTACACGTCGCGAATAACACTCTTTCCCTAC	GTCGCGAATA
H12	ligation3_96	AATGATACGGCGACCACCGAGATCTACACTTAGAGCCTGACACTCTTTCCCTAC	TTAGAGCCTG
A1	ligation4_01	AATGATACGGCGACCACCGAGATCTACACACGGTCATCAACACTCTTTCCCTAC	ACGGTCATCA
A2	ligation4_02	AATGATACGGCGACCACCGAGATCTACACACGTAGCAGGACACTCTTTCCCTAC	ACGTAGCAGG
A3	ligation4_03	AATGATACGGCGACCACCGAGATCTACACCGACCGAGAGACACTCTTTCCCTAC	CGACCGAGAG
A4	ligation4_04	AATGATACGGCGACCACCGAGATCTACACAAGCGGTTCTACACTCTTTCCCTAC	AAGCGGTTCT
A5	ligation4_05	AATGATACGGCGACCACCGAGATCTACACTCGGAATAACACACTCTTTCCCTAC	TCGGAATAAC
A6	ligation4_06	AATGATACGGCGACCACCGAGATCTACACAAGTTCGCTGACACTCTTTCCCTAC	AAGTTCGCTG
A7	ligation4_07	AATGATACGGCGACCACCGAGATCTACACAATAATCGGTACACTCTTTCCCTAC	AATAATCGGT
A8	ligation4_08	AATGATACGGCGACCACCGAGATCTACACAGGCGAAGGCACACTCTTTCCCTAC	AGGCGAAGGC
A9	ligation4_09	AATGATACGGCGACCACCGAGATCTACACAAGCCGCCGCACACTCTTTCCCTAC	AAGCCGCCGC
A10	ligation4_10	AATGATACGGCGACCACCGAGATCTACACTCGGCCGATGACACTCTTTCCCTAC	TCGGCCGATG
A11	ligation4_11	AATGATACGGCGACCACCGAGATCTACACAGCGACTGCTACACTCTTTCCCTAC	AGCGACTGCT
A12	ligation4_12	AATGATACGGCGACCACCGAGATCTACACCTTAATGAGCACACTCTTTCCCTAC	CTTAATGAGC
B1	ligation4_13	AATGATACGGCGACCACCGAGATCTACACAATTCCTCTCACACTCTTTCCCTAC	AATTCCTCTC
B2	ligation4_14	AATGATACGGCGACCACCGAGATCTACACGCTGGTCTCCACACTCTTTCCCTAC	GCTGGTCTCC
B3	ligation4_15	AATGATACGGCGACCACCGAGATCTACACAGTATTGCTAACACTCTTTCCCTAC	AGTATTGCTA
B4	ligation4_16	AATGATACGGCGACCACCGAGATCTACACTCTAGGATAAACACTCTTTCCCTAC	TCTAGGATAA
B5	ligation4_17	AATGATACGGCGACCACCGAGATCTACACGGTCCTGCAAACACTCTTTCCCTAC	GGTCCTGCAA
B6	ligation4_18	AATGATACGGCGACCACCGAGATCTACACCGCTTCAATTACACTCTTTCCCTAC	CGCTTCAATT
B7	ligation4_19	AATGATACGGCGACCACCGAGATCTACACGGATTATTATACACTCTTTCCCTAC	GGATTATTAT
B8	ligation4_20	AATGATACGGCGACCACCGAGATCTACACTCCGGCTGATACACTCTTTCCCTAC	TCCGGCTGAT
B9	ligation4_21	AATGATACGGCGACCACCGAGATCTACACCCGCCTCGTTACACTCTTTCCCTAC	CCGCCTCGTT
B10	ligation4_22	AATGATACGGCGACCACCGAGATCTACACTTATAATCAAACACTCTTTCCCTAC	TTATAATCAA
B11	ligation4_23	AATGATACGGCGACCACCGAGATCTACACCCATTGAACGACACTCTTTCCCTAC	CCATTGAACG
B12	ligation4_24	AATGATACGGCGACCACCGAGATCTACACACTCCAACGGACACTCTTTCCCTAC	ACTCCAACGG
C1	ligation4_25	AATGATACGGCGACCACCGAGATCTACACACCTCCTGAAACACTCTTTCCCTAC	ACCTCCTGAA
C2	ligation4_26	AATGATACGGCGACCACCGAGATCTACACAGAGGCCGGCACACTCTTTCCCTAC	AGAGGCCGGC
C3	ligation4_27	AATGATACGGCGACCACCGAGATCTACACCTGCCTCTTCACACTCTTTCCCTAC	CTGCCTCTTC
C4	ligation4_28	AATGATACGGCGACCACCGAGATCTACACCAGTATCCTTACACTCTTTCCCTAC	CAGTATCCTT
C5	ligation4_29	AATGATACGGCGACCACCGAGATCTACACGTCAACTAGCACACTCTTTCCCTAC	GTCAACTAGC
C6	ligation4_30	AATGATACGGCGACCACCGAGATCTACACTGACGCAGTCACACTCTTTCCCTAC	TGACGCAGTC
C7	ligation4_31	AATGATACGGCGACCACCGAGATCTACACGTCAATACGAACACTCTTTCCCTAC	GTCAATACGA
C8	ligation4_32	AATGATACGGCGACCACCGAGATCTACACTGAACTTCGAACACTCTTTCCCTAC	TGAACTTCGA
C9	ligation4_33	AATGATACGGCGACCACCGAGATCTACACCGTACCAACGACACTCTTTCCCTAC	CGTACCAACG
C10	ligation4_34	AATGATACGGCGACCACCGAGATCTACACAGAGATGAATACACTCTTTCCCTAC	AGAGATGAAT
C11	ligation4_35	AATGATACGGCGACCACCGAGATCTACACTATTCCAATTACACTCTTTCCCTAC	TATTCCAATT
C12	ligation4_36	AATGATACGGCGACCACCGAGATCTACACGGATGCGATTACACTCTTTCCCTAC	GGATGCGATT
D1	ligation4_37	AATGATACGGCGACCACCGAGATCTACACGTAACCAGGTACACTCTTTCCCTAC	GTAACCAGGT
D2	ligation4_38	AATGATACGGCGACCACCGAGATCTACACCCTCGTCATAACACTCTTTCCCTAC	CCTCGTCATA
D3	ligation4_39	AATGATACGGCGACCACCGAGATCTACACAATGGTCTTAACACTCTTTCCCTAC	AATGGTCTTA
D4	ligation4_40	AATGATACGGCGACCACCGAGATCTACACATGAATGCCTACACTCTTTCCCTAC	ATGAATGCCT
D5	ligation4_41	AATGATACGGCGACCACCGAGATCTACACGTCCGTAGATACACTCTTTCCCTAC	GTCCGTAGAT
D6	ligation4_42	AATGATACGGCGACCACCGAGATCTACACCCATCCTAGTACACTCTTTCCCTAC	CCATCCTAGT
D7	ligation4_43	AATGATACGGCGACCACCGAGATCTACACTGGTTCCTACACACTCTTTCCCTAC	TGGTTCCTAC
D8	ligation4_44	AATGATACGGCGACCACCGAGATCTACACGCGCCTTCCGACACTCTTTCCCTAC	GCGCCTTCCG
D9	ligation4_45	AATGATACGGCGACCACCGAGATCTACACCGTACTACGCACACTCTTTCCCTAC	CGTACTACGC
D10	ligation4_46	AATGATACGGCGACCACCGAGATCTACACGGCCGCGGTTACACTCTTTCCCTAC	GGCCGCGGTT
D11	ligation4_47	AATGATACGGCGACCACCGAGATCTACACTGGATAGTTGACACTCTTTCCCTAC	TGGATAGTTG
D12	ligation4_48	AATGATACGGCGACCACCGAGATCTACACCGGCGCCAGGACACTCTTTCCCTAC	CGGCGCCAGG
E1	ligation4_49	AATGATACGGCGACCACCGAGATCTACACCAAGCTCAGGACACTCTTTCCCTAC	CAAGCTCAGG
E2	ligation4_50	AATGATACGGCGACCACCGAGATCTACACATCATCCTTCACACTCTTTCCCTAC	ATCATCCTTC
E3	ligation4_51	AATGATACGGCGACCACCGAGATCTACACCCTCCGGAGTACACTCTTTCCCTAC	CCTCCGGAGT
E4	ligation4_52	AATGATACGGCGACCACCGAGATCTACACCCATTGCTGGACACTCTTTCCCTAC	CCATTGCTGG
E5	ligation4_53	AATGATACGGCGACCACCGAGATCTACACTATTCGCAGTACACTCTTTCCCTAC	TATTCGCAGT
E6	ligation4_54	AATGATACGGCGACCACCGAGATCTACACCCGGTTAAGTACACTCTTTCCCTAC	CCGGTTAAGT
E7	ligation4_55	AATGATACGGCGACCACCGAGATCTACACATATTCTACCACACTCTTTCCCTAC	ATATTCTACC
E8	ligation4_56	AATGATACGGCGACCACCGAGATCTACACTACGGATCGTACACTCTTTCCCTAC	TACGGATCGT
E9	ligation4_57	AATGATACGGCGACCACCGAGATCTACACTTCTCTCCAGACACTCTTTCCCTAC	TTCTCTCCAG
E10	ligation4_58	AATGATACGGCGACCACCGAGATCTACACCCAAGAGCAAACACTCTTTCCCTAC	CCAAGAGCAA
E11	ligation4_59	AATGATACGGCGACCACCGAGATCTACACTTGGTTCGAGACACTCTTTCCCTAC	TTGGTTCGAG
E12	ligation4_60	AATGATACGGCGACCACCGAGATCTACACAACGGATTACACACTCTTTCCCTAC	AACGGATTAC
F1	ligation4_61	AATGATACGGCGACCACCGAGATCTACACCATCTTCAGAACACTCTTTCCCTAC	CATCTTCAGA
F2	ligation4_62	AATGATACGGCGACCACCGAGATCTACACTTGAACCTCCACACTCTTTCCCTAC	TTGAACCTCC
F3	ligation4_63	AATGATACGGCGACCACCGAGATCTACACGGAATTCCAAACACTCTTTCCCTAC	GGAATTCCAA
F4	ligation4_64	AATGATACGGCGACCACCGAGATCTACACATAGGTCCAAACACTCTTTCCCTAC	ATAGGTCCAA
F5	ligation4_65	AATGATACGGCGACCACCGAGATCTACACGCCATGGTACACACTCTTTCCCTAC	GCCATGGTAC
F6	ligation4_66	AATGATACGGCGACCACCGAGATCTACACGAGCTCTTCAACACTCTTTCCCTAC	GAGCTCTTCA
F7	ligation4_67	AATGATACGGCGACCACCGAGATCTACACCCGAGGCAACACACTCTTTCCCTAC	CCGAGGCAAC
F8	ligation4_68	AATGATACGGCGACCACCGAGATCTACACGTCTCTAGTTACACTCTTTCCCTAC	GTCTCTAGTT
F9	ligation4_69	AATGATACGGCGACCACCGAGATCTACACGCTGGTTATAACACTCTTTCCCTAC	GCTGGTTATA
F10	ligation4_70	AATGATACGGCGACCACCGAGATCTACACTCGTAGGTCAACACTCTTTCCCTAC	TCGTAGGTCA
F11	ligation4_71	AATGATACGGCGACCACCGAGATCTACACAACTCAGACGACACTCTTTCCCTAC	AACTCAGACG
F12	ligation4_72	AATGATACGGCGACCACCGAGATCTACACTGCTGCCGGAACACTCTTTCCCTAC	TGCTGCCGGA
G1	ligation4_73	AATGATACGGCGACCACCGAGATCTACACTGGAGGCAAGACACTCTTTCCCTAC	TGGAGGCAAG
G2	ligation4_74	AATGATACGGCGACCACCGAGATCTACACACTGATGCGAACACTCTTTCCCTAC	ACTGATGCGA
G3	ligation4_75	AATGATACGGCGACCACCGAGATCTACACACGACTCCTCACACTCTTTCCCTAC	ACGACTCCTC
G4	ligation4_76	AATGATACGGCGACCACCGAGATCTACACTGGCAGCGAAACACTCTTTCCCTAC	TGGCAGCGAA
G5	ligation4_77	AATGATACGGCGACCACCGAGATCTACACCCGATACTCTACACTCTTTCCCTAC	CCGATACTCT
G6	ligation4_78	AATGATACGGCGACCACCGAGATCTACACCAATATAGGCACACTCTTTCCCTAC	CAATATAGGC
G7	ligation4_79	AATGATACGGCGACCACCGAGATCTACACACCGGCCGACACACTCTTTCCCTAC	ACCGGCCGAC
G8	ligation4_80	AATGATACGGCGACCACCGAGATCTACACAATAAGGCTCACACTCTTTCCCTAC	AATAAGGCTC
G9	ligation4_81	AATGATACGGCGACCACCGAGATCTACACCATCATAGCAACACTCTTTCCCTAC	CATCATAGCA
G10	ligation4_82	AATGATACGGCGACCACCGAGATCTACACGATGATCCATACACTCTTTCCCTAC	GATGATCCAT
G11	ligation4_83	AATGATACGGCGACCACCGAGATCTACACATGGCAATACACACTCTTTCCCTAC	ATGGCAATAC
G12	ligation4_84	AATGATACGGCGACCACCGAGATCTACACACCAGAACCAACACTCTTTCCCTAC	ACCAGAACCA
H1	ligation4_85	AATGATACGGCGACCACCGAGATCTACACGGTTCGACCTACACTCTTTCCCTAC	GGTTCGACCT
H2	ligation4_86	AATGATACGGCGACCACCGAGATCTACACCTTGGACGGAACACTCTTTCCCTAC	CTTGGACGGA
H3	ligation4_87	AATGATACGGCGACCACCGAGATCTACACCGGTCTCATAACACTCTTTCCCTAC	CGGTCTCATA
H4	ligation4_88	AATGATACGGCGACCACCGAGATCTACACAATCAGAGCCACACTCTTTCCCTAC	AATCAGAGCC
H5	ligation4_89	AATGATACGGCGACCACCGAGATCTACACCCTGAATACTACACTCTTTCCCTAC	CCTGAATACT
H6	ligation4_90	AATGATACGGCGACCACCGAGATCTACACCTTGGAGACTACACTCTTTCCCTAC	CTTGGAGACT
H7	ligation4_91	AATGATACGGCGACCACCGAGATCTACACAAGACCTTACACACTCTTTCCCTAC	AAGACCTTAC
H8	ligation4_92	AATGATACGGCGACCACCGAGATCTACACGCGAGCGCTCACACTCTTTCCCTAC	GCGAGCGCTC
H9	ligation4_93	AATGATACGGCGACCACCGAGATCTACACTCGCAAGACGACACTCTTTCCCTAC	TCGCAAGACG
H10	ligation4_94	AATGATACGGCGACCACCGAGATCTACACCAATCTCGGAACACTCTTTCCCTAC	CAATCTCGGA
H11	ligation4_95	AATGATACGGCGACCACCGAGATCTACACTCGACCTACCACACTCTTTCCCTAC	TCGACCTACC
H12	ligation4_96	AATGATACGGCGACCACCGAGATCTACACTTATAGGCATACACTCTTTCCCTAC	TTATAGGCAT
sgRNA inner i7 primer sequences
Well.positions	Names	Sequences	Barcodes
1	sgRNA_inner_i7_primer_1	CGTGTGCTCTTCCGATCTTCGGATTCGGatcttgtggaaaggacgaaaCACCG	TCGGATTCGG
2	sgRNA_inner_i7_primer_2	CGTGTGCTCTTCCGATCTCTAAGCCTTGatcttgtggaaaggacgaaaCACCG	CTAAGCCTTG
3	sgRNA_inner_i7_primer_3	CGTGTGCTCTTCCGATCTCTAACTAGGTatcttgtggaaaggacgaaaCACCG	CTAACTAGGT
4	sgRNA_inner_i7_primer_4	CGTGTGCTCTTCCGATCTGCAAGACCGTatcttgtggaaaggacgaaaCACCG	GCAAGACCGT
5	sgRNA_inner_i7_primer_5	CGTGTGCTCTTCCGATCTATGGAACGAAatcttgtggaaaggacgaaaCACCG	ATGGAACGAA
6	sgRNA_inner_i7_primer_6	CGTGTGCTCTTCCGATCTTAGAGGCGTTatcttgtggaaaggacgaaaCACCG	TAGAGGCGTT
7	sgRNA_inner_i7_primer_7	CGTGTGCTCTTCCGATCTGCATCGTATGatcttgtggaaaggacgaaaCACCG	GCATCGTATG
8	sgRNA_inner_i7_primer_8	CGTGTGCTCTTCCGATCTTGGACGACTAatcttgtggaaaggacgaaaCACCG	TGGACGACTA
multiplex PCR P7 plate sequences
Well.positions	Names	Sequences	Barcodes
A1	EasySci_RNA_P7-1_01	CAAGCAGAAGACGGCATACGAGATTTCTGGCCTAGTCTCGTGGGCTCGG	TAGGCCAGAA
A2	EasySci_RNA_P7-1_02	CAAGCAGAAGACGGCATACGAGATAATTGGCGATGTCTCGTGGGCTCGG	ATCGCCAATT
A3	EasySci_RNA_P7-1_03	CAAGCAGAAGACGGCATACGAGATAGGCAACCGCGTCTCGTGGGCTCGG	GCGGTTGCCT
A4	EasySci_RNA_P7-1_04	CAAGCAGAAGACGGCATACGAGATACGCAATGATGTCTCGTGGGCTCGG	ATCATTGCGT
A5	EasySci_RNA_P7-1_05	CAAGCAGAAGACGGCATACGAGATACTCGTTACTGTCTCGTGGGCTCGG	AGTAACGAGT
A6	EasySci_RNA_P7-1_06	CAAGCAGAAGACGGCATACGAGATCAAGTCAGCAGTCTCGTGGGCTCGG	TGCTGACTTG
A7	EasySci_RNA_P7-1_07	CAAGCAGAAGACGGCATACGAGATGGTACGGATAGTCTCGTGGGCTCGG	TATCCGTACC
A8	EasySci_RNA_P7-1_08	CAAGCAGAAGACGGCATACGAGATCTCAATGGTCGTCTCGTGGGCTCGG	GACCATTGAG
A9	EasySci_RNA_P7-1_09	CAAGCAGAAGACGGCATACGAGATACTCCGAAGAGTCTCGTGGGCTCGG	TCTTCGGAGT
A10	EasySci_RNA_P7-1_10	CAAGCAGAAGACGGCATACGAGATAATCCAAGGCGTCTCGTGGGCTCGG	GCCTTGGATT
A11	EasySci_RNA_P7-1_11	CAAGCAGAAGACGGCATACGAGATCGTCCATCGCGTCTCGTGGGCTCGG	GCGATGGACG
A12	EasySci_RNA_P7-1_12	CAAGCAGAAGACGGCATACGAGATTTAGGTACGAGTCTCGTGGGCTCGG	TCGTACCTAA
B1	EasySci_RNA_P7-1_13	CAAGCAGAAGACGGCATACGAGATCTTACCATCTGTCTCGTGGGCTCGG	AGATGGTAAG
B2	EasySci_RNA_P7-1_14	CAAGCAGAAGACGGCATACGAGATCGAGATAAGAGTCTCGTGGGCTCGG	TCTTATCTCG
B3	EasySci_RNA_P7-1_15	CAAGCAGAAGACGGCATACGAGATCGATCTTCTAGTCTCGTGGGCTCGG	TAGAAGATCG
B4	EasySci_RNA_P7-1_16	CAAGCAGAAGACGGCATACGAGATGTTCCGATCCGTCTCGTGGGCTCGG	GGATCGGAAC
B5	EasySci_RNA_P7-1_17	CAAGCAGAAGACGGCATACGAGATGCCATAAGAAGTCTCGTGGGCTCGG	TTCTTATGGC
B6	EasySci_RNA_P7-1_18	CAAGCAGAAGACGGCATACGAGATAGATTCATAAGTCTCGTGGGCTCGG	TTATGAATCT
B7	EasySci_RNA_P7-1_19	CAAGCAGAAGACGGCATACGAGATCAGAGCGTCAGTCTCGTGGGCTCGG	TGACGCTCTG
B8	EasySci_RNA_P7-1_20	CAAGCAGAAGACGGCATACGAGATGAGGAGCCAGGTCTCGTGGGCTCGG	CTGGCTCCTC
B9	EasySci_RNA_P7-1_21	CAAGCAGAAGACGGCATACGAGATATGAGGATCCGTCTCGTGGGCTCGG	GGATCCTCAT
B10	EasySci_RNA_P7-1_22	CAAGCAGAAGACGGCATACGAGATCGGCGCTCAAGTCTCGTGGGCTCGG	TTGAGCGCCG
B11	EasySci_RNA_P7-1_23	CAAGCAGAAGACGGCATACGAGATCCTTACGTCAGTCTCGTGGGCTCGG	TGACGTAAGG
B12	EasySci_RNA_P7-1_24	CAAGCAGAAGACGGCATACGAGATTTCTCAGTCAGTCTCGTGGGCTCGG	TGACTGAGAA
C1	EasySci_RNA_P7-1_25	CAAGCAGAAGACGGCATACGAGATATAGGAGCTTGTCTCGTGGGCTCGG	AAGCTCCTAT
C2	EasySci_RNA_P7-1_26	CAAGCAGAAGACGGCATACGAGATTAGCCGACTCGTCTCGTGGGCTCGG	GAGTCGGCTA
C3	EasySci_RNA_P7-1_27	CAAGCAGAAGACGGCATACGAGATAAGAACTCCGGTCTCGTGGGCTCGG	CGGAGTTCTT
C4	EasySci_RNA_P7-1_28	CAAGCAGAAGACGGCATACGAGATCTTGAGACCGGTCTCGTGGGCTCGG	CGGTCTCAAG
C5	EasySci_RNA_P7-1_29	CAAGCAGAAGACGGCATACGAGATAACGCCATACGTCTCGTGGGCTCGG	GTATGGCGTT
C6	EasySci_RNA_P7-1_30	CAAGCAGAAGACGGCATACGAGATCCTACTCAACGTCTCGTGGGCTCGG	GTTGAGTAGG
C7	EasySci_RNA_P7-1_31	CAAGCAGAAGACGGCATACGAGATTCTAGCCTCCGTCTCGTGGGCTCGG	GGAGGCTAGA
C8	EasySci_RNA_P7-1_32	CAAGCAGAAGACGGCATACGAGATCGCTTAGATCGTCTCGTGGGCTCGG	GATCTAAGCG
C9	EasySci_RNA_P7-1_33	CAAGCAGAAGACGGCATACGAGATGCTTAATCATGTCTCGTGGGCTCGG	ATGATTAAGC
C10	EasySci_RNA_P7-1_34	CAAGCAGAAGACGGCATACGAGATAGCAGGTCAAGTCTCGTGGGCTCGG	TTGACCTGCT
C11	EasySci_RNA_P7-1_35	CAAGCAGAAGACGGCATACGAGATCCGCTTATAAGTCTCGTGGGCTCGG	TTATAAGCGG
C12	EasySci_RNA_P7-1_36	CAAGCAGAAGACGGCATACGAGATCCTAATGGAAGTCTCGTGGGCTCGG	TTCCATTAGG
D1	EasySci_RNA_P7-1_37	CAAGCAGAAGACGGCATACGAGATCATTGGTTCCGTCTCGTGGGCTCGG	GGAACCAATG
D2	EasySci_RNA_P7-1_38	CAAGCAGAAGACGGCATACGAGATACCAGTTATTGTCTCGTGGGCTCGG	AATAACTGGT
D3	EasySci_RNA_P7-1_39	CAAGCAGAAGACGGCATACGAGATGACTCGCTTAGTCTCGTGGGCTCGG	TAAGCGAGTC
D4	EasySci_RNA_P7-1_40	CAAGCAGAAGACGGCATACGAGATAATTGCTCCGGTCTCGTGGGCTCGG	CGGAGCAATT
D5	EasySci_RNA_P7-1_41	CAAGCAGAAGACGGCATACGAGATTGCGAATGCCGTCTCGTGGGCTCGG	GGCATTCGCA
D6	EasySci_RNA_P7-1_42	CAAGCAGAAGACGGCATACGAGATTGCCTCCAGCGTCTCGTGGGCTCGG	GCTGGAGGCA
D7	EasySci_RNA_P7-1_43	CAAGCAGAAGACGGCATACGAGATTTAGGCTTGAGTCTCGTGGGCTCGG	TCAAGCCTAA
D8	EasySci_RNA_P7-1_44	CAAGCAGAAGACGGCATACGAGATACTCTGAGCTGTCTCGTGGGCTCGG	AGCTCAGAGT
D9	EasySci_RNA_P7-1_45	CAAGCAGAAGACGGCATACGAGATTTCGAACGACGTCTCGTGGGCTCGG	GTCGTTCGAA
D10	EasySci_RNA_P7-1_46	CAAGCAGAAGACGGCATACGAGATTACTGCTCGGGTCTCGTGGGCTCGG	CCGAGCAGTA
D11	EasySci_RNA_P7-1_47	CAAGCAGAAGACGGCATACGAGATTCTAGAAGACGTCTCGTGGGCTCGG	GTCTTCTAGA
D12	EasySci_RNA_P7-1_48	CAAGCAGAAGACGGCATACGAGATTATTGGAATAGTCTCGTGGGCTCGG	TATTCCAATA
E1	EasySci_RNA_P7-1_49	CAAGCAGAAGACGGCATACGAGATAAGATATCAAGTCTCGTGGGCTCGG	TTGATATCTT
E2	EasySci_RNA_P7-1_50	CAAGCAGAAGACGGCATACGAGATAGTCCATGGTGTCTCGTGGGCTCGG	ACCATGGACT
E3	EasySci_RNA_P7-1_51	CAAGCAGAAGACGGCATACGAGATGGTTGAATACGTCTCGTGGGCTCGG	GTATTCAACC
E4	EasySci_RNA_P7-1_52	CAAGCAGAAGACGGCATACGAGATCTAGCGATGGGTCTCGTGGGCTCGG	CCATCGCTAG
E5	EasySci_RNA_P7-1_53	CAAGCAGAAGACGGCATACGAGATCCAATACGCCGTCTCGTGGGCTCGG	GGCGTATTGG
E6	EasySci_RNA_P7-1_54	CAAGCAGAAGACGGCATACGAGATGAGATACCTCGTCTCGTGGGCTCGG	GAGGTATCTC
E7	EasySci_RNA_P7-1_55	CAAGCAGAAGACGGCATACGAGATGCTCAGGAGCGTCTCGTGGGCTCGG	GCTCCTGAGC
E8	EasySci_RNA_P7-1_56	CAAGCAGAAGACGGCATACGAGATACTAGTTGCAGTCTCGTGGGCTCGG	TGCAACTAGT
E9	EasySci_RNA_P7-1_57	CAAGCAGAAGACGGCATACGAGATCCGCTATCCAGTCTCGTGGGCTCGG	TGGATAGCGG
E10	EasySci_RNA_P7-1_58	CAAGCAGAAGACGGCATACGAGATATGCAACTTAGTCTCGTGGGCTCGG	TAAGTTGCAT
E11	EasySci_RNA_P7-1_59	CAAGCAGAAGACGGCATACGAGATAGGACCAAGTGTCTCGTGGGCTCGG	ACTTGGTCCT
E12	EasySci_RNA_P7-1_60	CAAGCAGAAGACGGCATACGAGATGGCGTCCTCAGTCTCGTGGGCTCGG	TGAGGACGCC
F1	EasySci_RNA_P7-1_61	CAAGCAGAAGACGGCATACGAGATGGAAGCTCGCGTCTCGTGGGCTCGG	GCGAGCTTCC
F2	EasySci_RNA_P7-1_62	CAAGCAGAAGACGGCATACGAGATAATCGTTATAGTCTCGTGGGCTCGG	TATAACGATT
F3	EasySci_RNA_P7-1_63	CAAGCAGAAGACGGCATACGAGATCCGAGAGAGGGTCTCGTGGGCTCGG	CCTCTCTCGG
F4	EasySci_RNA_P7-1_64	CAAGCAGAAGACGGCATACGAGATGAGGAACTCAGTCTCGTGGGCTCGG	TGAGTTCCTC
F5	EasySci_RNA_P7-1_65	CAAGCAGAAGACGGCATACGAGATGGTCTGAGCAGTCTCGTGGGCTCGG	TGCTCAGACC
F6	EasySci_RNA_P7-1_66	CAAGCAGAAGACGGCATACGAGATACCATTAAGCGTCTCGTGGGCTCGG	GCTTAATGGT
F7	EasySci_RNA_P7-1_67	CAAGCAGAAGACGGCATACGAGATAACTCTACCAGTCTCGTGGGCTCGG	TGGTAGAGTT
F8	EasySci_RNA_P7-1_68	CAAGCAGAAGACGGCATACGAGATTGCTCAACTCGTCTCGTGGGCTCGG	GAGTTGAGCA
F9	EasySci_RNA_P7-1_69	CAAGCAGAAGACGGCATACGAGATCCGGCAGCCTGTCTCGTGGGCTCGG	AGGCTGCCGG
F10	EasySci_RNA_P7-1_70	CAAGCAGAAGACGGCATACGAGATCTCGCGACCAGTCTCGTGGGCTCGG	TGGTCGCGAG
F11	EasySci_RNA_P7-1_71	CAAGCAGAAGACGGCATACGAGATTGGACCTTAGGTCTCGTGGGCTCGG	CTAAGGTCCA
F12	EasySci_RNA_P7-1_72	CAAGCAGAAGACGGCATACGAGATGGAATGACCGGTCTCGTGGGCTCGG	CGGTCATTCC
G1	EasySci_RNA_P7-1_73	CAAGCAGAAGACGGCATACGAGATCAGTATGATGGTCTCGTGGGCTCGG	CATCATACTG
G2	EasySci_RNA_P7-1_74	CAAGCAGAAGACGGCATACGAGATCTCATGAATAGTCTCGTGGGCTCGG	TATTCATGAG
G3	EasySci_RNA_P7-1_75	CAAGCAGAAGACGGCATACGAGATCTGCGTAGTAGTCTCGTGGGCTCGG	TACTACGCAG
G4	EasySci_RNA_P7-1_76	CAAGCAGAAGACGGCATACGAGATGGAGCAACCTGTCTCGTGGGCTCGG	AGGTTGCTCC
G5	EasySci_RNA_P7-1_77	CAAGCAGAAGACGGCATACGAGATTCAGTAATACGTCTCGTGGGCTCGG	GTATTACTGA
G6	EasySci_RNA_P7-1_78	CAAGCAGAAGACGGCATACGAGATGACGCTGCATGTCTCGTGGGCTCGG	ATGCAGCGTC
G7	EasySci_RNA_P7-1_79	CAAGCAGAAGACGGCATACGAGATATCTCCAGCTGTCTCGTGGGCTCGG	AGCTGGAGAT
G8	EasySci_RNA_P7-1_80	CAAGCAGAAGACGGCATACGAGATTTAGAACTGCGTCTCGTGGGCTCGG	GCAGTTCTAA
G9	EasySci_RNA_P7-1_81	CAAGCAGAAGACGGCATACGAGATCCGTAACGCCGTCTCGTGGGCTCGG	GGCGTTACGG
G10	EasySci_RNA_P7-1_82	CAAGCAGAAGACGGCATACGAGATGACTATACCTGTCTCGTGGGCTCGG	AGGTATAGTC
G11	EasySci_RNA_P7-1_83	CAAGCAGAAGACGGCATACGAGATTGCGAGAGGTGTCTCGTGGGCTCGG	ACCTCTCGCA
G12	EasySci_RNA_P7-1_84	CAAGCAGAAGACGGCATACGAGATATAGGCCTCAGTCTCGTGGGCTCGG	TGAGGCCTAT
H1	EasySci_RNA_P7-1_85	CAAGCAGAAGACGGCATACGAGATTCAATTCAACGTCTCGTGGGCTCGG	GTTGAATTGA
H2	EasySci_RNA_P7-1_86	CAAGCAGAAGACGGCATACGAGATGGCTACCTGGGTCTCGTGGGCTCGG	CCAGGTAGCC
H3	EasySci_RNA_P7-1_87	CAAGCAGAAGACGGCATACGAGATCTTCTTGAACGTCTCGTGGGCTCGG	GTTCAAGAAG
H4	EasySci_RNA_P7-1_88	CAAGCAGAAGACGGCATACGAGATTTACGCAGCAGTCTCGTGGGCTCGG	TGCTGCGTAA
H5	EasySci_RNA_P7-1_89	CAAGCAGAAGACGGCATACGAGATATAACCGCCAGTCTCGTGGGCTCGG	TGGCGGTTAT
H6	EasySci_RNA_P7-1_90	CAAGCAGAAGACGGCATACGAGATCCAGTCGAATGTCTCGTGGGCTCGG	ATTCGACTGG
H7	EasySci_RNA_P7-1_91	CAAGCAGAAGACGGCATACGAGATTAACCAACTAGTCTCGTGGGCTCGG	TAGTTGGTTA
H8	EasySci_RNA_P7-1_92	CAAGCAGAAGACGGCATACGAGATTAGCTGGCGAGTCTCGTGGGCTCGG	TCGCCAGCTA
H9	EasySci_RNA_P7-1_93	CAAGCAGAAGACGGCATACGAGATCAATGACTTGGTCTCGTGGGCTCGG	CAAGTCATTG
H10	EasySci_RNA_P7-1_94	CAAGCAGAAGACGGCATACGAGATCTCTGCGATCGTCTCGTGGGCTCGG	GATCGCAGAG
H11	EasySci_RNA_P7-1_95	CAAGCAGAAGACGGCATACGAGATGCATACCAATGTCTCGTGGGCTCGG	ATTGGTATGC
H12	EasySci_RNA_P7-1_96	CAAGCAGAAGACGGCATACGAGATACCTGATAGGGTCTCGTGGGCTCGG	CCTATCAGGT
A1	EasySci_RNA_P7-2_01	CAAGCAGAAGACGGCATACGAGATATGGTACGTTGTCTCGTGGGCTCGG	AACGTACCAT
B1	EasySci_RNA_P7-2_02	CAAGCAGAAGACGGCATACGAGATGACCTCAGGTGTCTCGTGGGCTCGG	ACCTGAGGTC
C1	EasySci_RNA_P7-2_03	CAAGCAGAAGACGGCATACGAGATGGCGAATCTAGTCTCGTGGGCTCGG	TAGATTCGCC
D1	EasySci_RNA_P7-2_04	CAAGCAGAAGACGGCATACGAGATGCTACTTACGGTCTCGTGGGCTCGG	CGTAAGTAGC
E1	EasySci_RNA_P7-2_05	CAAGCAGAAGACGGCATACGAGATAGAAGGAACTGTCTCGTGGGCTCGG	AGTTCCTTCT
F1	EasySci_RNA_P7-2_06	CAAGCAGAAGACGGCATACGAGATCGAACCATAGGTCTCGTGGGCTCGG	CTATGGTTCG
G1	EasySci_RNA_P7-2_07	CAAGCAGAAGACGGCATACGAGATAATGCTCTATGTCTCGTGGGCTCGG	ATAGAGCATT
H1	EasySci_RNA_P7-2_08	CAAGCAGAAGACGGCATACGAGATTTCAGAAGCAGTCTCGTGGGCTCGG	TGCTTCTGAA
A2	EasySci_RNA_P7-2_09	CAAGCAGAAGACGGCATACGAGATGTAACTGAACGTCTCGTGGGCTCGG	GTTCAGTTAC
B2	EasySci_RNA_P7-2_10	CAAGCAGAAGACGGCATACGAGATCTCATTGCAAGTCTCGTGGGCTCGG	TTGCAATGAG
C2	EasySci_RNA_P7-2_11	CAAGCAGAAGACGGCATACGAGATCCGCGAAGAAGTCTCGTGGGCTCGG	TTCTTCGCGG
D2	EasySci_RNA_P7-2_12	CAAGCAGAAGACGGCATACGAGATTTGACGACTAGTCTCGTGGGCTCGG	TAGTCGTCAA
E2	EasySci_RNA_P7-2_13	CAAGCAGAAGACGGCATACGAGATCCTTGAAGGCGTCTCGTGGGCTCGG	GCCTTCAAGG
F2	EasySci_RNA_P7-2_14	CAAGCAGAAGACGGCATACGAGATGCCAATAGTTGTCTCGTGGGCTCGG	AACTATTGGC
G2	EasySci_RNA_P7-2_15	CAAGCAGAAGACGGCATACGAGATCAAGATAATTGTCTCGTGGGCTCGG	AATTATCTTG
H2	EasySci_RNA_P7-2_16	CAAGCAGAAGACGGCATACGAGATAGAAGAATACGTCTCGTGGGCTCGG	GTATTCTTCT
A3	EasySci_RNA_P7-2_17	CAAGCAGAAGACGGCATACGAGATTAAGGTTAACGTCTCGTGGGCTCGG	GTTAACCTTA
B3	EasySci_RNA_P7-2_18	CAAGCAGAAGACGGCATACGAGATGTCAGTTAGTGTCTCGTGGGCTCGG	ACTAACTGAC
C3	EasySci_RNA_P7-2_19	CAAGCAGAAGACGGCATACGAGATAGACCAAGAAGTCTCGTGGGCTCGG	TTCTTGGTCT
D3	EasySci_RNA_P7-2_20	CAAGCAGAAGACGGCATACGAGATTCCATACTACGTCTCGTGGGCTCGG	GTAGTATGGA
E3	EasySci_RNA_P7-2_21	CAAGCAGAAGACGGCATACGAGATTGAGGCGTTAGTCTCGTGGGCTCGG	TAACGCCTCA
F3	EasySci_RNA_P7-2_22	CAAGCAGAAGACGGCATACGAGATACCTCGCAAGGTCTCGTGGGCTCGG	CTTGCGAGGT
G3	EasySci_RNA_P7-2_23	CAAGCAGAAGACGGCATACGAGATCGCGCGGAACGTCTCGTGGGCTCGG	GTTCCGCGCG
H3	EasySci_RNA_P7-2_24	CAAGCAGAAGACGGCATACGAGATATTACTACTGGTCTCGTGGGCTCGG	CAGTAGTAAT
A4	EasySci_RNA_P7-2_25	CAAGCAGAAGACGGCATACGAGATCTACTACTCCGTCTCGTGGGCTCGG	GGAGTAGTAG
B4	EasySci_RNA_P7-2_26	CAAGCAGAAGACGGCATACGAGATACCTCTTACCGTCTCGTGGGCTCGG	GGTAAGAGGT
C4	EasySci_RNA_P7-2_27	CAAGCAGAAGACGGCATACGAGATTAATCTATACGTCTCGTGGGCTCGG	GTATAGATTA
D4	EasySci_RNA_P7-2_28	CAAGCAGAAGACGGCATACGAGATTACGTCCATTGTCTCGTGGGCTCGG	AATGGACGTA
E4	EasySci_RNA_P7-2_29	CAAGCAGAAGACGGCATACGAGATAGACGTATTCGTCTCGTGGGCTCGG	GAATACGTCT
F4	EasySci_RNA_P7-2_30	CAAGCAGAAGACGGCATACGAGATACGAGCCGAAGTCTCGTGGGCTCGG	TTCGGCTCGT
G4	EasySci_RNA_P7-2_31	CAAGCAGAAGACGGCATACGAGATCGGACTTCGGGTCTCGTGGGCTCGG	CCGAAGTCCG
H4	EasySci_RNA_P7-2_32	CAAGCAGAAGACGGCATACGAGATGTCTCCGCGGGTCTCGTGGGCTCGG	CCGCGGAGAC
A5	EasySci_RNA_P7-2_33	CAAGCAGAAGACGGCATACGAGATTCTCAACCTGGTCTCGTGGGCTCGG	CAGGTTGAGA
B5	EasySci_RNA_P7-2_34	CAAGCAGAAGACGGCATACGAGATTTGCGATTACGTCTCGTGGGCTCGG	GTAATCGCAA
C5	EasySci_RNA_P7-2_35	CAAGCAGAAGACGGCATACGAGATAGTCATAGTCGTCTCGTGGGCTCGG	GACTATGACT
D5	EasySci_RNA_P7-2_36	CAAGCAGAAGACGGCATACGAGATCAGCGAACGGGTCTCGTGGGCTCGG	CCGTTCGCTG
E5	EasySci_RNA_P7-2_37	CAAGCAGAAGACGGCATACGAGATAAGGCTCATCGTCTCGTGGGCTCGG	GATGAGCCTT
F5	EasySci_RNA_P7-2_38	CAAGCAGAAGACGGCATACGAGATCAGACTTGAGGTCTCGTGGGCTCGG	CTCAAGTCTG
G5	EasySci_RNA_P7-2_39	CAAGCAGAAGACGGCATACGAGATATCATGGTAAGTCTCGTGGGCTCGG	TTACCATGAT
H5	EasySci_RNA_P7-2_40	CAAGCAGAAGACGGCATACGAGATGCCGACGAGCGTCTCGTGGGCTCGG	GCTCGTCGGC
A6	EasySci_RNA_P7-2_41	CAAGCAGAAGACGGCATACGAGATGTTATTGGTTGTCTCGTGGGCTCGG	AACCAATAAC
B6	EasySci_RNA_P7-2_42	CAAGCAGAAGACGGCATACGAGATTTCATCATATGTCTCGTGGGCTCGG	ATATGATGAA
C6	EasySci_RNA_P7-2_43	CAAGCAGAAGACGGCATACGAGATTTCGCGGAGCGTCTCGTGGGCTCGG	GCTCCGCGAA
D6	EasySci_RNA_P7-2_44	CAAGCAGAAGACGGCATACGAGATATATTGACTGGTCTCGTGGGCTCGG	CAGTCAATAT
E6	EasySci_RNA_P7-2_45	CAAGCAGAAGACGGCATACGAGATAGTCTCCGTAGTCTCGTGGGCTCGG	TACGGAGACT
F6	EasySci_RNA_P7-2_46	CAAGCAGAAGACGGCATACGAGATCAGGCCTAATGTCTCGTGGGCTCGG	ATTAGGCCTG
G6	EasySci_RNA_P7-2_47	CAAGCAGAAGACGGCATACGAGATGCCATCTATAGTCTCGTGGGCTCGG	TATAGATGGC
H6	EasySci_RNA_P7-2_48	CAAGCAGAAGACGGCATACGAGATTGCCTCTAAGGTCTCGTGGGCTCGG	CTTAGAGGCA
A7	EasySci_RNA_P7-2_49	CAAGCAGAAGACGGCATACGAGATAATAGGTACCGTCTCGTGGGCTCGG	GGTACCTATT
B7	EasySci_RNA_P7-2_50	CAAGCAGAAGACGGCATACGAGATCTTCCGTAGGGTCTCGTGGGCTCGG	CCTACGGAAG
C7	EasySci_RNA_P7-2_51	CAAGCAGAAGACGGCATACGAGATGAATCGTTCCGTCTCGTGGGCTCGG	GGAACGATTC
D7	EasySci_RNA_P7-2_52	CAAGCAGAAGACGGCATACGAGATTCAGTCCGACGTCTCGTGGGCTCGG	GTCGGACTGA
E7	EasySci_RNA_P7-2_53	CAAGCAGAAGACGGCATACGAGATAATGACCTCTGTCTCGTGGGCTCGG	AGAGGTCATT
F7	EasySci_RNA_P7-2_54	CAAGCAGAAGACGGCATACGAGATACGTTAGCCAGTCTCGTGGGCTCGG	TGGCTAACGT
G7	EasySci_RNA_P7-2_55	CAAGCAGAAGACGGCATACGAGATCCAGATATGCGTCTCGTGGGCTCGG	GCATATCTGG
H7	EasySci_RNA_P7-2_56	CAAGCAGAAGACGGCATACGAGATCGTCTTGGTCGTCTCGTGGGCTCGG	GACCAAGACG
A8	EasySci_RNA_P7-2_57	CAAGCAGAAGACGGCATACGAGATTGAGGCAGCTGTCTCGTGGGCTCGG	AGCTGCCTCA
B8	EasySci_RNA_P7-2_58	CAAGCAGAAGACGGCATACGAGATTCGGAGAGTCGTCTCGTGGGCTCGG	GACTCTCCGA
C8	EasySci_RNA_P7-2_59	CAAGCAGAAGACGGCATACGAGATACGAAGGTACGTCTCGTGGGCTCGG	GTACCTTCGT
D8	EasySci_RNA_P7-2_60	CAAGCAGAAGACGGCATACGAGATGCGCATGGAAGTCTCGTGGGCTCGG	TTCCATGCGC
E8	EasySci_RNA_P7-2_61	CAAGCAGAAGACGGCATACGAGATTAACTGGCCGGTCTCGTGGGCTCGG	CGGCCAGTTA
F8	EasySci_RNA_P7-2_62	CAAGCAGAAGACGGCATACGAGATAATATTAGCTGTCTCGTGGGCTCGG	AGCTAATATT
G8	EasySci_RNA_P7-2_63	CAAGCAGAAGACGGCATACGAGATCTTCTAGAGTGTCTCGTGGGCTCGG	ACTCTAGAAG
H8	EasySci_RNA_P7-2_64	CAAGCAGAAGACGGCATACGAGATACCATCTGCTGTCTCGTGGGCTCGG	AGCAGATGGT
A9	EasySci_RNA_P7-2_65	CAAGCAGAAGACGGCATACGAGATTACCAACCAAGTCTCGTGGGCTCGG	TTGGTTGGTA
B9	EasySci_RNA_P7-2_66	CAAGCAGAAGACGGCATACGAGATACGTATCTATGTCTCGTGGGCTCGG	ATAGATACGT
C9	EasySci_RNA_P7-2_67	CAAGCAGAAGACGGCATACGAGATAGTCGCATAAGTCTCGTGGGCTCGG	TTATGCGACT
D9	EasySci_RNA_P7-2_68	CAAGCAGAAGACGGCATACGAGATCATGCCGTCCGTCTCGTGGGCTCGG	GGACGGCATG
E9	EasySci_RNA_P7-2_69	CAAGCAGAAGACGGCATACGAGATTTAAGCGCTAGTCTCGTGGGCTCGG	TAGCGCTTAA
F9	EasySci_RNA_P7-2_70	CAAGCAGAAGACGGCATACGAGATGAAGATTCCTGTCTCGTGGGCTCGG	AGGAATCTTC
G9	EasySci_RNA_P7-2_71	CAAGCAGAAGACGGCATACGAGATCATATTCTTGGTCTCGTGGGCTCGG	CAAGAATATG
H9	EasySci_RNA_P7-2_72	CAAGCAGAAGACGGCATACGAGATATGGTTAATTGTCTCGTGGGCTCGG	AATTAACCAT
A10	EasySci_RNA_P7-2_73	CAAGCAGAAGACGGCATACGAGATCCGATATCAGGTCTCGTGGGCTCGG	CTGATATCGG
B10	EasySci_RNA_P7-2_74	CAAGCAGAAGACGGCATACGAGATTTGCTTCATAGTCTCGTGGGCTCGG	TATGAAGCAA
C10	EasySci_RNA_P7-2_75	CAAGCAGAAGACGGCATACGAGATACCAACCGTTGTCTCGTGGGCTCGG	AACGGTTGGT
D10	EasySci_RNA_P7-2_76	CAAGCAGAAGACGGCATACGAGATACGTTGCTCCGTCTCGTGGGCTCGG	GGAGCAACGT
E10	EasySci_RNA_P7-2_77	CAAGCAGAAGACGGCATACGAGATCATAAGGTTGGTCTCGTGGGCTCGG	CAACCTTATG
F10	EasySci_RNA_P7-2_78	CAAGCAGAAGACGGCATACGAGATGTCTGGTCTTGTCTCGTGGGCTCGG	AAGACCAGAC
G10	EasySci_RNA_P7-2_79	CAAGCAGAAGACGGCATACGAGATCGCGCAGCAGGTCTCGTGGGCTCGG	CTGCTGCGCG
H10	EasySci_RNA_P7-2_80	CAAGCAGAAGACGGCATACGAGATAGCGAGTCTGGTCTCGTGGGCTCGG	CAGACTCGCT
A11	EasySci_RNA_P7-2_81	CAAGCAGAAGACGGCATACGAGATGTTCCATCAAGTCTCGTGGGCTCGG	TTGATGGAAC
B11	EasySci_RNA_P7-2_82	CAAGCAGAAGACGGCATACGAGATTCGTCTCTACGTCTCGTGGGCTCGG	GTAGAGACGA
C11	EasySci_RNA_P7-2_83	CAAGCAGAAGACGGCATACGAGATTTCCTTCTAGGTCTCGTGGGCTCGG	CTAGAAGGAA
D11	EasySci_RNA_P7-2_84	CAAGCAGAAGACGGCATACGAGATAGCTAGGACGGTCTCGTGGGCTCGG	CGTCCTAGCT
E11	EasySci_RNA_P7-2_85	CAAGCAGAAGACGGCATACGAGATTTCGTCGAAGGTCTCGTGGGCTCGG	CTTCGACGAA
F11	EasySci_RNA_P7-2_86	CAAGCAGAAGACGGCATACGAGATCGCTTATGGTGTCTCGTGGGCTCGG	ACCATAAGCG
G11	EasySci_RNA_P7-2_87	CAAGCAGAAGACGGCATACGAGATCCGTAATATGGTCTCGTGGGCTCGG	CATATTACGG
H11	EasySci_RNA_P7-2_88	CAAGCAGAAGACGGCATACGAGATAACGGCGAAGGTCTCGTGGGCTCGG	CTTCGCCGTT
A12	EasySci_RNA_P7-2_89	CAAGCAGAAGACGGCATACGAGATCTTCTGGTCCGTCTCGTGGGCTCGG	GGACCAGAAG
B12	EasySci_RNA_P7-2_90	CAAGCAGAAGACGGCATACGAGATGTTATGCGAAGTCTCGTGGGCTCGG	TTCGCATAAC
C12	EasySci_RNA_P7-2_91	CAAGCAGAAGACGGCATACGAGATTCCTCCATACGTCTCGTGGGCTCGG	GTATGGAGGA
D12	EasySci_RNA_P7-2_92	CAAGCAGAAGACGGCATACGAGATCTACTAATATGTCTCGTGGGCTCGG	ATATTAGTAG
E12	EasySci_RNA_P7-2_93	CAAGCAGAAGACGGCATACGAGATCTCGGACTCTGTCTCGTGGGCTCGG	AGAGTCCGAG
F12	EasySci_RNA_P7-2_94	CAAGCAGAAGACGGCATACGAGATGTAATAAGCAGTCTCGTGGGCTCGG	TGCTTATTAC
G12	EasySci_RNA_P7-2_95	CAAGCAGAAGACGGCATACGAGATCATTCCGCCGGTCTCGTGGGCTCGG	CGGCGGAATG
H12	EasySci_RNA_P7-2_96	CAAGCAGAAGACGGCATACGAGATGGTTGGCAGGGTCTCGTGGGCTCGG	CCTGCCAACC
sgRNA enrichment PCR P7 plate sequences
Well.positions	Names	Sequences	Barcodes
A1	EasySci_ATAC_P7-1_01	CAAGCAGAAGACGGCATACGAGATacctcctgaaGTGACTGGAGTTCAGACGTGTGCTCTTCCGATCT	TTCAGGAGGT
B1	EasySci_ATAC_P7-1_02	CAAGCAGAAGACGGCATACGAGATgtagatgcgcGTGACTGGAGTTCAGACGTGTGCTCTTCCGATCT	GCGCATCTAC
C1	EasySci_ATAC_P7-1_03	CAAGCAGAAGACGGCATACGAGATccgttgacttGTGACTGGAGTTCAGACGTGTGCTCTTCCGATCT	AAGTCAACGG
D1	EasySci_ATAC_P7-1_04	CAAGCAGAAGACGGCATACGAGATctgaagagacGTGACTGGAGTTCAGACGTGTGCTCTTCCGATCT	GTCTCTTCAG
E1	EasySci_ATAC_P7-1_05	CAAGCAGAAGACGGCATACGAGATtggccatgcaGTGACTGGAGTTCAGACGTGTGCTCTTCCGATCT	TGCATGGCCA
F1	EasySci_ATAC_P7-1_06	CAAGCAGAAGACGGCATACGAGATggtacgaaccGTGACTGGAGTTCAGACGTGTGCTCTTCCGATCT	GGTTCGTACC
G1	EasySci_ATAC_P7-1_07	CAAGCAGAAGACGGCATACGAGATggactagattGTGACTGGAGTTCAGACGTGTGCTCTTCCGATCT	AATCTAGTCC
H1	EasySci_ATAC_P7-1_08	CAAGCAGAAGACGGCATACGAGATtaagactaccGTGACTGGAGTTCAGACGTGTGCTCTTCCGATCT	GGTAGTCTTA
A2	EasySci_ATAC_P7-1_09	CAAGCAGAAGACGGCATACGAGATgttaactctcGTGACTGGAGTTCAGACGTGTGCTCTTCCGATCT	GAGAGTTAAC
B2	EasySci_ATAC_P7-1_10	CAAGCAGAAGACGGCATACGAGATaggtaattccGTGACTGGAGTTCAGACGTGTGCTCTTCCGATCT	GGAATTACCT
C2	EasySci_ATAC_P7-1_11	CAAGCAGAAGACGGCATACGAGATctccggatagGTGACTGGAGTTCAGACGTGTGCTCTTCCGATCT	CTATCCGGAG
D2	EasySci_ATAC_P7-1_12	CAAGCAGAAGACGGCATACGAGATttacctcgacGTGACTGGAGTTCAGACGTGTGCTCTTCCGATCT	GTCGAGGTAA
E2	EasySci_ATAC_P7-1_13	CAAGCAGAAGACGGCATACGAGATttaccgaggcGTGACTGGAGTTCAGACGTGTGCTCTTCCGATCT	GCCTCGGTAA
F2	EasySci_ATAC_P7-1_14	CAAGCAGAAGACGGCATACGAGATaagaccttacGTGACTGGAGTTCAGACGTGTGCTCTTCCGATCT	GTAAGGTCTT
G2	EasySci_ATAC_P7-1_15	CAAGCAGAAGACGGCATACGAGATaataattagaGTGACTGGAGTTCAGACGTGTGCTCTTCCGATCT	TCTAATTATT
H2	EasySci_ATAC_P7-1_16	CAAGCAGAAGACGGCATACGAGATtgctgccggaGTGACTGGAGTTCAGACGTGTGCTCTTCCGATCT	TCCGGCAGCA
A3	EasySci_ATAC_P7-1_17	CAAGCAGAAGACGGCATACGAGATgccaacgccaGTGACTGGAGTTCAGACGTGTGCTCTTCCGATCT	TGGCGTTGGC
B3	EasySci_ATAC_P7-1_18	CAAGCAGAAGACGGCATACGAGATaggtagagctGTGACTGGAGTTCAGACGTGTGCTCTTCCGATCT	AGCTCTACCT
C3	EasySci_ATAC_P7-1_19	CAAGCAGAAGACGGCATACGAGATggctcgagatGTGACTGGAGTTCAGACGTGTGCTCTTCCGATCT	ATCTCGAGCC
D3	EasySci_ATAC_P7-1_20	CAAGCAGAAGACGGCATACGAGATaacctatgccGTGACTGGAGTTCAGACGTGTGCTCTTCCGATCT	GGCATAGGTT
E3	EasySci_ATAC_P7-1_21	CAAGCAGAAGACGGCATACGAGATcggttgcgcgGTGACTGGAGTTCAGACGTGTGCTCTTCCGATCT	CGCGCAACCG
F3	EasySci_ATAC_P7-1_22	CAAGCAGAAGACGGCATACGAGATacgactcctcGTGACTGGAGTTCAGACGTGTGCTCTTCCGATCT	GAGGAGTCGT
G3	EasySci_ATAC_P7-1_23	CAAGCAGAAGACGGCATACGAGATgtctctagttGTGACTGGAGTTCAGACGTGTGCTCTTCCGATCT	AACTAGAGAC
H3	EasySci_ATAC_P7-1_24	CAAGCAGAAGACGGCATACGAGATcgttctccaaGTGACTGGAGTTCAGACGTGTGCTCTTCCGATCT	TTGGAGAACG
A4	EasySci_ATAC_P7-1_25	CAAGCAGAAGACGGCATACGAGATgctcatgcttGTGACTGGAGTTCAGACGTGTGCTCTTCCGATCT	AAGCATGAGC
B4	EasySci_ATAC_P7-1_26	CAAGCAGAAGACGGCATACGAGATgacctctctgGTGACTGGAGTTCAGACGTGTGCTCTTCCGATCT	CAGAGAGGTC
C4	EasySci_ATAC_P7-1_27	CAAGCAGAAGACGGCATACGAGATataagaggcgGTGACTGGAGTTCAGACGTGTGCTCTTCCGATCT	CGCCTCTTAT
D4	EasySci_ATAC_P7-1_28	CAAGCAGAAGACGGCATACGAGATggcggacgttGTGACTGGAGTTCAGACGTGTGCTCTTCCGATCT	AACGTCCGCC
E4	EasySci_ATAC_P7-1_29	CAAGCAGAAGACGGCATACGAGATccatcctagtGTGACTGGAGTTCAGACGTGTGCTCTTCCGATCT	ACTAGGATGG
F4	EasySci_ATAC_P7-1_30	CAAGCAGAAGACGGCATACGAGATactgatgcgaGTGACTGGAGTTCAGACGTGTGCTCTTCCGATCT	TCGCATCAGT
G4	EasySci_ATAC_P7-1_31	CAAGCAGAAGACGGCATACGAGATcgtcaaggcaGTGACTGGAGTTCAGACGTGTGCTCTTCCGATCT	TGCCTTGACG
H4	EasySci_ATAC_P7-1_32	CAAGCAGAAGACGGCATACGAGATttctgatgatGTGACTGGAGTTCAGACGTGTGCTCTTCCGATCT	ATCATCAGAA
A5	EasySci_ATAC_P7-1_33	CAAGCAGAAGACGGCATACGAGATcgcggcatatGTGACTGGAGTTCAGACGTGTGCTCTTCCGATCT	ATATGCCGCG
B5	EasySci_ATAC_P7-1_34	CAAGCAGAAGACGGCATACGAGATagcgtcgtatGTGACTGGAGTTCAGACGTGTGCTCTTCCGATCT	ATACGACGCT
C5	EasySci_ATAC_P7-1_35	CAAGCAGAAGACGGCATACGAGATagttcagtcgGTGACTGGAGTTCAGACGTGTGCTCTTCCGATCT	CGACTGAACT
D5	EasySci_ATAC_P7-1_36	CAAGCAGAAGACGGCATACGAGATtaaccttcggGTGACTGGAGTTCAGACGTGTGCTCTTCCGATCT	CCGAAGGTTA
E5	EasySci_ATAC_P7-1_37	CAAGCAGAAGACGGCATACGAGATcgacgcgactGTGACTGGAGTTCAGACGTGTGCTCTTCCGATCT	AGTCGCGTCG
F5	EasySci_ATAC_P7-1_38	CAAGCAGAAGACGGCATACGAGATctccaagttaGTGACTGGAGTTCAGACGTGTGCTCTTCCGATCT	TAACTTGGAG
G5	EasySci_ATAC_P7-1_39	CAAGCAGAAGACGGCATACGAGATgctggttataGTGACTGGAGTTCAGACGTGTGCTCTTCCGATCT	TATAACCAGC
H5	EasySci_ATAC_P7-1_40	CAAGCAGAAGACGGCATACGAGATaaggccgaacGTGACTGGAGTTCAGACGTGTGCTCTTCCGATCT	GTTCGGCCTT
A6	EasySci_ATAC_P7-1_41	CAAGCAGAAGACGGCATACGAGATggcggttgacGTGACTGGAGTTCAGACGTGTGCTCTTCCGATCT	GTCAACCGCC
B6	EasySci_ATAC_P7-1_42	CAAGCAGAAGACGGCATACGAGATtcatataccgGTGACTGGAGTTCAGACGTGTGCTCTTCCGATCT	CGGTATATGA
C6	EasySci_ATAC_P7-1_43	CAAGCAGAAGACGGCATACGAGATtagtagacggGTGACTGGAGTTCAGACGTGTGCTCTTCCGATCT	CCGTCTACTA
D6	EasySci_ATAC_P7-1_44	CAAGCAGAAGACGGCATACGAGATtctgataccaGTGACTGGAGTTCAGACGTGTGCTCTTCCGATCT	TGGTATCAGA
E6	EasySci_ATAC_P7-1_45	CAAGCAGAAGACGGCATACGAGATgaatcgacgtGTGACTGGAGTTCAGACGTGTGCTCTTCCGATCT	ACGTCGATTC
F6	EasySci_ATAC_P7-1_46	CAAGCAGAAGACGGCATACGAGATgaagcaatcaGTGACTGGAGTTCAGACGTGTGCTCTTCCGATCT	TGATTGCTTC
G6	EasySci_ATAC_P7-1_47	CAAGCAGAAGACGGCATACGAGATcagaattaggGTGACTGGAGTTCAGACGTGTGCTCTTCCGATCT	CCTAATTCTG
H6	EasySci_ATAC_P7-1_48	CAAGCAGAAGACGGCATACGAGATaataaggctcGTGACTGGAGTTCAGACGTGTGCTCTTCCGATCT	GAGCCTTATT
A7	EasySci_ATAC_P7-1_49	CAAGCAGAAGACGGCATACGAGATgttctgaattGTGACTGGAGTTCAGACGTGTGCTCTTCCGATCT	AATTCAGAAC
B7	EasySci_ATAC_P7-1_50	CAAGCAGAAGACGGCATACGAGATtgcggttcagGTGACTGGAGTTCAGACGTGTGCTCTTCCGATCT	CTGAACCGCA
C7	EasySci_ATAC_P7-1_51	CAAGCAGAAGACGGCATACGAGATtaatcagcctGTGACTGGAGTTCAGACGTGTGCTCTTCCGATCT	AGGCTGATTA
D7	EasySci_ATAC_P7-1_52	CAAGCAGAAGACGGCATACGAGATcttcggcgcaGTGACTGGAGTTCAGACGTGTGCTCTTCCGATCT	TGCGCCGAAG
E7	EasySci_ATAC_P7-1_53	CAAGCAGAAGACGGCATACGAGATtctctaggcgGTGACTGGAGTTCAGACGTGTGCTCTTCCGATCT	CGCCTAGAGA
F7	EasySci_ATAC_P7-1_54	CAAGCAGAAGACGGCATACGAGATtggcagcgaaGTGACTGGAGTTCAGACGTGTGCTCTTCCGATCT	TTCGCTGCCA
G7	EasySci_ATAC_P7-1_55	CAAGCAGAAGACGGCATACGAGATtcgtaggtcaGTGACTGGAGTTCAGACGTGTGCTCTTCCGATCT	TGACCTACGA
H7	EasySci_ATAC_P7-1_56	CAAGCAGAAGACGGCATACGAGATccgatactctGTGACTGGAGTTCAGACGTGTGCTCTTCCGATCT	AGAGTATCGG
A8	EasySci_ATAC_P7-1_57	CAAGCAGAAGACGGCATACGAGATggtatccgccGTGACTGGAGTTCAGACGTGTGCTCTTCCGATCT	GGCGGATACC
B8	EasySci_ATAC_P7-1_58	CAAGCAGAAGACGGCATACGAGATatagactaggGTGACTGGAGTTCAGACGTGTGCTCTTCCGATCT	CCTAGTCTAT
C8	EasySci_ATAC_P7-1_59	CAAGCAGAAGACGGCATACGAGATtggccgcaatGTGACTGGAGTTCAGACGTGTGCTCTTCCGATCT	ATTGCGGCCA
D8	EasySci_ATAC_P7-1_60	CAAGCAGAAGACGGCATACGAGATcatgctggttGTGACTGGAGTTCAGACGTGTGCTCTTCCGATCT	AACCAGCATG
E8	EasySci_ATAC_P7-1_61	CAAGCAGAAGACGGCATACGAGATcgccgaggcgGTGACTGGAGTTCAGACGTGTGCTCTTCCGATCT	CGCCTCGGCG
F8	EasySci_ATAC_P7-1_62	CAAGCAGAAGACGGCATACGAGATgctatgcagcGTGACTGGAGTTCAGACGTGTGCTCTTCCGATCT	GCTGCATAGC
G8	EasySci_ATAC_P7-1_63	CAAGCAGAAGACGGCATACGAGATcgactcgtagGTGACTGGAGTTCAGACGTGTGCTCTTCCGATCT	CTACGAGTCG
H8	EasySci_ATAC_P7-1_64	CAAGCAGAAGACGGCATACGAGATttataggcatGTGACTGGAGTTCAGACGTGTGCTCTTCCGATCT	ATGCCTATAA
A9	EasySci_ATAC_P7-1_65	CAAGCAGAAGACGGCATACGAGATgttaaccggcGTGACTGGAGTTCAGACGTGTGCTCTTCCGATCT	GCCGGTTAAC
B9	EasySci_ATAC_P7-1_66	CAAGCAGAAGACGGCATACGAGATactatccaggGTGACTGGAGTTCAGACGTGTGCTCTTCCGATCT	CCTGGATAGT
C9	EasySci_ATAC_P7-1_67	CAAGCAGAAGACGGCATACGAGATttggagtcggGTGACTGGAGTTCAGACGTGTGCTCTTCCGATCT	CCGACTCCAA
D9	EasySci_ATAC_P7-1_68	CAAGCAGAAGACGGCATACGAGATtggccggcctGTGACTGGAGTTCAGACGTGTGCTCTTCCGATCT	AGGCCGGCCA
E9	EasySci_ATAC_P7-1_69	CAAGCAGAAGACGGCATACGAGATtcgtaggcttGTGACTGGAGTTCAGACGTGTGCTCTTCCGATCT	AAGCCTACGA
F9	EasySci_ATAC_P7-1_70	CAAGCAGAAGACGGCATACGAGATctagacgtaaGTGACTGGAGTTCAGACGTGTGCTCTTCCGATCT	TTACGTCTAG
G9	EasySci_ATAC_P7-1_71	CAAGCAGAAGACGGCATACGAGATaactcagacgGTGACTGGAGTTCAGACGTGTGCTCTTCCGATCT	CGTCTGAGTT
H9	EasySci_ATAC_P7-1_72	CAAGCAGAAGACGGCATACGAGATgagccttcgcGTGACTGGAGTTCAGACGTGTGCTCTTCCGATCT	GCGAAGGCTC
A10	EasySci_ATAC_P7-1_73	CAAGCAGAAGACGGCATACGAGATgattccggaaGTGACTGGAGTTCAGACGTGTGCTCTTCCGATCT	TTCCGGAATC
B10	EasySci_ATAC_P7-1_74	CAAGCAGAAGACGGCATACGAGATtcaacgtaagGTGACTGGAGTTCAGACGTGTGCTCTTCCGATCT	CTTACGTTGA
C10	EasySci_ATAC_P7-1_75	CAAGCAGAAGACGGCATACGAGATacgccgttcaGTGACTGGAGTTCAGACGTGTGCTCTTCCGATCT	TGAACGGCGT
D10	EasySci_ATAC_P7-1_76	CAAGCAGAAGACGGCATACGAGATtggatagttgGTGACTGGAGTTCAGACGTGTGCTCTTCCGATCT	CAACTATCCA
E10	EasySci_ATAC_P7-1_77	CAAGCAGAAGACGGCATACGAGATctaggccgttGTGACTGGAGTTCAGACGTGTGCTCTTCCGATCT	AACGGCCTAG
F10	EasySci_ATAC_P7-1_78	CAAGCAGAAGACGGCATACGAGATccaaggagcgGTGACTGGAGTTCAGACGTGTGCTCTTCCGATCT	CGCTCCTTGG
G10	EasySci_ATAC_P7-1_79	CAAGCAGAAGACGGCATACGAGATtaccgataacGTGACTGGAGTTCAGACGTGTGCTCTTCCGATCT	GTTATCGGTA
H10	EasySci_ATAC_P7-1_80	CAAGCAGAAGACGGCATACGAGATggttcgacctGTGACTGGAGTTCAGACGTGTGCTCTTCCGATCT	AGGTCGAACC
A11	EasySci_ATAC_P7-1_81	CAAGCAGAAGACGGCATACGAGATttgccttggcGTGACTGGAGTTCAGACGTGTGCTCTTCCGATCT	GCCAAGGCAA
B11	EasySci_ATAC_P7-1_82	CAAGCAGAAGACGGCATACGAGATagaatcctcgGTGACTGGAGTTCAGACGTGTGCTCTTCCGATCT	CGAGGATTCT
C11	EasySci_ATAC_P7-1_83	CAAGCAGAAGACGGCATACGAGATcgtaaggagtGTGACTGGAGTTCAGACGTGTGCTCTTCCGATCT	ACTCCTTACG
D11	EasySci_ATAC_P7-1_84	CAAGCAGAAGACGGCATACGAGATcctccttcatGTGACTGGAGTTCAGACGTGTGCTCTTCCGATCT	ATGAAGGAGG
E11	EasySci_ATAC_P7-1_85	CAAGCAGAAGACGGCATACGAGATctcaagtcctGTGACTGGAGTTCAGACGTGTGCTCTTCCGATCT	AGGACTTGAG
F11	EasySci_ATAC_P7-1_86	CAAGCAGAAGACGGCATACGAGATtggaggcaagGTGACTGGAGTTCAGACGTGTGCTCTTCCGATCT	CTTGCCTCCA
G11	EasySci_ATAC_P7-1_87	CAAGCAGAAGACGGCATACGAGATaccttaactcGTGACTGGAGTTCAGACGTGTGCTCTTCCGATCT	GAGTTAAGGT
H11	EasySci_ATAC_P7-1_88	CAAGCAGAAGACGGCATACGAGATcggaccgcgcGTGACTGGAGTTCAGACGTGTGCTCTTCCGATCT	GCGCGGTCCG
A12	EasySci_ATAC_P7-1_89	CAAGCAGAAGACGGCATACGAGATggatgcgattGTGACTGGAGTTCAGACGTGTGCTCTTCCGATCT	AATCGCATCC
B12	EasySci_ATAC_P7-1_90	CAAGCAGAAGACGGCATACGAGATacgtcagaacGTGACTGGAGTTCAGACGTGTGCTCTTCCGATCT	GTTCTGACGT
C12	EasySci_ATAC_P7-1_91	CAAGCAGAAGACGGCATACGAGATaatccgcaacGTGACTGGAGTTCAGACGTGTGCTCTTCCGATCT	GTTGCGGATT
D12	EasySci_ATAC_P7-1_92	CAAGCAGAAGACGGCATACGAGATcaaccggatcGTGACTGGAGTTCAGACGTGTGCTCTTCCGATCT	GATCCGGTTG
E12	EasySci_ATAC_P7-1_93	CAAGCAGAAGACGGCATACGAGATagcgtaagttGTGACTGGAGTTCAGACGTGTGCTCTTCCGATCT	AACTTACGCT
F12	EasySci_ATAC_P7-1_94	CAAGCAGAAGACGGCATACGAGATacgcgcaagcGTGACTGGAGTTCAGACGTGTGCTCTTCCGATCT	GCTTGCGCGT
G12	EasySci_ATAC_P7-1_95	CAAGCAGAAGACGGCATACGAGATtacggttccaGTGACTGGAGTTCAGACGTGTGCTCTTCCGATCT	TGGAACCGTA
H12	EasySci_ATAC_P7-1_96	CAAGCAGAAGACGGCATACGAGATgacggcaattGTGACTGGAGTTCAGACGTGTGCTCTTCCGATCT	AATTGCCGTC

## Sheet: supplementary_table2
sgRNA_seq	names	gene_symbol	gene_class
CCGCCATCTTCCTTCAGCCT	CPSF6_1	CPSF6	mRNA surveillance
CGGCCGAGGCTGAAGGAAGA	CPSF6_2	CPSF6	mRNA surveillance
GCGGCGGCGGCCGAGGCTGA	CPSF6_3	CPSF6	mRNA surveillance
AGGGGAGCTGAGGCGCGGAG	UPF1_1	UPF1	mRNA surveillance
CTTCGAGGGGAGCTGAGGCG	UPF1_2	UPF1	mRNA surveillance
TCTAGGCTGCGAGCGGCTGG	UPF1_3	UPF1	mRNA surveillance
AGTTGGTGCTGGGAAACCCG	UPF2_1	UPF2	mRNA surveillance
CAGGCTCGAGGTGAGTCCCG	UPF2_2	UPF2	mRNA surveillance
TAATGTTGACAACAGGCTCG	UPF2_3	UPF2	mRNA surveillance
ACAGCGATGGCGGCCGAGCA	SMG5_1	SMG5	mRNA surveillance
CAGCCGCCTCACAGCGATGG	SMG5_2	SMG5	mRNA surveillance
TGGCGGCCGAGCAGGGCCGG	SMG5_3	SMG5	mRNA surveillance
CGAGGAGCCTGAGAGACCCA	SMG7_1	SMG7	mRNA surveillance
GGCTCCTCGGAGCGGCCCCG	SMG7_2	SMG7	mRNA surveillance
GTCTCTCAGGCTCCTCGGAG	SMG7_3	SMG7	mRNA surveillance
AGCACCAGATTCCTCGTCCT	CASC3_1	CASC3	mRNA surveillance
GCGCGCTTCGCAAGACACCG	CASC3_2	CASC3	mRNA surveillance
TTCGCAAGACACCGAGGACG	CASC3_3	CASC3	mRNA surveillance
GCGGTGGCGATTGGTGTTGG	CSTF3_1	CSTF3	mRNA surveillance
GGGGTAACTTTACTGATTTG	CSTF3_2	CSTF3	mRNA surveillance
GTTGGCGGTCTGGCTCAGCT	CSTF3_3	CSTF3	mRNA surveillance
CAGCCACCGGTAAATAAAAA	CPSF3_1	CPSF3	mRNA surveillance
CTTCCAATTTAGGAAGACCC	CPSF3_2	CPSF3	mRNA surveillance
TAAATTGGAAGCACAGCCAC	CPSF3_3	CPSF3	mRNA surveillance
CGCCTGGCCTCTCGGTTCCG	NCBP1_1	NCBP1	mRNA surveillance
CGGAGGGCAGCATGTCGCGG	NCBP1_2	NCBP1	mRNA surveillance
CGGTGCGCCGCGGAACCGAG	NCBP1_3	NCBP1	mRNA surveillance
AGAATCGCGTTTGGCTGTGC	RNMT_1	RNMT	mRNA surveillance
GTGCTGGTGAGTGTGACGGC	RNMT_2	RNMT	mRNA surveillance
TCCGCAAACAGAATCGCGTT	RNMT_3	RNMT	mRNA surveillance
AGAGAATAAAGATAACAGTG	DDX39B_1	DDX39B	mRNA surveillance
CGAGAGCAAAGAGCTCCTGG	DDX39B_2	DDX39B	mRNA surveillance
CGCACGGATCTGTATAACCG	DDX39B_3	DDX39B	mRNA surveillance
GGATTCGAGGGATGGCACGA	DDX19B_1	DDX19B	mRNA surveillance
GGGATGGCACGAGGGATCGT	DDX19B_2	DDX19B	mRNA surveillance
TGGATTCGAGGGATGGCACG	DDX19B_3	DDX19B	mRNA surveillance
ATGCCTCAGCCATAGTAAGT	PAPOLG_1	PAPOLG	mRNA surveillance
CTATTTATGACAATACAGCG	PAPOLG_2	PAPOLG	mRNA surveillance
TAGTGAAAACACCACAAAAC	PAPOLG_3	PAPOLG	mRNA surveillance
AGGAGGAGAAGCGCTTAAAG	PAPOLA_1	PAPOLA	mRNA surveillance
CGGGCGCCATGTTAGGACGA	PAPOLA_2	PAPOLA	mRNA surveillance
GGCGCCATGTTAGGACGAAG	PAPOLA_3	PAPOLA	mRNA surveillance
AAAGAAGCTTCTGTGGCGGC	PCF11_1	PCF11	mRNA surveillance
CAAAATGGCGGCGGCAGTGG	PCF11_2	PCF11	mRNA surveillance
GGAGAAAGAAGCTTCTGTGG	PCF11_3	PCF11	mRNA surveillance
AGTTTGGTTTAAATTCTGCA	CLP1_1	CLP1	mRNA surveillance
GCCCAACAGGTAAACTCAGA	CLP1_2	CLP1	mRNA surveillance
TGGTTTAAATTCTGCACGGG	CLP1_3	CLP1	mRNA surveillance
ACGACATCATTAAACTGAAC	ALYREF_1	ALYREF	mRNA surveillance
CGACAAAATGGACATGTCTC	ALYREF_2	ALYREF	mRNA surveillance
GCCCGATTCCGCGCCCGCCA	ALYREF_3	ALYREF	mRNA surveillance
AAGGGACGGAGCCAAGATGG	PPP2R1A_1	PPP2R1A	mRNA surveillance
GCAGTCTGACAGGAAAGGGA	PPP2R1A_2	PPP2R1A	mRNA surveillance
GGACGGAGCCAAGATGGCGG	PPP2R1A_3	PPP2R1A	mRNA surveillance
CGGCCGACGGCCGAGTACTG	PPP2CA_1	PPP2CA	mRNA surveillance
GCCTCCTCCTCCGCTCGCTG	PPP2CA_2	PPP2CA	mRNA surveillance
TCACCGCAGTACTCGGCCGT	PPP2CA_3	PPP2CA	mRNA surveillance
CGCTGCGTCTAACAGGCTCG	PELO_1	PELO	mRNA surveillance
GCTGCCAGCGGGAACTGTGT	PELO_2	PELO	mRNA surveillance
TGCCAGCGGGAACTGTGTAG	PELO_3	PELO	mRNA surveillance
AAGTAGGGAGCGGGGTGGCA	PPP1CC_1	PPP1CC	mRNA surveillance
GGCAGGGGGGGGACCCGCCG	PPP1CC_2	PPP1CC	mRNA surveillance
GGGAGCGGGGTGGCAGGGGG	PPP1CC_3	PPP1CC	mRNA surveillance
ACGTGGACAGCCTCATCACC	PPP1CB_1	PPP1CB	mRNA surveillance
CCTCCAGCAGCCGGGTGATG	PPP1CB_2	PPP1CB	mRNA surveillance
GGCGGACGGGGAGCTGAACG	PPP1CB_3	PPP1CB	mRNA surveillance
ACTGTGGGGCTTCTGCCGGC	CPSF2_1	CPSF2	mRNA surveillance
CAGCGCCAGGGACTACCGGC	CPSF2_2	CPSF2	mRNA surveillance
GACGTAGAAAAGCCGATGCT	CPSF2_3	CPSF2	mRNA surveillance
AGTCGGCTCCAACTGCCAGG	CPSF1_1	CPSF1	mRNA surveillance
GGCTCCAACTGCCAGGTGGG	CPSF1_2	CPSF1	mRNA surveillance
GTCGGCTCCAACTGCCAGGT	CPSF1_3	CPSF1	mRNA surveillance
CAGGGTAGACTTTCCCCGTG	NUDT21_1	NUDT21	mRNA surveillance
GGCGGGCAGTAGCCGCTGAG	NUDT21_2	NUDT21	mRNA surveillance
GTTATCTGCAATCCCCTCAG	NUDT21_3	NUDT21	mRNA surveillance
AGGCACCGAACCCTGCTCTC	TIAL1_1	TIAL1	mRNA surveillance
AGTGTCCGGAGCGGGCTGGG	TIAL1_2	TIAL1	mRNA surveillance
TTGGAGCGCAGTGTCCGGAG	TIAL1_3	TIAL1	mRNA surveillance
AAGCCTCTTAGCGAGAGACT	EXOSC2_1	EXOSC2	mRNA surveillance
CTAGATGTTTCTTAGTGTCG	EXOSC2_2	EXOSC2	mRNA surveillance
GATGGAGATGAGGCTTCCAG	EXOSC2_3	EXOSC2	mRNA surveillance
AGAGAGCGGACCTGGCGGCC	EXOSC4_1	EXOSC4	mRNA surveillance
CAGAGAGCGGACCTGGCGGC	EXOSC4_2	EXOSC4	mRNA surveillance
TCAGAGAAGTAGGCAGAGAG	EXOSC4_3	EXOSC4	mRNA surveillance
ACGTGGGCTCGGCGCGATGG	EXOSC5_1	EXOSC5	mRNA surveillance
CGCACGTGGGCTCGGCGCGA	EXOSC5_2	EXOSC5	mRNA surveillance
TGGGCTCGGCGCGATGGAGG	EXOSC5_3	EXOSC5	mRNA surveillance
CTTCAGGGCCGCGGATGCGG	EXOSC6_1	EXOSC6	mRNA surveillance
GCCAAGAACCGCCATGCCTG	EXOSC6_2	EXOSC6	mRNA surveillance
GCGGTGATCCCCAGGCATGG	EXOSC6_3	EXOSC6	mRNA surveillance
CCATAGCGGCACACGGCTGG	XRN2_1	XRN2	mRNA surveillance
GAACGCCGGGACTCCCATAG	XRN2_2	XRN2	mRNA surveillance
GGGACTCCCATAGCGGCACA	XRN2_3	XRN2	mRNA surveillance
GCTGGGGTTAGGATTCTGCG	DIS3_1	DIS3	mRNA surveillance
GGTTAGGATTCTGCGCGGCG	DIS3_2	DIS3	mRNA surveillance
TTTGCTGGAAGAGCGCTGCT	DIS3_3	DIS3	mRNA surveillance
AAGCGGAGTTAACCGAAGAG	CNOT1_1	CNOT1	mRNA surveillance
ACAAGCGGAGTTAACCGAAG	CNOT1_2	CNOT1	mRNA surveillance
AGCGGAGTTAACCGAAGAGG	CNOT1_3	CNOT1	mRNA surveillance
ACGTCGCCATCTTGGATCCG	CNOT2_1	CNOT2	mRNA surveillance
CGTCGCCATCTTGGATCCGC	CNOT2_2	CNOT2	mRNA surveillance
GCGGGACAAGAAAATTCATG	CNOT2_3	CNOT2	mRNA surveillance
CGGGGTTGTTCTGACGACGG	CNOT3_1	CNOT3	mRNA surveillance
GTGTTGTGCCCTGAGGCGGG	CNOT3_2	CNOT3	mRNA surveillance
TGTCGCGATACGCTCCTCAG	CNOT3_3	CNOT3	mRNA surveillance
AGGCGCCTGCGAGAGTCTGT	MNAT1_1	MNAT1	Transcription
CCTGCTTGGTCGCGTCTGAG	MNAT1_2	MNAT1	Transcription
TCCCTCCTACAGACTCTCGC	MNAT1_3	MNAT1	Transcription
ACGGTGAGGACCCTGCAGGG	GTF2H3_1	GTF2H3	Transcription
AGCCATGGTTTCAGACGGTG	GTF2H3_2	GTF2H3	Transcription
AGGGCGGGACTTCGACTCCG	GTF2H3_3	GTF2H3	Transcription
ACAGGGAACAAGGTTTACCA	GTF2E1_1	GTF2E1	Transcription
GAGTGTTCCAGGATTCGCCT	GTF2E1_2	GTF2E1	Transcription
GGAACTCCGAACAAGGAACA	GTF2E1_3	GTF2E1	Transcription
CCAAGGAGGGAAACCACCAC	GTF2A1_1	GTF2A1	Transcription
CTCCCCACCCCGCGCCAAGG	GTF2A1_2	GTF2A1	Transcription
GCGCAGGGAGCGGTGACCGG	GTF2A1_3	GTF2A1	Transcription
ACCTCCTGCCGGGCTCGTGG	GTF2A2_1	GTF2A2	Transcription
GCCGCCACGAGCCCGGCAGG	GTF2A2_2	GTF2A2	Transcription
GCGGCGGCTGGAGAGGTGGT	GTF2A2_3	GTF2A2	Transcription
AGAAAATGGGCCGCCTCCAG	TAF1_1	TAF1	Transcription
AGCGACGAAGATTCCGCTGG	TAF1_2	TAF1	Transcription
GACAGCGACGAAGATTCCGC	TAF1_3	TAF1	Transcription
AGAGATGCTCCTCTCCGCAA	TAF2_1	TAF2	Transcription
AGCTTCGAGCCCTTGCGGAG	TAF2_2	TAF2	Transcription
ATGGTAGCTTCGAGCCCTTG	TAF2_3	TAF2	Transcription
CCTTACCGTTCCGGAGCCAC	TAF8_1	TAF8	Transcription
GGAGCCACCGGCCCCAGCTG	TAF8_2	TAF8	Transcription
TGGGGCCGGTGGCTCCGGAA	TAF8_3	TAF8	Transcription
GCGGTCAAGCTAGAGCCTGA	TAF5_1	TAF5	Transcription
GCTGGCGGAGGAGCAGACGG	TAF5_2	TAF5	Transcription
GGCGGTCAAGCTAGAGCCTG	TAF5_3	TAF5	Transcription
ACGCTGCTGCCTGTGAGTCT	TAF12_1	TAF12	Transcription
CTCTTGTTCCTCAACTGCCA	TAF12_2	TAF12	Transcription
GAGGAACAAGAGCGGGAGGA	TAF12_3	TAF12	Transcription
CGGCGCCATGAAGTGAGAAG	ERCC2_1	ERCC2	Transcription
GCCGGCGCCATGAAGTGAGA	ERCC2_2	ERCC2	Transcription
TGAAGTGAGAAGGGGGCTGG	ERCC2_3	ERCC2	Transcription
GAAGATGACCCCGCTCCCAC	ERCC3_1	ERCC3	Transcription
GCGGCGGGCCTGTGGGAGCG	ERCC3_2	ERCC3	Transcription
TCTGCTGCTGTAGCTGCCAT	ERCC3_3	ERCC3	Transcription
ACCCAAACGCATCAGCGTCC	CCNH_1	CCNH	Transcription
GAGATCTTCGGTGGGGGTAC	CCNH_2	CCNH	Transcription
GCCAGGACGCTGATGCGTTT	CCNH_3	CCNH	Transcription
AGACCCCCTAGTAACAGAGG	GTF2H1_1	GTF2H1	Transcription
CCACCGCCTCTGTTACTAGG	GTF2H1_2	GTF2H1	Transcription
GCCACCGCCTCTGTTACTAG	GTF2H1_3	GTF2H1	Transcription
CCCGAGACTCGGGGTGCGCG	GTF2H4_1	GTF2H4	Transcription
GAGACTCGGGGTGCGCGAGG	GTF2H4_2	GTF2H4	Transcription
TCACAGGCAAGAGCCCAGAA	GTF2H4_3	GTF2H4	Transcription
AGAAGAAGGCGGCTCCCGGA	POLR2A_1	POLR2A	Transcription
AGAAGGCGGCTCCCGGAAGG	POLR2A_2	POLR2A	Transcription
GGGACGGTTGGAGAAGAAGG	POLR2A_3	POLR2A	Transcription
GCGTCGTACATATTGCCAAA	POLR2B_1	POLR2B	Transcription
GTTTGGCAATATGTACGACG	POLR2B_2	POLR2B	Transcription
TGGCGCTGCTGGCTTCTGGG	POLR2B_3	POLR2B	Transcription
CGCTGCGCCCCGGTCCCGCG	POLR2F_1	POLR2F	Transcription
GCTGTTTGCGGGTCTCCGCG	POLR2F_2	POLR2F	Transcription
GGGGCGCAGCGGGGTCGCTG	POLR2F_3	POLR2F	Transcription
CCACACCTCCGACAGTCCCT	POLR2G_1	POLR2G	Transcription
GGATTCCCAGGGACTGTCGG	POLR2G_2	POLR2G	Transcription
GTAGAACATCTTCCCAGACC	POLR2G_3	POLR2G	Transcription
ATTCGCTTACCTACACAGCA	POLR2K_1	POLR2K	Transcription
CCGCGTTTCCAAATACAACC	POLR2K_2	POLR2K	Transcription
CCGGGTTGTATTTGGAAACG	POLR2K_3	POLR2K	Transcription
AGGACGCTGTGAATTCGGTG	MED21_1	MED21	Transcription
GCTTCAGGACGCTGTGAATT	MED21_2	MED21	Transcription
GGATCGGCTCACGCAGCTTC	MED21_3	MED21	Transcription
CTCCATCGTACCCTCCGCCC	MED19_1	MED19	Transcription
GAATTTCACGGCACTGTTTG	MED19_2	MED19	Transcription
GGGTACGATGGAGAATTTCA	MED19_3	MED19	Transcription
AAGAATAGTCAGGTGGTGAG	POLR1A_1	POLR1A	Transcription
AGGTTGAATTAAGAATAGTC	POLR1A_2	POLR1A	Transcription
TTGAATTAAGAATAGTCAGG	POLR1A_3	POLR1A	Transcription
ACATGGATCCTGGCAGCCGG	POLR1B_1	POLR1B	Transcription
ACCGGCTGCCAGGATCCATG	POLR1B_2	POLR1B	Transcription
CCGGTGTGCAGGTGGCCACA	POLR1B_3	POLR1B	Transcription
CGATCCGCCAGCACCACCTG	POLR1D_1	POLR1D	Transcription
GCGGTTTCTGGATCCTCAGG	POLR1D_2	POLR1D	Transcription
GGGCTCTGTCCCATAGCGCG	POLR1D_3	POLR1D	Transcription
ACGCCTCCTTGGCACTCGGG	POLR3A_1	POLR3A	Transcription
GATGCCCCCAGCACCTCCTG	POLR3A_2	POLR3A	Transcription
GCAGCCCCAGGAGGTGCTGG	POLR3A_3	POLR3A	Transcription
GCAACACACTCAGATCCGCC	LIG1_1	LIG1	DNA replication
GCAGTCCCAAGTTCGCGCCA	LIG1_2	LIG1	DNA replication
GCGCGAACTTGGGACTGCAG	LIG1_3	LIG1	DNA replication
CCTCCACCAAAGTCGCGTGG	MCM3_1	MCM3	DNA replication
CCTCCACGCGACTTTGGTGG	MCM3_2	MCM3	DNA replication
CTACCTCCACCAAAGTCGCG	MCM3_3	MCM3	DNA replication
GTCTGGAAAAAAGCGACTTG	MCM6_1	MCM6	DNA replication
TCCATATTTGCTTAGTGCCG	MCM6_2	MCM6	DNA replication
TGGAAAAAAGCGACTTGTGG	MCM6_3	MCM6	DNA replication
GGATCGTGGTACTGCTATGG	MCM2_1	MCM2	DNA replication
TGTAGTGGCGGAGAGGATCG	MCM2_2	MCM2	DNA replication
TTGTTGCTGTAGTGGCGGAG	MCM2_3	MCM2	DNA replication
TCAGGAGCCTCAGAGCGAGC	PCNA_1	PCNA	DNA replication
TTCAGGAGCCTCAGAGCGAG	PCNA_2	PCNA	DNA replication
TTGTCTTTCTAGGTCTCAGC	PCNA_3	PCNA	DNA replication
AATCGGGAGATTCGGGACCA	POLA1_1	POLA1	DNA replication
CGGCGACGACTGTGAGATAG	POLA1_2	POLA1	DNA replication
GGGACCATGGCACCTGTGCA	POLA1_3	POLA1	DNA replication
AGAAGCTCAGCGGTAGCTTT	POLA2_1	POLA2	DNA replication
ATCTCGAGAGGACGCTCTCC	POLA2_2	POLA2	DNA replication
GGAAGCAGGACGTTCTCACC	POLA2_3	POLA2	DNA replication
GCAGCTCGGGCAGCTCGGTG	PRIM1_1	PRIM1	DNA replication
GTAATAAAGTTTAAGCAGCT	PRIM1_2	PRIM1	DNA replication
TTTAAGCAGCTCGGGCAGCT	PRIM1_3	PRIM1	DNA replication
ACCTGCAAGAATTCAAACTC	PRIM2_1	PRIM2	DNA replication
ACTCGGGAAAACACAAACGG	PRIM2_2	PRIM2	DNA replication
CAAACTCGGGAAAACACAAA	PRIM2_3	PRIM2	DNA replication
GAGGGGAAAAAGGGAGTTCG	POLD1_1	POLD1	DNA replication
GCGGGAAACGCTGTTTGAAG	POLD1_2	POLD1	DNA replication
TTTGAAGCGGGTGAGTAGAG	POLD1_3	POLD1	DNA replication
CCTGGACCCCACTCACCGCG	POLD2_1	POLD2	DNA replication
CGCGCGGTGAGTGGGGTCCA	POLD2_2	POLD2	DNA replication
GCGGGATGCGGCGCGCCGCG	POLD2_3	POLD2	DNA replication
AAAGCTGGTCCGCCATGGTG	POLD3_1	POLD3	DNA replication
AAATATAGACGAGTTCGTCA	POLD3_2	POLD3	DNA replication
CCAGCGCTGCCGCACCATGG	POLD3_3	POLD3	DNA replication
CCAACGGCTCCATGTCTCTG	POLE_1	POLE	DNA replication
GGCTCCATGTCTCTGAGGAG	POLE_2	POLE	DNA replication
TGTCTCTGAGGAGCGGCGGG	POLE_3	POLE	DNA replication
GGAATCTGTTATCGAGGCTC	RFC1_1	RFC1	DNA replication
GGTTGAGGAATCTGTTATCG	RFC1_2	RFC1	DNA replication
TCGATAACAGATTCCTCAAC	RFC1_3	RFC1	DNA replication
AATCTGAGAATAACGGGCCC	RFC4_1	RFC4	DNA replication
GTTATTCTCAGATTAGGTGA	RFC4_2	RFC4	DNA replication
TCAGTGATCGTAAGTCTCCT	RFC4_3	RFC4	DNA replication
AGGGTCTCAGGGTCAGGTCG	RFC5_1	RFC5	DNA replication
CGCGCGAACTGTAAGTGCCA	RFC5_2	RFC5	DNA replication
CTGTAAGTGCCAGGGTCTCA	RFC5_3	RFC5	DNA replication
ACTGCACGTAGCCCGGCGCT	PDIA6_1	PDIA6	Protein processing
GCCCGCACCTACCGAGCACC	PDIA6_2	PDIA6	Protein processing
GGCATGGCTCTCCTGGTGCT	PDIA6_3	PDIA6	Protein processing
AGATGGCGTACCAGAGCTTG	DERL2_1	DERL2	Protein processing
GGAGTACCTGCAGATCCCAC	DERL2_2	DERL2	Protein processing
TGTAGGCGCGGCTGACCGGT	DERL2_3	DERL2	Protein processing
AACCGACACCTAAAATGCCA	SEC61G_1	SEC61G	Protein processing
GTGAGTTTCTTCCCACCGGT	SEC61G_2	SEC61G	Protein processing
GTTCGCCCGTACCGACCGGT	SEC61G_3	SEC61G	Protein processing
AAAGCCGAGCTCTGGGCAGG	SEC62_1	SEC62	Protein processing
AGGTAGCAAAGCCGAGCTCT	SEC62_2	SEC62	Protein processing
GAAGCCCCCTGCCCAGAGCT	SEC62_3	SEC62	Protein processing
AACACTCACCATGATTGCGG	SEC13_1	SEC13	Protein processing
ACCAACACTCACCATGATTG	SEC13_2	SEC13	Protein processing
GCCGCAATCATGGTGAGTGT	SEC13_3	SEC13	Protein processing
CAGCAGTGGCTGCGACGGCG	TCP1_1	TCP1	Protein processing
CCGACCGGCGACCACAGCAG	TCP1_2	TCP1	Protein processing
GTGGTCGCCGGTCGGCCGAG	TCP1_3	TCP1	Protein processing
AGAGCCGGGTACCCAGAGCT	CCT3_1	CCT3	Protein processing
AGCCGGGTACCCAGAGCTGG	CCT3_2	CCT3	Protein processing
GAGCCGGGTACCCAGAGCTG	CCT3_3	CCT3	Protein processing
AAGGTTCGTGAAGGCAGTGA	CCT4_1	CCT4	Protein processing
GAAGGTTCGTGAAGGCAGTG	CCT4_2	CCT4	Protein processing
GCTTTCTGGAAGGTTCGTGA	CCT4_3	CCT4	Protein processing
CATGGCGCTTCACGTTCCCA	CCT8_1	CCT8	Protein processing
CTTGGGAACGTGAAGCGCCA	CCT8_2	CCT8	Protein processing
GTGAACTGCTTCCTGCAGGC	CCT8_3	CCT8	Protein processing
GGACAGCCACTTAACTCTGG	DHX15_1	DHX15	Spliceosome
GTGTGGGCTGTAGTAGCGGG	DHX15_2	DHX15	Spliceosome
TGTGGGCTGTAGTAGCGGGA	DHX15_3	DHX15	Spliceosome
ACTTCCTATCGAGAATTGTG	LSM2_1	LSM2	Spliceosome
AGCTGGGTAGAGTAGAGGGG	LSM2_2	LSM2	Spliceosome
GGTACCGTGACGTCAAAAGG	LSM2_3	LSM2	Spliceosome
CAGTTGCCCTGCCCTCACCA	LSM4_1	LSM4	Spliceosome
CCCCGCCGGCACCATGGTGA	LSM4_2	LSM4	Spliceosome
CCGGCACCATGGTGAGGGCA	LSM4_3	LSM4	Spliceosome
GGTGCGGCTCACCTCGCCGG	LSM6_1	LSM6	Spliceosome
GGTTCTGGTTCCCGCCGGCG	LSM6_2	LSM6	Spliceosome
GTGAGGGTTCTGGTTCCCGC	LSM6_3	LSM6	Spliceosome
GCCATCTTGAGAGCGTCCGG	RBM22_1	RBM22	Spliceosome
TAGCTTCCGAATTGGGAGAG	RBM22_2	RBM22	Spliceosome
TCGGAAGCTACAGCTACCTC	RBM22_3	RBM22	Spliceosome
CCCTCTGCGACAGTTTCCCG	RBM8A_1	RBM8A	Spliceosome
CGCTCAGACACTAGGTACCT	RBM8A_2	RBM8A	Spliceosome
GCTCAGACACTAGGTACCTC	RBM8A_3	RBM8A	Spliceosome
CATCAGCTCGCCGCGCAGCG	RBM25_1	RBM25	Spliceosome
GCTTGGGCACTCAGTCTCCC	RBM25_2	RBM25	Spliceosome
TATTTGCGGCCTGTGCGAGT	RBM25_3	RBM25	Spliceosome
CACGAGCCGCTCCCCCAACC	HNRNPK_1	HNRNPK	Spliceosome
GACGGCAGTCTCGCGCGGTG	HNRNPK_2	HNRNPK	Spliceosome
GGAGGGACGGCAGTCTCGCG	HNRNPK_3	HNRNPK	Spliceosome
AGAAAAAGCACCTAGAGGAA	PRPF38A_1	PRPF38A	Spliceosome
CCTAGAGGAATGGAGAAAGG	PRPF38A_2	PRPF38A	Spliceosome
GCACCTAGAGGAATGGAGAA	PRPF38A_3	PRPF38A	Spliceosome
CCGCGAGAACTCCACGCAGA	PRPF38B_1	PRPF38B	Spliceosome
CCTTCTGCGTGGAGTTCTCG	PRPF38B_2	PRPF38B	Spliceosome
CTGCCGGCTCGCCTTCTGCG	PRPF38B_3	PRPF38B	Spliceosome
AGAGGAGAGGTGAGTGTGAT	PRPF31_1	PRPF31	Spliceosome
GGTGAGTGTGATGGGGACCA	PRPF31_2	PRPF31	Spliceosome
TGAGTGTGATGGGGACCACG	PRPF31_3	PRPF31	Spliceosome
CGGGTTTCGCTGGGGCCTCG	PRPF4_1	PRPF4	Spliceosome
GGAGTGTTCGGGTTTCGCTG	PRPF4_2	PRPF4	Spliceosome
TGCTGGGCTCTGGAGCCGCG	PRPF4_3	PRPF4	Spliceosome
AAGCCGCGACTAAGGGAAGA	SF3A3_1	SF3A3	Spliceosome
AATTGAGAAGCCGCGACTAA	SF3A3_2	SF3A3	Spliceosome
GAATTGAGAAGCCGCGACTA	SF3A3_3	SF3A3	Spliceosome
AGGATGGCAGCGGATACAGC	RPL7A_1	RPL7A	Ribosome related
GGAACCTGGCTATAGTGCCA	RPL7A_2	RPL7A	Ribosome related
GTGAGTGAGCTGTAGTTCCG	RPL7A_3	RPL7A	Ribosome related
AAAGGTGTGAGAACCAGCAA	RPL10_1	RPL10	Ribosome related
CGAAAAAGAGAGAGTCGGAA	RPL10_2	RPL10	Ribosome related
GTCTCTTGCGGTGCCGTTGC	RPL10_3	RPL10	Ribosome related
ACCGAGGTTTAGGCAGCGCG	RPL30_1	RPL30	Ribosome related
CGACCGAGGTTTAGGCAGCG	RPL30_2	RPL30	Ribosome related
GAGTGGGCTCCTACCGACCG	RPL30_3	RPL30	Ribosome related
GACGCCGGTCTCTGTTCCGC	RPL5_1	RPL5	Ribosome related
GGCATCCACTCACCATCCTG	RPL5_2	RPL5	Ribosome related
TGCAGGTCTCTGTCGAGCAG	RPL5_3	RPL5	Ribosome related
CGACACGCGTCAGCGCCTGA	RPL19_1	RPL19	Ribosome related
CGGCCGCAGCCATGAGGTGA	RPL19_2	RPL19	Ribosome related
TCGCCCTCACCTCATGGCTG	RPL19_3	RPL19	Ribosome related
ATACGCGGCAGATGACTGCA	RPS24_1	RPS24	Ribosome related
CTGAAGATAGATCGCCATCA	RPS24_2	RPS24	Ribosome related
TACGCGGCAGATGACTGCAC	RPS24_3	RPS24	Ribosome related
ACCGGACCCTGCAGCCGCAG	RPS10_1	RPS10	Ribosome related
ATAGCCCGGATGGGAGCCGA	RPS10_2	RPS10	Ribosome related
GCCACAGAAACTCACCTCTG	RPS10_3	RPS10	Ribosome related
GATTCCCGCCGCCCACGCAG	RPS2_1	RPS2	Ribosome related
GCGTGGGCGGCGGGAATCCG	RPS2_2	RPS2	Ribosome related
TAGACCCGACCCGATGTCCG	RPS2_3	RPS2	Ribosome related
AGTTGAGCGAGGCGGCAGGG	RPS12_1	RPS12	Ribosome related
GGCTTGGGGTAAGTTGAGCG	RPS12_2	RPS12	Ribosome related
TTGGGGTAAGTTGAGCGAGG	RPS12_3	RPS12	Ribosome related
AGATTGCAGGATGGCGCCGA	RPS15A_1	RPS15A	Ribosome related
AGGATGGCGCCGATGGCAGA	RPS15A_2	RPS15A	Ribosome related
CAATTTCATCCGTCTGCCAT	RPS15A_3	RPS15A	Ribosome related
ACGGACTAGATAGAGTACAT	RPS9_1	RPS9	Ribosome related
CGTTAGGAAACAGAGCAGGG	RPS9_2	RPS9	Ribosome related
GCAAAACTTATGTGACCCCG	RPS9_3	RPS9	Ribosome related
AACTCACCATCTCGCTTCTG	RPL37_1	RPL37	Ribosome related
CAGCAAACAGAGAGGCACAA	RPL37_2	RPL37	Ribosome related
GAGATGGTGAGTTGTGACTG	RPL37_3	RPL37	Ribosome related
CATCATGGCGGTGAGTAGCT	RPL11_1	RPL11	Ribosome related
CGGCCTGCCATGGATGGCGA	RPL11_2	RPL11	Ribosome related
GGATAAAGGAAAGCAAATCC	RPL11_3	RPL11	Ribosome related
AGCTAGGTCCGGATTGCACG	NOP2_1	NOP2	Ribosome related
AGGTCCGGATTGCACGTGGA	NOP2_2	NOP2	Ribosome related
TAGGTCCGGATTGCACGTGG	NOP2_3	NOP2	Ribosome related
ATGGCGAGCCCTGGTTTGTG	FBL_1	FBL	Ribosome related
TCGTGGAGTTGTGAACGCCG	FBL_2	FBL	Ribosome related
TTGTGCGGCTCCGGAGTCCG	FBL_3	FBL	Ribosome related
AGCCTCGTGAACGAAGCGGT	EMG1_1	EMG1	Ribosome related
GCCTCGTGAACGAAGCGGTG	EMG1_2	EMG1	Ribosome related
TTCAAGCCTCGTGAACGAAG	EMG1_3	EMG1	Ribosome related
CAGCCCTCGCGTGTACCTGA	DDX56_1	DDX56	Ribosome related
CCTGAAGGAGCCGGGGATCG	DDX56_2	DDX56	Ribosome related
GCGTGTACCTGAAGGAGCCG	DDX56_3	DDX56	Ribosome related
ATACCCAAATTCCCAGTTCC	HEATR1_1	HEATR1	Ribosome related
GAATTTGGGTATATCTTGGA	HEATR1_2	HEATR1	Ribosome related
TGTGCCGCTTACCTGGAACT	HEATR1_3	HEATR1	Ribosome related
CAACCTCGTGCTTTCTGCAG	WDR12_1	WDR12	Ribosome related
CTTTCTGCAGAGGAGACCGG	WDR12_2	WDR12	Ribosome related
TTTCTGCAGAGGAGACCGGA	WDR12_3	WDR12	Ribosome related
AAAAACACTACCAGGCCGCT	ZC3H13_1	ZC3H13	RNA modification
AAGGCAACAAAAACACTACC	ZC3H13_2	ZC3H13	RNA modification
AGAGATTGTAGATTAAGAAA	ZC3H13_3	ZC3H13	RNA modification
AGCGTATCATCTGCGTTTCT	METTL16_1	METTL16	RNA modification
GCGGCTGCTTTAAGATTCTA	METTL16_2	METTL16	RNA modification
TTTCTAGGAGCTTCGCTATG	METTL16_3	METTL16	RNA modification
ATCCTGGAGCGAGTGCTGGG	METTL3_1	METTL3	RNA modification
GGATATAGCCAATTCTCACG	METTL3_2	METTL3	RNA modification
TATATCCTGGAGCGAGTGCT	METTL3_3	METTL3	RNA modification
CAACCTTTCTTCCGAGTCTG	METTL14_1	METTL14	RNA modification
GTTCCACAGACTCGGAAGAA	METTL14_2	METTL14	RNA modification
TCTGTGGAACAAAATTCACC	METTL14_3	METTL14	RNA modification
GCGGGCTCTCGGGGAAGAGA	IGF2BP2_1	IGF2BP2	RNA modification
GTCTCTTCCCCGAGAGCCCG	IGF2BP2_2	IGF2BP2	RNA modification
TGATGAACAAGCTTTACATC	IGF2BP2_3	IGF2BP2	RNA modification
AGAGGTCGCGGGAGAGTTCG	IGF2BP1_1	IGF2BP1	RNA modification
GGCGGCCTGAGGGCGCGCAG	IGF2BP1_2	IGF2BP1	RNA modification
TGAGGGCGCGCAGAGGTCGC	IGF2BP1_3	IGF2BP1	RNA modification
AGGTTATAAGCTGCACTGCA	SLC28A1_1	SLC28A1	Metabolism related
TGTTTCTGTCAGCATCCAGA	SLC28A1_2	SLC28A1	Metabolism related
TTGTTTCTGTCAGCATCCAG	SLC28A1_3	SLC28A1	Metabolism related
CACCTGCTGTTACAGGGACC	SLC28A3_1	SLC28A3	Metabolism related
CAGGTCCCTGTAACAGCAGG	SLC28A3_2	SLC28A3	Metabolism related
GAAAGCCACCTGCTGTTACA	SLC28A3_3	SLC28A3	Metabolism related
AGTCCCCAGTCCCCGGCCCC	SLC29A1_1	SLC29A1	Metabolism related
GCGCGGGAGCAGTGCTTCTG	SLC29A1_2	SLC29A1	Metabolism related
TCTGCGGCAGGTGCTGCCCG	SLC29A1_3	SLC29A1	Metabolism related
CCCCAGATTCCGGTGCAGGG	SLC29A2_1	SLC29A2	Metabolism related
CCGCCCTGCACCGGAATCTG	SLC29A2_2	SLC29A2	Metabolism related
CGGAGGGCCGCAGACCGGTG	SLC29A2_3	SLC29A2	Metabolism related
CGGCGACAGTAAGTGCGGGC	SLC29A3_1	SLC29A3	Metabolism related
GCAGCGGCGACAGTAAGTGC	SLC29A3_2	SLC29A3	Metabolism related
GTAGCCGGAAGAGCCCGAGC	SLC29A3_3	SLC29A3	Metabolism related
CCGCGCTCGTGGACCGGGGC	SLC29A4_1	SLC29A4	Metabolism related
CGCGCTCGTGGACCGGGGCC	SLC29A4_2	SLC29A4	Metabolism related
GCTCGTGGACCGGGGCCGGG	SLC29A4_3	SLC29A4	Metabolism related
CAGGGTTAGATGTTCTGAGG	UPRT_1	UPRT	Metabolism related
GGAAACCAACAGCGGCCTAG	UPRT_2	UPRT	Metabolism related
TAGGGGTGAAAGGACAGCCA	UPRT_3	UPRT	Metabolism related
CCCCGTCACCGGGCTCCGAG	UCK2_1	UCK2	Metabolism related
CCGCTCGGAGCCCGGTGACG	UCK2_2	UCK2	Metabolism related
GGAAACCCAGCCCCGTCACC	UCK2_3	UCK2	Metabolism related
AGGCGGCGGGAGAAAGGGGC	CMPK1_1	CMPK1	Metabolism related
CCCGGGCAGCCACGGCGGCG	CMPK1_2	CMPK1	Metabolism related
GGACGCCCGGGCAGCCACGG	CMPK1_3	CMPK1	Metabolism related
CTTCGCTAACCTCTTCCCCG	NME3_1	NME3	Metabolism related
TTCCCCGCGGGTGAGCCGCG	NME3_2	NME3	Metabolism related
TTCGCTAACCTCTTCCCCGC	NME3_3	NME3	Metabolism related
CAAAGCCAGGCTACTACCGC	DROSHA_1	DROSHA	miRNA processing
TGCCACTGTCTTGGTACCTG	DROSHA_2	DROSHA	miRNA processing
TTGCTCTGACGGCGATCTCG	DROSHA_3	DROSHA	miRNA processing
CCCACCCCCGCCGCCCGCCG	XPO5_1	XPO5	miRNA processing
CCGTTGGTACCGGGCCGCGG	XPO5_2	XPO5	miRNA processing
TGGTACCGGGCCGCGGCGGG	XPO5_3	XPO5	miRNA processing
AATGGAGTAACCTGACAGCG	DICER1_1	DICER1	miRNA processing
GTAACCTGACAGCGGGGACG	DICER1_2	DICER1	miRNA processing
TGAATGGAGTAACCTGACAG	DICER1_3	DICER1	miRNA processing
CCTCGCGGCTCGCGGCGTCG	AGO2_1	AGO2	miRNA processing
GGCGGCTCCCTCGCGGCTCG	AGO2_2	AGO2	miRNA processing
TGCGGCCGGCGGCTCCCTCG	AGO2_3	AGO2	miRNA processing
GCAGGACGCGGAGAACGTGG	EIF3B_1	EIF3B	Translation
GGCCGCGGAGCCCTGCGAGT	EIF3B_2	EIF3B	Translation
TGCCTACTCGCAGGGCTCCG	EIF3B_3	EIF3B	Translation
ACTGAGGGCGATGGCTGCTG	EIF2B4_1	EIF2B4	Translation
CTCACCCTCGCGAACAGCCA	EIF2B4_2	EIF2B4	Translation
GTGGCCGTGGCTGTTCGCGA	EIF2B4_3	EIF2B4	Translation
AGTCGGGCTAACAAGCGCAG	EIF2B5_1	EIF2B5	Translation
AGTGGCGCCGCCTGGTGTGG	EIF2B5_2	EIF2B5	Translation
CGACTAACCACCACACCAGG	EIF2B5_3	EIF2B5	Translation
CAGACTTGCTTCCCCCTCAC	EIF2S1_1	EIF2S1	Translation
GTCTCTGTGATTGAAGAAGT	EIF2S1_2	EIF2S1	Translation
TGATTGAAGAAGTCGGCTCT	EIF2S1_3	EIF2S1	Translation
AGATCCTGACGCGAAAGATG	EIF2S3_1	EIF2S3	Translation
GAGAAGCTGGAGTGACTCTA	EIF2S3_2	EIF2S3	Translation
GCAGCCGCATCTTTCGCGTC	EIF2S3_3	EIF2S3	Translation
AAGAGCTCTCGGCTGTGCAG	DHX29_1	DHX29	Translation
CGGGGAATGTGAAGAGCTCT	DHX29_2	DHX29	Translation
CTTCACATTCCCCGGCTCCG	DHX29_3	DHX29	Translation
CAGCGGCTGCTCCTCCCCGG	ETF1_1	ETF1	Translation
CCTCCCCGGCGGCGGCTCCG	ETF1_2	ETF1	Translation
GCGGCTCTGACGTAGGACAC	ETF1_3	ETF1	Translation
AAAGATCCCCGGCGTCGCCG	GSPT1_1	GSPT1	Translation
CGGGACTGGAGCTGCTGCCG	GSPT1_2	GSPT1	Translation
GAGCTAGCGACAAAGATCCC	GSPT1_3	GSPT1	Translation
CAAACTTACCCCAGCCGCCA	EEF1G_1	EEF1G	Translation
CGGAATCACCATGGCGGCTG	EEF1G_2	EEF1G	Translation
GGCAAAGGATGGCGGTGGAT	EEF1G_3	EEF1G	Translation
GACCAAGGAGGAGGAATCGG	EEF1D_1	EEF1D	Translation
TCACACGCCAGCCAAGGACG	EEF1D_2	EEF1D	Translation
TGGCTGGCGTGTGAGTACCG	EEF1D_3	EEF1D	Translation
CAGTTTCAGGAACCCCATGA	SMC1A_1	SMC1A	Chromatin remodeler
GCGGCCTGTCCTACTGCCGC	SMC1A_2	SMC1A	Chromatin remodeler
TCCTACTGCCGCCGGCGCCG	SMC1A_3	SMC1A	Chromatin remodeler
AGGCGCCTCACCTGACCCTG	SMC3_1	SMC3	Chromatin remodeler
CACCTGACCCTGCGGCCGTG	SMC3_2	SMC3	Chromatin remodeler
CACGGCCGCAGGGTCAGGTG	SMC3_3	SMC3	Chromatin remodeler
GATGCGGGCCCAAGCTGCAT	RAD21_1	RAD21	Chromatin remodeler
TACCGAACAAGCGATGATGC	RAD21_2	RAD21	Chromatin remodeler
TTACCGAACAAGCGATGATG	RAD21_3	RAD21	Chromatin remodeler
CGGTGGCCGGTGCGGACGCG	CTCF_1	CTCF	Chromatin remodeler
GCGCGGAGCTGCTTCTTTGG	CTCF_2	CTCF	Chromatin remodeler
TGCTTCTTTGGCGGCAGCGG	CTCF_3	CTCF	Chromatin remodeler
AGCCTAGCACACAAACAAGA	EP300_1	EP300	Chromatin remodeler
CTAGCACACAAACAAGATGG	EP300_2	EP300	Chromatin remodeler
TGTTTGTGTGCTAGGCTGGG	EP300_3	EP300	Chromatin remodeler
GGAGCACTGAGGGGATTCGT	KDM6A_1	KDM6A	Chromatin remodeler
GGGAACGGCCGGAGCGCGCG	KDM6A_2	KDM6A	Chromatin remodeler
GTTGGAGACACAAACTTCCC	KDM6A_3	KDM6A	Chromatin remodeler
ACATGGCGCACAGCTGTCGG	KMT2A_1	KMT2A	Chromatin remodeler
CGAACATGGCGCACAGCTGT	KMT2A_2	KMT2A	Chromatin remodeler
CGCCCGACCCGGGACCACCG	KMT2A_3	KMT2A	Chromatin remodeler
ATCGCGCTCGAAGCCCCGGT	CREBBP_1	CREBBP	Chromatin remodeler
GTAGATCGCGCTCGAAGCCC	CREBBP_2	CREBBP	Chromatin remodeler
TCTTGTCGCGGACCCGACCG	CREBBP_3	CREBBP	Chromatin remodeler
AAAGCAGTAGGATCGGCCAG	KDM4A_1	KDM4A	Chromatin remodeler
CAGGAGCTGAGCCTAAGCCC	KDM4A_2	KDM4A	Chromatin remodeler
TCGCCTGCTGGAAAAGCAGT	KDM4A_3	KDM4A	Chromatin remodeler
AGCTCCCCCAAGAGCCGGAA	PRDM2_1	PRDM2	Chromatin remodeler
CCGGAAAGGTAGGAGCCCCC	PRDM2_2	PRDM2	Chromatin remodeler
CCTACCTTTCCGGCTCTTGG	PRDM2_3	PRDM2	Chromatin remodeler
AGTAGTAACAGACTTTCCTC	HDAC1_1	HDAC1	Chromatin remodeler
CGCAGACGCAGGGCACCCGG	HDAC1_2	HDAC1	Chromatin remodeler
GGGACGGGAGGCGAGCAAGA	HDAC1_3	HDAC1	Chromatin remodeler
CGGGAAGGCTCGGTACCACC	HDAC2_1	HDAC2	Chromatin remodeler
CTTTCGGCACCTCTGCCGGG	HDAC2_2	HDAC2	Chromatin remodeler
GGCTCGGTACCACCCGGCAG	HDAC2_3	HDAC2	Chromatin remodeler
ATGGCCGGGACGGCCAGTGT	DNMT1_1	DNMT1	Chromatin remodeler
GATGGCCGGGACGGCCAGTG	DNMT1_2	DNMT1	Chromatin remodeler
GGGCAGCGAGATGGCCGGGA	DNMT1_3	DNMT1	Chromatin remodeler
CGAGCCGGGACGCGGCGCCG	DNMT3A_1	DNMT3A	Chromatin remodeler
GCAGAGGACGAGCCGGGACG	DNMT3A_2	DNMT3A	Chromatin remodeler
GGCGGCGGCGGCGAGAGCAG	DNMT3A_3	DNMT3A	Chromatin remodeler
CGACGAGCGAGGTAGCGACG	SETD2_1	SETD2	Chromatin remodeler
GACGAGCGAGGTAGCGACGC	SETD2_2	SETD2	Chromatin remodeler
GAGGGAGGGAGCGACGAGCG	SETD2_3	SETD2	Chromatin remodeler
GCGGCTGCCGGCGGTGCCCG	BRD4_1	BRD4	Chromatin remodeler
GCGGCTGCGGCGGCTGCCGG	BRD4_2	BRD4	Chromatin remodeler
GCGGTGCCCGCGGGCGAGCG	BRD4_3	BRD4	Chromatin remodeler
CGATGCCCCTCTCGAGAAGA	BRD7_1	BRD7	Chromatin remodeler
GCGCGCCGTCTTCTCGAGAG	BRD7_2	BRD7	Chromatin remodeler
TCGCGCGCCGTCTTCTCGAG	BRD7_3	BRD7	Chromatin remodeler
GGCACCGGGAGGGGTAAGGG	PBRM1_1	PBRM1	Chromatin remodeler
GGCGGCACCGGGAGGGGTAA	PBRM1_2	PBRM1	Chromatin remodeler
GGCGGCGGGTGCCGAAGCGA	PBRM1_3	PBRM1	Chromatin remodeler
CCGGGCCGTGGGGAGCCAGG	PHF10_1	PHF10	Chromatin remodeler
CGCCGCTCCCCTCAGCCCCG	PHF10_2	PHF10	Chromatin remodeler
CGGGGCTGAGGGGAGCGGCG	PHF10_3	PHF10	Chromatin remodeler
GGCGTCATGGCGGCTGCCGG	CHD1_1	CHD1	Chromatin remodeler
TCCCTCCGCTTATCTGCCCC	CHD1_2	CHD1	Chromatin remodeler
TTGCTTTCTCGGCGTCATGG	CHD1_3	CHD1	Chromatin remodeler
CACAGCGGGGCCAGGCCCTG	ARID1A_1	ARID1A	Chromatin remodeler
CCCTTGCCTGGGAATGAGGG	ARID1A_2	ARID1A	Chromatin remodeler
GGTGGAGGCTCCGCTCCCCA	ARID1A_3	ARID1A	Chromatin remodeler
CATGGCCGCGCGGGCAGCAG	ARID1B_1	ARID1B	Chromatin remodeler
CCGCGCGGCCATGATCGCCG	ARID1B_2	ARID1B	Chromatin remodeler
CGCCGCCGCTGCTGCCCGCG	ARID1B_3	ARID1B	Chromatin remodeler
AGAGCCCGGAGCCCATTCCT	ARID2_1	ARID2	Chromatin remodeler
GGAGCCCATTCCTCGGCCGG	ARID2_2	ARID2	Chromatin remodeler
GGGCTCTGGTAGGAAGCGCT	ARID2_3	ARID2	Chromatin remodeler
CCGCCGCCGCCGCCAAACGA	SMARCA4_1	SMARCA4	Chromatin remodeler
CGCCGCCGCCGCCAAACGAG	SMARCA4_2	SMARCA4	Chromatin remodeler
GCCGCCGCCGCCGCCAAACG	SMARCA4_3	SMARCA4	Chromatin remodeler
GGCCTGGTCGTCGTCTGCGG	SMARCB1_1	SMARCB1	Chromatin remodeler
GGCGGCCTGGTCGTCGTCTG	SMARCB1_2	SMARCB1	Chromatin remodeler
TGAGGCGCCAGTACCCGGCC	SMARCB1_3	SMARCB1	Chromatin remodeler
CCTGAGCCTCCCGTGCCGGC	SMARCD1_1	SMARCD1	Chromatin remodeler
CGAGCGCCCGCCTGTTCCCC	SMARCD1_2	SMARCD1	Chromatin remodeler
TGTTCCCCCGGCCGGCCGGC	SMARCD1_3	SMARCD1	Chromatin remodeler
ACGCGCTGGAGATGATGGGG	STAG2_1	STAG2	Chromatin remodeler
CCATCATCTCCAGCGCGTGG	STAG2_2	STAG2	Chromatin remodeler
GCCCCATCATCTCCAGCGCG	STAG2_3	STAG2	Chromatin remodeler
AGATGGCGGCGGCGCTGAGG	INO80_1	INO80	Chromatin remodeler
CCAAGATGGCGGCGGCGCTG	INO80_2	INO80	Chromatin remodeler
CTCCTCTCAGTGAGTGAAAG	INO80_3	INO80	Chromatin remodeler
CCGAGGAGCCGAGGCCGCCG	YY1_1	YY1	Chromatin remodeler
CGCCCGCAGCCGAGGAGCCG	YY1_2	YY1	Chromatin remodeler
CTCGGCTCCTCGGCTGCGGG	YY1_3	YY1	Chromatin remodeler
AGCGTGGAAAACCAGCAGCT	RUVBL1_1	RUVBL1	Chromatin remodeler
CGCATGGTAACTCAGGCGCC	RUVBL1_2	RUVBL1	Chromatin remodeler
GCCGGGAGCTAAAACCAGCG	RUVBL1_3	RUVBL1	Chromatin remodeler
CTCGTCTGTAGTGCACGCCG	RELA_1	RELA	Transcription
GTCCATGGCCGGGGTCCCGG	RELA_2	RELA	Transcription
TCGTCTGTAGTGCACGCCGC	RELA_3	RELA	Transcription
CAGCGGAGCGAGCGCCGCCG	REST_1	REST	Transcription
GCAGCCGCCGCCAGGGTCTG	REST_2	REST	Transcription
GCGAGCTCGCGGCGCAGCAG	REST_3	REST	Transcription
ACTGCTCGTTCGCTGCGCCG	FOS_1	FOS	Transcription
AGAAGCCAAGACTGAGCCGG	FOS_2	FOS	Transcription
GTTCGCTGCGCCGCGGCCGC	FOS_3	FOS	Transcription
GAGTGGAGGTGCGCGGAGTC	JUN_1	JUN	Transcription
TGAGTGTGGCTGAAGCAGCG	JUN_2	JUN	Transcription
TGTGGCTGAAGCAGCGAGGC	JUN_3	JUN	Transcription
AAAAGTATCAGGAGTTGTCA	SOX2_1	SOX2	Transcription
AAGAGAGTGTTTGCAAAAGG	SOX2_2	SOX2	Transcription
GAAGAGAGTGTTTGCAAAAG	SOX2_3	SOX2	Transcription
CGCGCGGGCAGCGTGAAGCG	KDM1A_1	KDM1A	Transcription
GCGTGAAGCGAGGCGAGGCA	KDM1A_2	KDM1A	Transcription
GGGCAGCGTGAAGCGAGGCG	KDM1A_3	KDM1A	Transcription
ATGCCCGGCCTGTCCCCGCG	LDB1_1	LDB1	Transcription
GTCACGGTGCCCGCCCCTCG	LDB1_2	LDB1	Transcription
TGACTCGGCTGGGCCCCCAG	LDB1_3	LDB1	Transcription
ACCCGGCTATGCTGGACAGA	NPAT_1	NPAT	Transcription
CCCCAAAGCTTCCCTACCAA	NPAT_2	NPAT	Transcription
GTCTCAACTCGTAAGCTGGG	NPAT_3	NPAT	Transcription
CCGCCGTGTTGCCAGCATCG	NDUFV1_1	NDUFV1	OXPHOS
CCGCGATGCTGGCAACACGG	NDUFV1_2	NDUFV1	OXPHOS
CCGTGTTGCCAGCATCGCGG	NDUFV1_3	NDUFV1	OXPHOS
AAGCGACCCGGCCTCCTAGG	NDUFS1_1	NDUFS1	OXPHOS
GACCACGACGACCCCCTAGG	NDUFS1_2	NDUFS1	OXPHOS
GTTTAGCAGAACAGCCTCCG	NDUFS1_3	NDUFS1	OXPHOS
AGGGCTTTGTGCGGCTTCCG	NDUFS2_1	NDUFS2	OXPHOS
GCGGCGCTGAGGGCTTTGTG	NDUFS2_2	NDUFS2	OXPHOS
GTGCGGCTTCCGGGGCGTCG	NDUFS2_3	NDUFS2	OXPHOS
CTCACCCCTGGTCAGCGCCG	NDUFS3_1	NDUFS3	OXPHOS
GATCCCGCGCCACCACAGCC	NDUFS3_2	NDUFS3	OXPHOS
GTAGCCAGGCTGTGGTGGCG	NDUFS3_3	NDUFS3	OXPHOS
ACCCGGGACACACCAACCGC	NDUFAF1_1	NDUFAF1	OXPHOS
GGTAAGCGGCGGCAGGCCGG	NDUFAF1_2	NDUFAF1	OXPHOS
GGTGTGTCCCGGGTGTGGGG	NDUFAF1_3	NDUFAF1	OXPHOS
CAGCAGATCACCGGCCACGG	NDUFA12_1	NDUFA12	OXPHOS
GATAGCCTCGGAGACCGCCG	NDUFA12_2	NDUFA12	OXPHOS
TTAGTGCAGGTCCTGAAACG	NDUFA12_3	NDUFA12	OXPHOS
CGGCAACAGCAGACATGTCG	SDHA_1	SDHA	OXPHOS
GGCAACAGCAGACATGTCGG	SDHA_2	SDHA	OXPHOS
GGCGGCAACAGCAGACATGT	SDHA_3	SDHA	OXPHOS
CGGTGGTCGCCCTCTCCTTG	SDHB_1	SDHB	OXPHOS
GGCCGGCAACCGGCGCCTCA	SDHB_2	SDHB	OXPHOS
TTGCCGGCCACAACCCTTGG	SDHB_3	SDHB	OXPHOS
GGACTGGGAGTTGGTGCCTG	SDHC_1	SDHC	OXPHOS
GTTGCTGAGGTGACTTCAGT	SDHC_2	SDHC	OXPHOS
TGTTGCTGAGGTGACTTCAG	SDHC_3	SDHC	OXPHOS
AGCGAACGACCTGCGAACCG	SDHAF1_1	SDHAF1	OXPHOS
CTGGCTGTGTGGCGGCTCCG	SDHAF1_2	SDHAF1	OXPHOS
GGCCTTTGCTGGCTGTGTGG	SDHAF1_3	SDHAF1	OXPHOS
CGGGCGCGAACGGGCCTGAG	UQCRFS1_1	UQCRFS1	OXPHOS
GCGGGATGCTACCGACAACA	UQCRFS1_2	UQCRFS1	OXPHOS
TTGTCGGTAGCATCCCGCTC	UQCRFS1_3	UQCRFS1	OXPHOS
AGCTGCGGCTTCGCTTCGCG	CYC1_1	CYC1	OXPHOS
GCGGGGTAGTGTTGGGCCCG	CYC1_2	CYC1	OXPHOS
GGGGTAGTGTTGGGCCCGCG	CYC1_3	CYC1	OXPHOS
ACCCCAAACCATGTGGCTGG	BCS1L_1	BCS1L	OXPHOS
ACGGGTTACCCCAAACCATG	BCS1L_2	BCS1L	OXPHOS
GGAGGGCCAGAGAGTCACGG	BCS1L_3	BCS1L	OXPHOS
ACACTCACCTAAAGGCACCC	COX6B1_1	COX6B1	OXPHOS
GGGGTGCCTTTAGGTGAGTG	COX6B1_2	COX6B1	OXPHOS
TGAGCTGCAGGTTGAATCCG	COX6B1_3	COX6B1	OXPHOS
CGGTGGCTGCGTTGCAGCTG	SURF1_1	SURF1	OXPHOS
CTGCGTTGCAGCTGGGGCTG	SURF1_2	SURF1	OXPHOS
GGGCTGGGACGGGTGAGCGC	SURF1_3	SURF1	OXPHOS
CGAGTTATGCGGCCTCTGGG	SCO1_1	SCO1	OXPHOS
GCGATGCTGGTCCTAGTACC	SCO1_2	SCO1	OXPHOS
TAGTACCCGGACGAGTTATG	SCO1_3	SCO1	OXPHOS
AGCCGGCGGGGCAGAGCGCA	SCO2_1	SCO2	OXPHOS
GAGCGCAGGGAGCTGGAGGT	SCO2_2	SCO2	OXPHOS
GTCAGTGGACCAAGCACGAG	SCO2_3	SCO2	OXPHOS
CCAACGCGCGGATCTCAGCA	LRPPRC_1	LRPPRC	OXPHOS
GGAGCGTGCTTCCCGCTGCG	LRPPRC_2	LRPPRC	OXPHOS
TTGCTCGAACGTCCCCGCAG	LRPPRC_3	LRPPRC	OXPHOS
CGGTCGCCGCTCACCTGCTG	ATP6V1A_1	ATP6V1A	OXPHOS
CTCGCGCCCCAGCAGGTGAG	ATP6V1A_2	ATP6V1A	OXPHOS
GGCGACCGGTAACTGGCGAG	ATP6V1A_3	ATP6V1A	OXPHOS
GAGGAGACAAGATGGCGCTG	ATP6V1B2_1	ATP6V1B2	OXPHOS
GATGCGGGGGATTGTCAACG	ATP6V1B2_2	ATP6V1B2	OXPHOS
TCGGGACAGAGGAGACAAGA	ATP6V1B2_3	ATP6V1B2	OXPHOS
GCCGGCGAATGCTGGGTCCG	ATP11A_1	ATP11A	OXPHOS
GGAGCAGCTGCCGACGCGCG	ATP11A_2	ATP11A	OXPHOS
GTGGAGCAGCTGCCGACGCG	ATP11A_3	ATP11A	OXPHOS
AGGCCAGCGGACGCCTCGGA	ATP12A_1	ATP12A	OXPHOS
GGCGGGTTTCCTACCCTCCG	ATP12A_2	ATP12A	OXPHOS
TCGGAGGGTAGGAAACCCGC	ATP12A_3	ATP12A	OXPHOS
GCACCATGTACCGAGCACTT	FH_1	FH	Metabolism related
GTGCTCGGTACATGGTGCTG	FH_2	FH	Metabolism related
TGCTCGGTACATGGTGCTGA	FH_3	FH	Metabolism related
AGTGACCTCTCCAAGAGCAG	DLAT_1	DLAT	Metabolism related
CAACGCCGCTGCTCTTGGAG	DLAT_2	DLAT	Metabolism related
GGGGGGTTGGTGGCACTATG	DLAT_3	DLAT	Metabolism related
ACAGCGGAAAAATGCAGAGC	DLD_1	DLD	Metabolism related
AGGTGAAAGTATTGGCGGAA	DLD_2	DLD	Metabolism related
TGGCGGAAAGGAAAATACAG	DLD_3	DLD	Metabolism related
GCGGGATCGGGACAGCATCA	DLST_1	DLST	Metabolism related
GGATCGGGACAGCATCACGG	DLST_2	DLST	Metabolism related
TGAACGCCCGAGACACACAG	DLST_3	DLST	Metabolism related
ACGGGCGCGGCGACAGCGCA	OGDH_1	OGDH	Metabolism related
CGTCCCAGTGCCGGGTGTCG	OGDH_2	OGDH	Metabolism related
GCGCCGCGACACCCGGCACT	OGDH_3	OGDH	Metabolism related
ACCTTGTCAACCCGTCGGCG	CS_1	CS	Metabolism related
GCCGCGCCGACGGGTTGACA	CS_2	CS	Metabolism related
TTTCAACCTTGTCAACCCGT	CS_3	CS	Metabolism related
ACAACCCAGGAGGCACGACG	PDHA1_1	PDHA1	Metabolism related
CAACCCAGGAGGCACGACGC	PDHA1_2	PDHA1	Metabolism related
GCGACTCCTCACAACCCAGG	PDHA1_3	PDHA1	Metabolism related
AATGGCGCCCTACAGCCTAC	ACO2_1	ACO2	Metabolism related
CCTACAGCCTACTGGTGACT	ACO2_2	ACO2	Metabolism related
CCTGCAGCCGAGTCACCAGT	ACO2_3	ACO2	Metabolism related
CTCGGACCCGAAGCCGCCAC	SLC25A1_1	SLC25A1	Metabolism related
GCGGGAGGCGGGGCGCCCTG	SLC25A1_2	SLC25A1	Metabolism related
TCGGACCCGAAGCCGCCACA	SLC25A1_3	SLC25A1	Metabolism related
CCTCTGCCGAAGTCCGTGCG	ACLY_1	ACLY	Metabolism related
TGCGGGGTTCGTCGGGCCTG	ACLY_2	ACLY	Metabolism related
TGTGGAAGAAGCGCCGCGCA	ACLY_3	ACLY	Metabolism related
CTCACCTTAGAGATCCACGC	IDH3A_1	IDH3A	Metabolism related
GCTCACCTTAGAGATCCACG	IDH3A_2	IDH3A	Metabolism related
GGAGCCAGGAGGGGAAGCGA	IDH3A_3	IDH3A	Metabolism related
CTCCCTGGCGTGCTCACTCG	SLC2A1_1	SLC2A1	Metabolism related
GGGGACCCGCGACTAGCGAC	SLC2A1_2	SLC2A1	Metabolism related
GGTAGCAACAGCGAGCGTGC	SLC2A1_3	SLC2A1	Metabolism related
CAAGCCTCCGGAGCGCACGT	PGK1_1	PGK1	Metabolism related
GGTCGGTGATTCGGTCAACG	PGK1_2	PGK1	Metabolism related
GTCGGTGATTCGGTCAACGA	PGK1_3	PGK1	Metabolism related
AGACGGGCGGAGAGAAACCC	GAPDH_1	GAPDH	Metabolism related
CGTCGCCAGGTGAAGACGGG	GAPDH_2	GAPDH	Metabolism related
TGGCGACGCAAAAGAAGATG	GAPDH_3	GAPDH	Metabolism related
GAACATGGCCGAAGTCGGCG	FOXK1_1	FOXK1	Metabolism related
GCCGAAGTCGGCGAGGACAG	FOXK1_2	FOXK1	Metabolism related
GCCGCTGTCCTCGCCGACTT	FOXK1_3	FOXK1	Metabolism related
CGTCTGAGTCTGCAGTCCCG	ENO2_1	ENO2	Metabolism related
CTCGGGACTGCAGACTCAGA	ENO2_2	ENO2	Metabolism related
GGGACTGCAGACTCAGACGG	ENO2_3	ENO2	Metabolism related
AGTTCTTCGTTGGGGGAAAC	TPI1_1	TPI1	Metabolism related
GGGGAAACTGGAAGATGAAC	TPI1_2	TPI1	Metabolism related
GGGGGAAACTGGAAGATGAA	TPI1_3	TPI1	Metabolism related
CTTTGCAGCGTAGCCCGAGT	PKM_1	PKM	Metabolism related
GCTGCAAAGACGAAGAGATC	PKM_2	PKM	Metabolism related
TAGCCCGAGTCGGTCAGCGC	PKM_3	PKM	Metabolism related
ACCGTACCGGGAATGCACGT	LDHA_1	LDHA	Metabolism related
CCCGACGTGCATTCCCGGTA	LDHA_2	LDHA	Metabolism related
TACCGGGAATGCACGTCGGG	LDHA_3	LDHA	Metabolism related
CGTCACCAGGACCCCTTCTG	ALDOA_1	ALDOA	Metabolism related
CTTCTGCGGCGCGTTCCGAG	ALDOA_2	ALDOA	Metabolism related
GAACGCAGCCGATTTAGCCT	ALDOA_3	ALDOA	Metabolism related
CGCTAAATTGTCACACGTTT	NO-TARGET_202	NO-TARGET	NTC
GTATTAAGATGCGTCTTAGA	NO-TARGET_358	NO-TARGET	NTC
ATGTTATTACAGACGCGTGT	NO-TARGET_112	NO-TARGET	NTC
TTAACTCGAACGCTCGAAAG	NO-TARGET_473	NO-TARGET	NTC
CGGCACTAGAAGTTTTTGAA	NO-TARGET_206	NO-TARGET	NTC
TAGGGGATTAGCTGACAGTC	NO-TARGET_407	NO-TARGET	NTC
TGTTCTACTTTCGAAGTTAA	NO-TARGET_470	NO-TARGET	NTC
TGCCGTGAAAAGACGCTGCG	NO-TARGET_454	NO-TARGET	NTC
AAACCTAGCCCCAATACTTA	NO-TARGET_4	NO-TARGET	NTC
GCTGATATATACGACAAGCC	NO-TARGET_311	NO-TARGET	NTC
GGATTTGTCGCTTGCCACAC	NO-TARGET_326	NO-TARGET	NTC
ATCTCGGGTCGACTGCGGAT	NO-TARGET_98	NO-TARGET	NTC
TAATCACATTGCTTAACCGG	NO-TARGET_391	NO-TARGET	NTC
AAAGAAAGAGGAATAGTAGC	NO-TARGET_7	NO-TARGET	NTC
CGAATCGGAACTTTGTACCG	NO-TARGET_183	NO-TARGET	NTC

## Sheet: supplementary_table3
Gene_Symbols	gRNA_identifier	Lib_counts_day0_rep1	Lib_counts_day0_rep2	Lib_counts_day0_rep3	Lib_counts_day0_rep4	Lib_counts_day7_rep1	Lib_counts_day7_rep2	Lib_counts_day7_rep3	Lib_counts_day7_rep4	Barcode_Sequence
CPSF6	CPSF6_1	70652	65765	41117	32028	52579	53572	51256	37192	CCGCCATCTTCCTTCAGCCT
CPSF6	CPSF6_2	45694	41528	22794	21208	23581	22124	22236	15753	CGGCCGAGGCTGAAGGAAGA
CPSF6	CPSF6_3	20332	20800	10908	8966	14251	17898	14614	8551	GCGGCGGCGGCCGAGGCTGA
UPF1	UPF1_1	29541	26965	16840	15533	9338	9207	8935	5679	AGGGGAGCTGAGGCGCGGAG
UPF1	UPF1_2	28361	27017	13934	11741	13177	15827	13107	9722	CTTCGAGGGGAGCTGAGGCG
UPF1	UPF1_3	77025	63530	38791	33456	12061	13062	10276	8903	TCTAGGCTGCGAGCGGCTGG
UPF2	UPF2_1	13037	12187	7169	7628	4683	6438	5229	3499	AGTTGGTGCTGGGAAACCCG
UPF2	UPF2_2	26950	26546	16053	15381	13763	16007	13096	11506	CAGGCTCGAGGTGAGTCCCG
UPF2	UPF2_3	17099	15162	7981	7432	12218	8917	8000	5672	TAATGTTGACAACAGGCTCG
SMG5	SMG5_1	26763	22093	14707	12048	13973	12213	11767	9843	ACAGCGATGGCGGCCGAGCA
SMG5	SMG5_2	27463	22542	11879	11336	9010	7644	6633	4434	CAGCCGCCTCACAGCGATGG
SMG5	SMG5_3	44460	40689	19937	21610	34891	30441	24975	22880	TGGCGGCCGAGCAGGGCCGG
SMG7	SMG7_1	22185	19642	9297	10341	12694	15122	11581	10271	CGAGGAGCCTGAGAGACCCA
SMG7	SMG7_2	25837	21750	10081	10931	18173	15812	16034	11667	GGCTCCTCGGAGCGGCCCCG
SMG7	SMG7_3	49656	39168	22676	22496	30429	29959	29505	22255	GTCTCTCAGGCTCCTCGGAG
CASC3	CASC3_1	26358	22234	12144	11716	18021	15710	15421	13238	AGCACCAGATTCCTCGTCCT
CASC3	CASC3_2	24000	20705	11762	11202	16961	14894	12434	12098	GCGCGCTTCGCAAGACACCG
CASC3	CASC3_3	40575	40832	22848	18884	30404	31571	29876	19567	TTCGCAAGACACCGAGGACG
CSTF3	CSTF3_1	59287	50611	29711	27338	12288	16365	13433	10862	GCGGTGGCGATTGGTGTTGG
CSTF3	CSTF3_2	31499	25304	14452	14291	21482	21493	20083	15607	GGGGTAACTTTACTGATTTG
CSTF3	CSTF3_3	55609	53414	31235	25920	23576	28590	25035	19577	GTTGGCGGTCTGGCTCAGCT
CPSF3	CPSF3_1	12563	11608	6921	5143	3411	4060	4751	2460	CAGCCACCGGTAAATAAAAA
CPSF3	CPSF3_2	13189	11162	5508	6300	8969	8375	5986	5776	CTTCCAATTTAGGAAGACCC
CPSF3	CPSF3_3	24582	18973	11792	11700	1995	3063	1881	1214	TAAATTGGAAGCACAGCCAC
NCBP1	NCBP1_1	28646	28116	15653	14469	11674	13300	11098	8656	CGCCTGGCCTCTCGGTTCCG
NCBP1	NCBP1_2	29751	23897	14945	11391	11685	9248	12015	5758	CGGAGGGCAGCATGTCGCGG
NCBP1	NCBP1_3	22200	20407	11716	10311	1839	1724	1427	898	CGGTGCGCCGCGGAACCGAG
RNMT	RNMT_1	19437	16111	8867	9864	7068	8271	7229	4914	AGAATCGCGTTTGGCTGTGC
RNMT	RNMT_2	29289	25998	15420	12058	19338	21940	19060	12115	GTGCTGGTGAGTGTGACGGC
RNMT	RNMT_3	42846	40939	20999	19390	15241	17767	14445	11189	TCCGCAAACAGAATCGCGTT
DDX39B	DDX39B_1	29306	24404	14840	12431	21677	15724	16533	13795	AGAGAATAAAGATAACAGTG
DDX39B	DDX39B_2	49005	44833	24792	24593	16701	14732	12775	11157	CGAGAGCAAAGAGCTCCTGG
DDX39B	DDX39B_3	26904	26563	14449	12733	16675	17649	14730	13323	CGCACGGATCTGTATAACCG
DDX19B	DDX19B_1	26288	23751	14245	12529	15662	20480	17926	12816	GGATTCGAGGGATGGCACGA
DDX19B	DDX19B_2	62788	54804	30418	28855	41246	43867	36535	30657	GGGATGGCACGAGGGATCGT
DDX19B	DDX19B_3	33806	30478	17676	16459	26337	23484	20179	17482	TGGATTCGAGGGATGGCACG
PAPOLG	PAPOLG_1	29530	27721	15707	14574	23187	26157	20679	16957	ATGCCTCAGCCATAGTAAGT
PAPOLG	PAPOLG_2	26859	20860	10649	10048	17469	14215	12899	11091	CTATTTATGACAATACAGCG
PAPOLG	PAPOLG_3	20507	19145	10491	9490	15630	14408	12557	11014	TAGTGAAAACACCACAAAAC
PAPOLA	PAPOLA_1	21335	19917	12486	9890	15963	13719	12038	8926	AGGAGGAGAAGCGCTTAAAG
PAPOLA	PAPOLA_2	29149	29078	14513	13050	20016	24112	15981	15166	CGGGCGCCATGTTAGGACGA
PAPOLA	PAPOLA_3	28130	22854	11941	11697	16362	18214	16274	12055	GGCGCCATGTTAGGACGAAG
PCF11	PCF11_1	18663	15988	10002	7371	12527	11602	11373	8826	AAAGAAGCTTCTGTGGCGGC
PCF11	PCF11_2	53531	41632	21466	19218	10963	9193	9723	6636	CAAAATGGCGGCGGCAGTGG
PCF11	PCF11_3	24614	19307	11335	10787	7978	7661	6048	4552	GGAGAAAGAAGCTTCTGTGG
CLP1	CLP1_1	20178	21016	10824	11395	6977	9421	6723	5647	AGTTTGGTTTAAATTCTGCA
CLP1	CLP1_2	21736	19525	10558	9689	12376	12741	12568	11274	GCCCAACAGGTAAACTCAGA
CLP1	CLP1_3	32968	29266	17431	15788	24577	20913	22569	16732	TGGTTTAAATTCTGCACGGG
ALYREF	ALYREF_1	20383	17047	11206	10963	13037	10541	10388	9116	ACGACATCATTAAACTGAAC
ALYREF	ALYREF_2	13812	14173	8153	7510	6029	5293	6126	4388	CGACAAAATGGACATGTCTC
ALYREF	ALYREF_3	36728	28875	16055	16658	10473	11052	6645	5411	GCCCGATTCCGCGCCCGCCA
PPP2R1A	PPP2R1A_1	41249	37485	20797	19791	29500	26807	23603	23374	AAGGGACGGAGCCAAGATGG
PPP2R1A	PPP2R1A_2	28632	24918	13705	11430	10595	11570	8927	6331	GCAGTCTGACAGGAAAGGGA
PPP2R1A	PPP2R1A_3	48188	40590	23795	20447	9727	9924	10385	7169	GGACGGAGCCAAGATGGCGG
PPP2CA	PPP2CA_1	19977	18162	9790	8726	16149	14416	13953	10748	CGGCCGACGGCCGAGTACTG
PPP2CA	PPP2CA_2	67337	56762	31329	29676	43505	40694	34396	29409	GCCTCCTCCTCCGCTCGCTG
PPP2CA	PPP2CA_3	57392	51346	27392	29012	49027	46786	40097	33052	TCACCGCAGTACTCGGCCGT
PELO	PELO_1	17011	15247	9489	8088	7333	8402	7232	6438	CGCTGCGTCTAACAGGCTCG
PELO	PELO_2	39756	35103	21434	17706	21151	19007	17569	11763	GCTGCCAGCGGGAACTGTGT
PELO	PELO_3	35949	28891	13518	14210	16883	17301	14273	9258	TGCCAGCGGGAACTGTGTAG
PPP1CC	PPP1CC_1	24161	23661	12610	10276	12796	14519	14091	8963	AAGTAGGGAGCGGGGTGGCA
PPP1CC	PPP1CC_2	42574	37725	22850	18800	32214	30526	27302	20767	GGCAGGGGGGGGACCCGCCG
PPP1CC	PPP1CC_3	39960	36273	20629	22690	27879	28162	26900	23716	GGGAGCGGGGTGGCAGGGGG
PPP1CB	PPP1CB_1	31801	30680	15864	14734	21399	24816	18299	13169	ACGTGGACAGCCTCATCACC
PPP1CB	PPP1CB_2	29929	23489	13575	12983	6670	7142	5505	3615	CCTCCAGCAGCCGGGTGATG
PPP1CB	PPP1CB_3	32933	32241	17592	13651	2423	4861	1923	2120	GGCGGACGGGGAGCTGAACG
CPSF2	CPSF2_1	69245	55912	31355	30762	13682	15330	12950	7509	ACTGTGGGGCTTCTGCCGGC
CPSF2	CPSF2_2	47781	45864	28907	22585	7774	10030	8494	5117	CAGCGCCAGGGACTACCGGC
CPSF2	CPSF2_3	19879	18880	10314	11081	4108	5104	4161	3586	GACGTAGAAAAGCCGATGCT
CPSF1	CPSF1_1	59402	57575	32443	29854	7335	8285	8235	7112	AGTCGGCTCCAACTGCCAGG
CPSF1	CPSF1_2	34349	33350	19126	17501	5501	7032	6302	4617	GGCTCCAACTGCCAGGTGGG
CPSF1	CPSF1_3	27780	26652	14775	12413	2467	2887	2431	1599	GTCGGCTCCAACTGCCAGGT
NUDT21	NUDT21_1	26823	22015	10740	10687	16944	15086	11757	13027	CAGGGTAGACTTTCCCCGTG
NUDT21	NUDT21_2	29172	22612	13160	14356	8201	7056	7126	5629	GGCGGGCAGTAGCCGCTGAG
NUDT21	NUDT21_3	22225	25399	12427	13092	2571	3467	2213	1614	GTTATCTGCAATCCCCTCAG
TIAL1	TIAL1_1	21082	20561	11171	11475	16738	16807	17202	13816	AGGCACCGAACCCTGCTCTC
TIAL1	TIAL1_2	28704	25060	13297	12604	19761	22674	17161	15411	AGTGTCCGGAGCGGGCTGGG
TIAL1	TIAL1_3	19749	18005	11089	9812	13856	15618	14450	11486	TTGGAGCGCAGTGTCCGGAG
EXOSC2	EXOSC2_1	23340	21004	12091	11940	7437	9898	8449	7506	AAGCCTCTTAGCGAGAGACT
EXOSC2	EXOSC2_2	25093	23702	11326	10311	10569	10729	8769	6915	CTAGATGTTTCTTAGTGTCG
EXOSC2	EXOSC2_3	37300	33469	23137	18913	2069	1768	1574	1806	GATGGAGATGAGGCTTCCAG
EXOSC4	EXOSC4_1	55867	50278	27649	23856	37307	38305	37468	24552	AGAGAGCGGACCTGGCGGCC
EXOSC4	EXOSC4_2	49909	39493	24294	24239	28711	30983	27626	24217	CAGAGAGCGGACCTGGCGGC
EXOSC4	EXOSC4_3	37741	29708	15567	16140	3586	2414	3868	2331	TCAGAGAAGTAGGCAGAGAG
EXOSC5	EXOSC5_1	75885	70334	36221	38027	12074	13131	13145	8758	ACGTGGGCTCGGCGCGATGG
EXOSC5	EXOSC5_2	22471	20288	11100	9793	12184	10793	9763	7424	CGCACGTGGGCTCGGCGCGA
EXOSC5	EXOSC5_3	46176	39309	25065	18050	3889	3926	3938	1900	TGGGCTCGGCGCGATGGAGG
EXOSC6	EXOSC6_1	29509	26344	14502	13515	10083	11449	10343	8372	CTTCAGGGCCGCGGATGCGG
EXOSC6	EXOSC6_2	26826	22856	11731	11450	12433	13567	11599	9108	GCCAAGAACCGCCATGCCTG
EXOSC6	EXOSC6_3	25900	24938	12855	12461	9329	10665	10144	7746	GCGGTGATCCCCAGGCATGG
XRN2	XRN2_1	26533	24500	14610	14180	10407	9908	10048	6948	CCATAGCGGCACACGGCTGG
XRN2	XRN2_2	29396	24450	14954	13015	5046	5768	5145	3853	GAACGCCGGGACTCCCATAG
XRN2	XRN2_3	23230	20488	12877	11387	5996	6457	4659	3696	GGGACTCCCATAGCGGCACA
DIS3	DIS3_1	27432	24869	13163	12829	10049	12949	13872	9481	GCTGGGGTTAGGATTCTGCG
DIS3	DIS3_2	35199	30833	16588	14017	18803	20107	17624	12054	GGTTAGGATTCTGCGCGGCG
DIS3	DIS3_3	52874	44052	27181	25198	26753	28803	24414	20825	TTTGCTGGAAGAGCGCTGCT
CNOT1	CNOT1_1	27029	22930	9917	10502	2196	3196	1621	1145	AAGCGGAGTTAACCGAAGAG
CNOT1	CNOT1_2	12420	11246	6979	6320	1170	1324	322	707	ACAAGCGGAGTTAACCGAAG
CNOT1	CNOT1_3	21004	19106	12801	10316	1195	680	1535	359	AGCGGAGTTAACCGAAGAGG
CNOT2	CNOT2_1	49689	46580	25863	21402	34850	39867	33645	23929	ACGTCGCCATCTTGGATCCG
CNOT2	CNOT2_2	26044	22663	11496	11699	18154	18372	14014	11251	CGTCGCCATCTTGGATCCGC
CNOT2	CNOT2_3	25154	20678	11576	9798	7287	5891	5774	2881	GCGGGACAAGAAAATTCATG
CNOT3	CNOT3_1	34560	30398	14774	15231	10782	9678	7284	6769	CGGGGTTGTTCTGACGACGG
CNOT3	CNOT3_2	46990	43187	25549	22367	32886	33937	34614	24668	GTGTTGTGCCCTGAGGCGGG
CNOT3	CNOT3_3	24633	21745	10550	12427	8306	9876	9465	6804	TGTCGCGATACGCTCCTCAG
MNAT1	MNAT1_1	38983	32515	18598	18998	18672	18662	17556	13986	AGGCGCCTGCGAGAGTCTGT
MNAT1	MNAT1_2	36096	33770	17333	15959	9971	11175	10796	7249	CCTGCTTGGTCGCGTCTGAG
MNAT1	MNAT1_3	33079	27612	16696	16547	13224	12478	11288	9144	TCCCTCCTACAGACTCTCGC
GTF2H3	GTF2H3_1	23023	21351	11714	10346	13658	13997	13913	11876	ACGGTGAGGACCCTGCAGGG
GTF2H3	GTF2H3_2	23333	24430	10046	11974	3257	4107	3689	2984	AGCCATGGTTTCAGACGGTG
GTF2H3	GTF2H3_3	35458	31909	16174	14458	19935	16904	18851	11326	AGGGCGGGACTTCGACTCCG
GTF2E1	GTF2E1_1	14031	13781	8014	5816	556	273	713	317	ACAGGGAACAAGGTTTACCA
GTF2E1	GTF2E1_2	50685	46499	24114	20183	33031	33501	26099	22323	GAGTGTTCCAGGATTCGCCT
GTF2E1	GTF2E1_3	14868	13364	7670	7962	485	263	273	54	GGAACTCCGAACAAGGAACA
GTF2A1	GTF2A1_1	31420	26665	13982	13859	11633	11569	9772	6809	CCAAGGAGGGAAACCACCAC
GTF2A1	GTF2A1_2	58069	50805	28102	25812	35704	34758	30944	25148	CTCCCCACCCCGCGCCAAGG
GTF2A1	GTF2A1_3	54702	47981	29096	24601	20506	23665	20806	13549	GCGCAGGGAGCGGTGACCGG
GTF2A2	GTF2A2_1	66659	57968	31603	30265	21362	21276	18106	13576	ACCTCCTGCCGGGCTCGTGG
GTF2A2	GTF2A2_2	23911	20846	11563	12145	13839	13057	9948	8886	GCCGCCACGAGCCCGGCAGG
GTF2A2	GTF2A2_3	61722	52160	29212	27762	10260	8320	8529	4917	GCGGCGGCTGGAGAGGTGGT
TAF1	TAF1_1	42044	36943	19022	20104	8254	8205	5275	5218	AGAAAATGGGCCGCCTCCAG
TAF1	TAF1_2	24741	23665	14540	12469	2962	2397	1929	1191	AGCGACGAAGATTCCGCTGG
TAF1	TAF1_3	23080	20321	13110	12757	2239	2319	1788	1884	GACAGCGACGAAGATTCCGC
TAF2	TAF2_1	17160	15668	7949	8146	4156	4081	3040	2750	AGAGATGCTCCTCTCCGCAA
TAF2	TAF2_2	70584	61538	34385	33024	17278	15731	13699	10445	AGCTTCGAGCCCTTGCGGAG
TAF2	TAF2_3	22277	19395	9616	12294	5094	2970	4710	3693	ATGGTAGCTTCGAGCCCTTG
TAF8	TAF8_1	30193	24009	12486	12227	3967	3867	3428	2144	CCTTACCGTTCCGGAGCCAC
TAF8	TAF8_2	16791	19229	10621	9075	7437	10245	7838	4870	GGAGCCACCGGCCCCAGCTG
TAF8	TAF8_3	28011	25191	14476	14715	18773	17126	15881	15673	TGGGGCCGGTGGCTCCGGAA
TAF5	TAF5_1	36331	29486	16506	14788	15561	14181	13429	9179	GCGGTCAAGCTAGAGCCTGA
TAF5	TAF5_2	47456	44378	21609	20800	4669	5836	3529	3170	GCTGGCGGAGGAGCAGACGG
TAF5	TAF5_3	29843	25207	15047	13045	20225	19406	16676	12776	GGCGGTCAAGCTAGAGCCTG
TAF12	TAF12_1	63342	52849	29554	27640	46175	45429	36824	30895	ACGCTGCTGCCTGTGAGTCT
TAF12	TAF12_2	26857	23372	11932	12053	16530	18117	10760	9580	CTCTTGTTCCTCAACTGCCA
TAF12	TAF12_3	23379	20592	10969	11736	11697	13409	10711	12585	GAGGAACAAGAGCGGGAGGA
ERCC2	ERCC2_1	33495	26401	15513	14982	1981	1988	2691	1614	CGGCGCCATGAAGTGAGAAG
ERCC2	ERCC2_2	35980	26280	15540	14693	18956	18227	17052	14636	GCCGGCGCCATGAAGTGAGA
ERCC2	ERCC2_3	60400	54732	27473	29403	30219	32123	28701	20230	TGAAGTGAGAAGGGGGCTGG
ERCC3	ERCC3_1	34369	29878	17706	14958	7953	8931	7046	4739	GAAGATGACCCCGCTCCCAC
ERCC3	ERCC3_2	41690	32173	21376	17931	6299	4867	5482	4356	GCGGCGGGCCTGTGGGAGCG
ERCC3	ERCC3_3	80378	69450	36331	38931	16247	14037	13787	8522	TCTGCTGCTGTAGCTGCCAT
CCNH	CCNH_1	25348	19462	13208	11908	3481	3929	4490	3374	ACCCAAACGCATCAGCGTCC
CCNH	CCNH_2	33085	27530	14038	14557	2219	3622	3066	1871	GAGATCTTCGGTGGGGGTAC
CCNH	CCNH_3	34224	31124	15778	15569	9381	9892	7662	6080	GCCAGGACGCTGATGCGTTT
GTF2H1	GTF2H1_1	24656	23851	12931	12494	1544	1267	1002	499	AGACCCCCTAGTAACAGAGG
GTF2H1	GTF2H1_2	58007	54752	29236	28732	2393	4350	2676	2194	CCACCGCCTCTGTTACTAGG
GTF2H1	GTF2H1_3	46412	37939	21141	22480	21534	26042	22823	21484	GCCACCGCCTCTGTTACTAG
GTF2H4	GTF2H4_1	45961	39423	21360	19763	30389	28180	25208	21663	CCCGAGACTCGGGGTGCGCG
GTF2H4	GTF2H4_2	51125	45603	23367	23946	19975	20717	17047	12184	GAGACTCGGGGTGCGCGAGG
GTF2H4	GTF2H4_3	20889	15348	9729	8529	2995	2422	1923	1212	TCACAGGCAAGAGCCCAGAA
POLR2A	POLR2A_1	26700	28150	15094	12508	3325	2687	4015	2234	AGAAGAAGGCGGCTCCCGGA
POLR2A	POLR2A_2	33285	28087	15789	13924	9202	9127	7140	4800	AGAAGGCGGCTCCCGGAAGG
POLR2A	POLR2A_3	42808	40524	22993	22003	2143	2057	1489	1091	GGGACGGTTGGAGAAGAAGG
POLR2B	POLR2B_1	14257	10751	5819	5728	7428	6669	5510	4223	GCGTCGTACATATTGCCAAA
POLR2B	POLR2B_2	30542	27114	14498	13708	6831	8021	5970	5065	GTTTGGCAATATGTACGACG
POLR2B	POLR2B_3	18828	17396	9123	8518	592	502	158	446	TGGCGCTGCTGGCTTCTGGG
POLR2F	POLR2F_1	46923	43108	23411	21572	2869	3962	3005	2171	CGCTGCGCCCCGGTCCCGCG
POLR2F	POLR2F_2	49411	47758	23764	24275	8677	9009	6367	5862	GCTGTTTGCGGGTCTCCGCG
POLR2F	POLR2F_3	78035	66968	35251	34315	47029	48193	36831	30918	GGGGCGCAGCGGGGTCGCTG
POLR2G	POLR2G_1	23884	22721	13248	12114	986	1377	1443	790	CCACACCTCCGACAGTCCCT
POLR2G	POLR2G_2	7652	8607	4566	2569	663	975	1293	836	GGATTCCCAGGGACTGTCGG
POLR2G	POLR2G_3	9014	9385	5463	4817	481	220	738	130	GTAGAACATCTTCCCAGACC
POLR2K	POLR2K_1	16696	15423	9126	8002	508	851	165	396	ATTCGCTTACCTACACAGCA
POLR2K	POLR2K_2	7707	5048	3100	3121	226	62	97	174	CCGCGTTTCCAAATACAACC
POLR2K	POLR2K_3	6278	5026	2897	2531	288	836	608	516	CCGGGTTGTATTTGGAAACG
MED21	MED21_1	25385	20861	12477	10970	1990	1273	2432	1107	AGGACGCTGTGAATTCGGTG
MED21	MED21_2	38333	36351	18151	17930	2441	1455	1224	1479	GCTTCAGGACGCTGTGAATT
MED21	MED21_3	24479	23166	14084	12687	1199	1384	861	1023	GGATCGGCTCACGCAGCTTC
MED19	MED19_1	45867	41016	21029	21301	4904	4854	5786	3536	CTCCATCGTACCCTCCGCCC
MED19	MED19_2	33917	29547	16948	16082	9090	6676	7841	5840	GAATTTCACGGCACTGTTTG
MED19	MED19_3	25668	20316	12909	10805	2658	2217	2808	1096	GGGTACGATGGAGAATTTCA
POLR1A	POLR1A_1	34482	30304	19072	19518	6767	6403	6047	5297	AAGAATAGTCAGGTGGTGAG
POLR1A	POLR1A_2	11403	10139	5547	5322	1783	1197	907	864	AGGTTGAATTAAGAATAGTC
POLR1A	POLR1A_3	37945	34440	19395	20758	5904	5305	6237	4585	TTGAATTAAGAATAGTCAGG
POLR1B	POLR1B_1	45856	39695	21953	21348	3743	4812	4289	3089	ACATGGATCCTGGCAGCCGG
POLR1B	POLR1B_2	35433	29760	18535	16661	3357	3214	3123	1965	ACCGGCTGCCAGGATCCATG
POLR1B	POLR1B_3	43167	42600	23909	20674	3089	4137	4857	3073	CCGGTGTGCAGGTGGCCACA
POLR1D	POLR1D_1	31343	24564	14016	14352	8874	9043	8789	5828	CGATCCGCCAGCACCACCTG
POLR1D	POLR1D_2	41687	38464	20857	19544	11059	10821	10569	9099	GCGGTTTCTGGATCCTCAGG
POLR1D	POLR1D_3	23177	19091	9570	10092	1604	1475	1257	1723	GGGCTCTGTCCCATAGCGCG
POLR3A	POLR3A_1	55122	46179	25252	26044	40459	40618	31381	29906	ACGCCTCCTTGGCACTCGGG
POLR3A	POLR3A_2	23075	22737	12850	10322	2124	2812	2814	1774	GATGCCCCCAGCACCTCCTG
POLR3A	POLR3A_3	30497	24524	14097	10658	20752	21747	15342	13668	GCAGCCCCAGGAGGTGCTGG
LIG1	LIG1_1	32385	31395	16239	15304	22034	22406	21914	16091	GCAACACACTCAGATCCGCC
LIG1	LIG1_2	67076	56488	31130	30382	37614	45318	42588	30719	GCAGTCCCAAGTTCGCGCCA
LIG1	LIG1_3	22527	21558	10237	9954	14177	16897	11911	11389	GCGCGAACTTGGGACTGCAG
MCM3	MCM3_1	46114	39149	22854	20232	16330	14834	14599	8834	CCTCCACCAAAGTCGCGTGG
MCM3	MCM3_2	32790	32115	14919	16383	6455	7667	5882	4085	CCTCCACGCGACTTTGGTGG
MCM3	MCM3_3	31126	26863	15617	12035	18323	17441	14450	9664	CTACCTCCACCAAAGTCGCG
MCM6	MCM6_1	21941	21226	11257	10988	3031	2699	1942	863	GTCTGGAAAAAAGCGACTTG
MCM6	MCM6_2	33394	30772	14436	14010	10431	11358	7756	6265	TCCATATTTGCTTAGTGCCG
MCM6	MCM6_3	24530	20515	11748	10038	1486	1499	1570	963	TGGAAAAAAGCGACTTGTGG
MCM2	MCM2_1	37888	30210	15891	14623	2101	4004	1789	816	GGATCGTGGTACTGCTATGG
MCM2	MCM2_2	28615	23646	12551	11409	2025	1082	2110	950	TGTAGTGGCGGAGAGGATCG
MCM2	MCM2_3	42411	37154	21239	18139	2570	2803	2487	1471	TTGTTGCTGTAGTGGCGGAG
PCNA	PCNA_1	30537	26470	14828	13546	1846	1824	1274	1093	TCAGGAGCCTCAGAGCGAGC
PCNA	PCNA_2	33182	32585	18452	16649	4757	7351	4047	3078	TTCAGGAGCCTCAGAGCGAG
PCNA	PCNA_3	24872	21179	12127	11091	5497	5982	5134	2735	TTGTCTTTCTAGGTCTCAGC
POLA1	POLA1_1	9654	9192	5574	4047	639	981	742	565	AATCGGGAGATTCGGGACCA
POLA1	POLA1_2	31533	31748	14806	14033	842	1661	725	1495	CGGCGACGACTGTGAGATAG
POLA1	POLA1_3	13781	12787	7204	7273	453	1216	415	275	GGGACCATGGCACCTGTGCA
POLA2	POLA2_1	33282	29425	15027	15781	7003	8953	7085	4621	AGAAGCTCAGCGGTAGCTTT
POLA2	POLA2_2	30811	28045	14913	14994	2558	3237	3263	2166	ATCTCGAGAGGACGCTCTCC
POLA2	POLA2_3	15843	15001	8720	7455	685	801	303	332	GGAAGCAGGACGTTCTCACC
PRIM1	PRIM1_1	18471	16238	9956	7462	1349	759	1235	546	GCAGCTCGGGCAGCTCGGTG
PRIM1	PRIM1_2	19478	16638	8422	7990	6175	5656	4913	2801	GTAATAAAGTTTAAGCAGCT
PRIM1	PRIM1_3	48581	40634	25245	23455	31168	29186	27841	22596	TTTAAGCAGCTCGGGCAGCT
PRIM2	PRIM2_1	18150	17292	9659	9028	833	1206	1071	773	ACCTGCAAGAATTCAAACTC
PRIM2	PRIM2_2	26580	23486	11526	12551	995	964	1020	630	ACTCGGGAAAACACAAACGG
PRIM2	PRIM2_3	15683	14642	7526	7627	479	394	906	429	CAAACTCGGGAAAACACAAA
POLD1	POLD1_1	28043	25442	14421	13166	3081	1357	1835	1564	GAGGGGAAAAAGGGAGTTCG
POLD1	POLD1_2	24871	21998	13115	11486	1088	1480	1213	1262	GCGGGAAACGCTGTTTGAAG
POLD1	POLD1_3	38981	33817	17710	18474	4232	3027	3214	2370	TTTGAAGCGGGTGAGTAGAG
POLD2	POLD2_1	69367	65674	35391	31507	13117	11448	11519	7140	CCTGGACCCCACTCACCGCG
POLD2	POLD2_2	15921	14545	7306	7852	1845	2580	1422	2328	CGCGCGGTGAGTGGGGTCCA
POLD2	POLD2_3	34155	28424	16872	14020	18788	16760	19237	11975	GCGGGATGCGGCGCGCCGCG
POLD3	POLD3_1	32127	30219	15792	15739	4887	4891	4789	3813	AAAGCTGGTCCGCCATGGTG
POLD3	POLD3_2	12208	10152	6957	5814	4780	4222	4304	2916	AAATATAGACGAGTTCGTCA
POLD3	POLD3_3	31233	27006	14905	14095	1489	2711	1416	1203	CCAGCGCTGCCGCACCATGG
POLE	POLE_1	32216	28335	14760	14139	4565	4241	4642	3326	CCAACGGCTCCATGTCTCTG
POLE	POLE_2	39768	34917	21352	19099	1597	1443	1223	1311	GGCTCCATGTCTCTGAGGAG
POLE	POLE_3	44294	38674	22653	22340	2258	1852	2228	886	TGTCTCTGAGGAGCGGCGGG
RFC1	RFC1_1	16496	14373	6766	8555	1565	1355	629	1129	GGAATCTGTTATCGAGGCTC
RFC1	RFC1_2	24716	20854	10033	11992	2493	1223	922	1171	GGTTGAGGAATCTGTTATCG
RFC1	RFC1_3	22923	17502	9060	8366	5989	5158	3242	3073	TCGATAACAGATTCCTCAAC
RFC4	RFC4_1	17329	14500	8084	6861	9097	8507	7838	5799	AATCTGAGAATAACGGGCCC
RFC4	RFC4_2	19450	18506	10177	9289	1732	1401	1776	933	GTTATTCTCAGATTAGGTGA
RFC4	RFC4_3	20479	23777	13709	9323	982	1646	966	415	TCAGTGATCGTAAGTCTCCT
RFC5	RFC5_1	39058	37168	22430	18724	6592	7274	7027	3876	AGGGTCTCAGGGTCAGGTCG
RFC5	RFC5_2	22224	20460	11647	8682	2241	2626	2450	1357	CGCGCGAACTGTAAGTGCCA
RFC5	RFC5_3	23819	18542	11014	10029	1616	1364	1573	1032	CTGTAAGTGCCAGGGTCTCA
PDIA6	PDIA6_1	3910	1870	1765	1564	3145	2150	2361	2112	ACTGCACGTAGCCCGGCGCT
PDIA6	PDIA6_2	47646	41677	23124	20518	34326	36118	30778	21428	GCCCGCACCTACCGAGCACC
PDIA6	PDIA6_3	34875	30096	17073	16409	26567	22454	21953	17237	GGCATGGCTCTCCTGGTGCT
DERL2	DERL2_1	35357	30570	19328	14569	3765	4350	3824	2651	AGATGGCGTACCAGAGCTTG
DERL2	DERL2_2	23808	22285	11522	11644	1982	2187	1418	1020	GGAGTACCTGCAGATCCCAC
DERL2	DERL2_3	66881	57319	31912	31368	3595	3183	3552	2296	TGTAGGCGCGGCTGACCGGT
SEC61G	SEC61G_1	26381	23448	11251	11730	5748	6119	6183	3437	AACCGACACCTAAAATGCCA
SEC61G	SEC61G_2	36897	29783	16109	14937	21254	20685	18617	14194	GTGAGTTTCTTCCCACCGGT
SEC61G	SEC61G_3	41912	35827	19829	19815	5242	6640	4733	3472	GTTCGCCCGTACCGACCGGT
SEC62	SEC62_1	46145	37347	21857	21008	35747	31931	28758	24125	AAAGCCGAGCTCTGGGCAGG
SEC62	SEC62_2	24892	19987	11293	12054	16949	19023	16922	15328	AGGTAGCAAAGCCGAGCTCT
SEC62	SEC62_3	102045	91777	51668	44784	72646	73943	67006	52319	GAAGCCCCCTGCCCAGAGCT
SEC13	SEC13_1	43439	43994	22969	23567	3876	2767	3411	2456	AACACTCACCATGATTGCGG
SEC13	SEC13_2	25467	21340	12409	11489	2296	2297	968	775	ACCAACACTCACCATGATTG
SEC13	SEC13_3	26140	25606	15254	13056	1400	2189	1561	1387	GCCGCAATCATGGTGAGTGT
TCP1	TCP1_1	17200	14450	8859	7083	851	512	690	824	CAGCAGTGGCTGCGACGGCG
TCP1	TCP1_2	22617	20577	12054	9589	1125	827	703	671	CCGACCGGCGACCACAGCAG
TCP1	TCP1_3	46128	37625	23211	20029	5215	3476	4095	3312	GTGGTCGCCGGTCGGCCGAG
CCT3	CCT3_1	27151	28294	13309	12160	11301	9520	11214	5644	AGAGCCGGGTACCCAGAGCT
CCT3	CCT3_2	22541	21915	12308	10526	2237	3862	3255	1525	AGCCGGGTACCCAGAGCTGG
CCT3	CCT3_3	30146	25713	13881	11730	4651	4620	4637	2614	GAGCCGGGTACCCAGAGCTG
CCT4	CCT4_1	28769	25154	11765	12206	2582	2722	3242	1983	AAGGTTCGTGAAGGCAGTGA
CCT4	CCT4_2	22797	21912	12986	11223	2718	3202	3201	2475	GAAGGTTCGTGAAGGCAGTG
CCT4	CCT4_3	20509	18235	7854	7256	3121	2213	1790	1290	GCTTTCTGGAAGGTTCGTGA
CCT8	CCT8_1	12805	13457	7273	8293	482	920	1042	633	CATGGCGCTTCACGTTCCCA
CCT8	CCT8_2	23867	19692	13450	9577	956	1471	1059	1076	CTTGGGAACGTGAAGCGCCA
CCT8	CCT8_3	36901	32989	17882	16744	5463	5114	5195	4230	GTGAACTGCTTCCTGCAGGC
DHX15	DHX15_1	42526	37283	20405	21149	22864	21797	22570	18168	GGACAGCCACTTAACTCTGG
DHX15	DHX15_2	42571	38262	21853	21221	7272	10674	8194	5584	GTGTGGGCTGTAGTAGCGGG
DHX15	DHX15_3	22958	20938	10734	11537	2994	2432	1782	2002	TGTGGGCTGTAGTAGCGGGA
LSM2	LSM2_1	35080	31944	16098	16510	22848	23049	22052	19609	ACTTCCTATCGAGAATTGTG
LSM2	LSM2_2	8040	5873	4873	4796	752	814	806	488	AGCTGGGTAGAGTAGAGGGG
LSM2	LSM2_3	36695	29839	15947	15648	12981	15244	12589	8082	GGTACCGTGACGTCAAAAGG
LSM4	LSM4_1	16029	15673	7615	7619	544	675	243	446	CAGTTGCCCTGCCCTCACCA
LSM4	LSM4_2	11272	8248	6314	5445	1152	1307	759	911	CCCCGCCGGCACCATGGTGA
LSM4	LSM4_3	33021	28757	16136	14729	16528	17990	14049	11335	CCGGCACCATGGTGAGGGCA
LSM6	LSM6_1	33071	31133	18077	16135	1784	1544	1391	1235	GGTGCGGCTCACCTCGCCGG
LSM6	LSM6_2	22544	21114	13093	13883	3553	5102	2864	3891	GGTTCTGGTTCCCGCCGGCG
LSM6	LSM6_3	13530	11437	7043	7441	339	849	461	629	GTGAGGGTTCTGGTTCCCGC
RBM22	RBM22_1	34266	30916	17317	14634	1330	1130	1282	1442	GCCATCTTGAGAGCGTCCGG
RBM22	RBM22_2	30519	26495	15726	13179	1015	1020	1323	834	TAGCTTCCGAATTGGGAGAG
RBM22	RBM22_3	18767	17170	8470	9896	584	1076	353	831	TCGGAAGCTACAGCTACCTC
RBM8A	RBM8A_1	7503	7031	3786	3899	1142	217	481	349	CCCTCTGCGACAGTTTCCCG
RBM8A	RBM8A_2	32050	23933	14784	13946	1513	1676	1230	800	CGCTCAGACACTAGGTACCT
RBM8A	RBM8A_3	11396	8630	5036	4844	203	412	370	183	GCTCAGACACTAGGTACCTC
RBM25	RBM25_1	12786	11694	6211	5679	624	927	977	568	CATCAGCTCGCCGCGCAGCG
RBM25	RBM25_2	38145	33789	19864	17415	3564	2669	2777	1577	GCTTGGGCACTCAGTCTCCC
RBM25	RBM25_3	29336	25196	14626	12534	2104	1696	2185	1239	TATTTGCGGCCTGTGCGAGT
HNRNPK	HNRNPK_1	52875	46338	24537	22927	16507	18450	15535	11022	CACGAGCCGCTCCCCCAACC
HNRNPK	HNRNPK_2	30770	30460	16154	15401	8405	8565	9108	6831	GACGGCAGTCTCGCGCGGTG
HNRNPK	HNRNPK_3	40244	33474	15971	15800	19963	19246	16342	13537	GGAGGGACGGCAGTCTCGCG
PRPF38A	PRPF38A_1	19046	16847	11506	9138	650	1517	1325	902	AGAAAAAGCACCTAGAGGAA
PRPF38A	PRPF38A_2	33195	25686	14064	13998	1555	713	910	1028	CCTAGAGGAATGGAGAAAGG
PRPF38A	PRPF38A_3	18295	14985	8942	8517	956	396	867	238	GCACCTAGAGGAATGGAGAA
PRPF38B	PRPF38B_1	19357	20797	9718	9355	6697	6416	6013	4338	CCGCGAGAACTCCACGCAGA
PRPF38B	PRPF38B_2	27575	24960	15732	13876	7901	8562	9764	6312	CCTTCTGCGTGGAGTTCTCG
PRPF38B	PRPF38B_3	40088	38166	19926	18172	17270	20204	16887	10470	CTGCCGGCTCGCCTTCTGCG
PRPF31	PRPF31_1	43377	39381	21761	19958	1690	1444	1632	1625	AGAGGAGAGGTGAGTGTGAT
PRPF31	PRPF31_2	34996	30042	15672	15768	4659	3678	2086	2233	GGTGAGTGTGATGGGGACCA
PRPF31	PRPF31_3	44688	45942	23687	22827	2601	2764	1879	1134	TGAGTGTGATGGGGACCACG
PRPF4	PRPF4_1	43857	39694	21467	21594	2904	2456	1600	1338	CGGGTTTCGCTGGGGCCTCG
PRPF4	PRPF4_2	23495	18707	10350	10403	904	1012	1923	1018	GGAGTGTTCGGGTTTCGCTG
PRPF4	PRPF4_3	28563	22408	12170	13017	1485	1458	556	1107	TGCTGGGCTCTGGAGCCGCG
SF3A3	SF3A3_1	24891	20859	10861	10655	1252	1298	1429	1098	AAGCCGCGACTAAGGGAAGA
SF3A3	SF3A3_2	16195	15434	7187	6805	1597	861	927	635	AATTGAGAAGCCGCGACTAA
SF3A3	SF3A3_3	22679	20103	11482	10614	5116	4860	5324	4158	GAATTGAGAAGCCGCGACTA
RPL7A	RPL7A_1	33519	32459	15004	15619	14797	17400	11510	9993	AGGATGGCAGCGGATACAGC
RPL7A	RPL7A_2	13308	10870	6663	6926	394	504	771	375	GGAACCTGGCTATAGTGCCA
RPL7A	RPL7A_3	12742	11428	5644	4886	1022	822	639	408	GTGAGTGAGCTGTAGTTCCG
RPL10	RPL10_1	9586	12434	5473	4830	400	1193	467	523	AAAGGTGTGAGAACCAGCAA
RPL10	RPL10_2	20224	19155	9865	9307	1471	728	603	747	CGAAAAAGAGAGAGTCGGAA
RPL10	RPL10_3	23685	21694	11100	11585	4427	4585	3919	2671	GTCTCTTGCGGTGCCGTTGC
RPL30	RPL30_1	31896	26588	15740	13022	3569	3456	3119	2634	ACCGAGGTTTAGGCAGCGCG
RPL30	RPL30_2	48954	41644	23227	21360	6075	7904	5874	4142	CGACCGAGGTTTAGGCAGCG
RPL30	RPL30_3	30596	29316	17221	15585	3738	3077	3912	3256	GAGTGGGCTCCTACCGACCG
RPL5	RPL5_1	51661	49204	27078	22697	4621	5458	4412	2835	GACGCCGGTCTCTGTTCCGC
RPL5	RPL5_2	37722	30243	17229	16602	2343	2060	2967	2608	GGCATCCACTCACCATCCTG
RPL5	RPL5_3	54719	48041	30592	23665	2960	2320	2464	2488	TGCAGGTCTCTGTCGAGCAG
RPL19	RPL19_1	30127	29314	15018	14700	3501	2992	2894	1861	CGACACGCGTCAGCGCCTGA
RPL19	RPL19_2	3639	3655	2479	1629	329	521	326	156	CGGCCGCAGCCATGAGGTGA
RPL19	RPL19_3	9978	7768	4450	5231	2428	1737	1833	2342	TCGCCCTCACCTCATGGCTG
RPS24	RPS24_1	4015	2891	1472	1899	68	192	57	64	ATACGCGGCAGATGACTGCA
RPS24	RPS24_2	1728	1927	922	404	170	41	0	0	CTGAAGATAGATCGCCATCA
RPS24	RPS24_3	2216	2482	1110	598	238	0	28	117	TACGCGGCAGATGACTGCAC
RPS10	RPS10_1	782	1282	471	250	238	53	0	30	ACCGGACCCTGCAGCCGCAG
RPS10	RPS10_2	1040	838	669	629	143	102	42	81	ATAGCCCGGATGGGAGCCGA
RPS10	RPS10_3	3364	2930	1095	1030	1287	1233	130	265	GCCACAGAAACTCACCTCTG
RPS2	RPS2_1	12321	10992	5251	7320	1134	1508	1077	1368	GATTCCCGCCGCCCACGCAG
RPS2	RPS2_2	12278	9611	6403	4650	1404	1085	1212	1277	GCGTGGGCGGCGGGAATCCG
RPS2	RPS2_3	44021	37544	24910	20409	6449	9328	8737	5840	TAGACCCGACCCGATGTCCG
RPS12	RPS12_1	30664	30052	15534	14837	6820	7938	5329	4386	AGTTGAGCGAGGCGGCAGGG
RPS12	RPS12_2	18366	15886	9850	9714	920	2181	2049	864	GGCTTGGGGTAAGTTGAGCG
RPS12	RPS12_3	19446	18329	10767	10840	1835	1753	1111	1298	TTGGGGTAAGTTGAGCGAGG
RPS15A	RPS15A_1	25146	23147	11492	10131	758	2382	1038	571	AGATTGCAGGATGGCGCCGA
RPS15A	RPS15A_2	16040	18353	10605	9422	769	1145	994	580	AGGATGGCGCCGATGGCAGA
RPS15A	RPS15A_3	37711	33489	15355	14166	12940	10714	7431	8257	CAATTTCATCCGTCTGCCAT
RPS9	RPS9_1	35454	26905	16650	14475	20197	16944	15877	11492	ACGGACTAGATAGAGTACAT
RPS9	RPS9_2	27317	24457	15403	14877	6098	5482	6924	4462	CGTTAGGAAACAGAGCAGGG
RPS9	RPS9_3	11144	8805	6381	4074	7591	7747	7557	5953	GCAAAACTTATGTGACCCCG
RPL37	RPL37_1	27385	26412	13577	13958	5880	6339	5955	3904	AACTCACCATCTCGCTTCTG
RPL37	RPL37_2	12421	12784	7104	7492	453	869	1090	455	CAGCAAACAGAGAGGCACAA
RPL37	RPL37_3	16061	17854	9846	8774	3538	4167	2347	2873	GAGATGGTGAGTTGTGACTG
RPL11	RPL11_1	18436	16498	9324	7814	3643	3548	2656	2345	CATCATGGCGGTGAGTAGCT
RPL11	RPL11_2	13141	11849	7703	6389	830	692	968	690	CGGCCTGCCATGGATGGCGA
RPL11	RPL11_3	17972	14246	7296	7382	1196	1144	1178	1211	GGATAAAGGAAAGCAAATCC
NOP2	NOP2_1	101352	87344	49881	45353	16764	19927	17268	11363	AGCTAGGTCCGGATTGCACG
NOP2	NOP2_2	47472	35012	20720	19089	3354	3428	3048	2033	AGGTCCGGATTGCACGTGGA
NOP2	NOP2_3	78337	70671	41705	36242	4812	4839	4927	2816	TAGGTCCGGATTGCACGTGG
FBL	FBL_1	60227	55510	28334	27356	9891	11307	9141	7958	ATGGCGAGCCCTGGTTTGTG
FBL	FBL_2	28317	24095	14413	13300	1747	1760	1605	649	TCGTGGAGTTGTGAACGCCG
FBL	FBL_3	8758	9693	3797	3417	649	825	1417	390	TTGTGCGGCTCCGGAGTCCG
EMG1	EMG1_1	13222	13016	8824	7384	994	1689	1198	808	AGCCTCGTGAACGAAGCGGT
EMG1	EMG1_2	13842	11268	6225	7184	1053	1053	1023	816	GCCTCGTGAACGAAGCGGTG
EMG1	EMG1_3	7569	8382	4287	4568	826	1321	1279	968	TTCAAGCCTCGTGAACGAAG
DDX56	DDX56_1	15395	12396	8388	7638	1629	846	1753	1168	CAGCCCTCGCGTGTACCTGA
DDX56	DDX56_2	19635	18764	10101	10071	5505	4293	4190	2780	CCTGAAGGAGCCGGGGATCG
DDX56	DDX56_3	12285	11631	6773	5113	4493	3630	5746	2368	GCGTGTACCTGAAGGAGCCG
HEATR1	HEATR1_1	18606	14974	7651	7298	5357	4281	4832	3724	ATACCCAAATTCCCAGTTCC
HEATR1	HEATR1_2	10203	10099	5506	6708	736	870	499	462	GAATTTGGGTATATCTTGGA
HEATR1	HEATR1_3	36172	30671	16965	16412	4927	5260	3775	2782	TGTGCCGCTTACCTGGAACT
WDR12	WDR12_1	26147	21517	12913	11621	1903	1696	1780	728	CAACCTCGTGCTTTCTGCAG
WDR12	WDR12_2	68475	62467	34328	31367	4349	5866	4726	4050	CTTTCTGCAGAGGAGACCGG
WDR12	WDR12_3	26666	24435	14283	13976	2168	1570	2472	907	TTTCTGCAGAGGAGACCGGA
ZC3H13	ZC3H13_1	86802	73599	40703	42187	56540	53125	45848	41703	AAAAACACTACCAGGCCGCT
ZC3H13	ZC3H13_2	29104	24889	15219	14728	13704	15031	11920	9469	AAGGCAACAAAAACACTACC
ZC3H13	ZC3H13_3	25910	26717	12011	11811	11326	12452	13925	7466	AGAGATTGTAGATTAAGAAA
METTL16	METTL16_1	41777	35763	22030	17722	18331	16675	19090	11986	AGCGTATCATCTGCGTTTCT
METTL16	METTL16_2	36641	35068	19147	19000	11539	11645	13196	9952	GCGGCTGCTTTAAGATTCTA
METTL16	METTL16_3	56270	52680	29628	25799	27517	26689	31024	19294	TTTCTAGGAGCTTCGCTATG
METTL3	METTL3_1	43004	35677	17971	18350	29889	26172	20825	16423	ATCCTGGAGCGAGTGCTGGG
METTL3	METTL3_2	30652	26624	14458	13150	20616	19445	16403	11914	GGATATAGCCAATTCTCACG
METTL3	METTL3_3	28979	22449	13630	12382	16586	16305	16698	11524	TATATCCTGGAGCGAGTGCT
METTL14	METTL14_1	30148	25647	13726	13019	11717	13732	10759	10666	CAACCTTTCTTCCGAGTCTG
METTL14	METTL14_2	13600	14351	7284	6576	6235	8714	7306	5276	GTTCCACAGACTCGGAAGAA
METTL14	METTL14_3	24127	22883	11840	10227	11337	10295	9682	7612	TCTGTGGAACAAAATTCACC
IGF2BP2	IGF2BP2_1	20356	19502	9378	10818	4914	3914	3904	4514	GCGGGCTCTCGGGGAAGAGA
IGF2BP2	IGF2BP2_2	22292	20543	11061	10426	16385	16493	13548	11501	GTCTCTTCCCCGAGAGCCCG
IGF2BP2	IGF2BP2_3	34898	30344	15254	16038	21616	25674	19870	18087	TGATGAACAAGCTTTACATC
IGF2BP1	IGF2BP1_1	44072	41056	19109	18575	31308	32865	24480	21610	AGAGGTCGCGGGAGAGTTCG
IGF2BP1	IGF2BP1_2	40075	33504	18963	16201	24976	29445	26015	18399	GGCGGCCTGAGGGCGCGCAG
IGF2BP1	IGF2BP1_3	45739	39669	23124	19646	29053	28385	28479	20582	TGAGGGCGCGCAGAGGTCGC
SLC28A1	SLC28A1_1	14694	14384	6671	8576	12966	12133	12431	8431	AGGTTATAAGCTGCACTGCA
SLC28A1	SLC28A1_2	29306	25977	12259	12203	20739	21989	14814	13816	TGTTTCTGTCAGCATCCAGA
SLC28A1	SLC28A1_3	28565	24692	13389	11230	19430	19361	17048	13506	TTGTTTCTGTCAGCATCCAG
SLC28A3	SLC28A3_1	26122	23016	11704	13492	15488	16499	13741	12067	CACCTGCTGTTACAGGGACC
SLC28A3	SLC28A3_2	21740	20162	9867	9536	15043	17417	14239	12182	CAGGTCCCTGTAACAGCAGG
SLC28A3	SLC28A3_3	19993	20080	10003	8973	12740	14966	11877	11438	GAAAGCCACCTGCTGTTACA
SLC29A1	SLC29A1_1	35905	30996	18543	16311	17817	16105	17004	12449	AGTCCCCAGTCCCCGGCCCC
SLC29A1	SLC29A1_2	33928	29769	19511	16720	24271	25114	23886	20277	GCGCGGGAGCAGTGCTTCTG
SLC29A1	SLC29A1_3	51258	38908	25369	21541	36933	36666	33947	24584	TCTGCGGCAGGTGCTGCCCG
SLC29A2	SLC29A2_1	30808	27712	12523	13355	22671	20501	14742	14212	CCCCAGATTCCGGTGCAGGG
SLC29A2	SLC29A2_2	41221	35599	18786	17059	32751	26920	25354	16169	CCGCCCTGCACCGGAATCTG
SLC29A2	SLC29A2_3	39140	31617	17551	17162	30969	26648	26345	19914	CGGAGGGCCGCAGACCGGTG
SLC29A3	SLC29A3_1	24126	20533	11112	9754	15969	18234	15467	12826	CGGCGACAGTAAGTGCGGGC
SLC29A3	SLC29A3_2	24091	22696	11868	11675	17482	19214	15603	14249	GCAGCGGCGACAGTAAGTGC
SLC29A3	SLC29A3_3	28929	28222	15985	12033	25377	21985	21293	15350	GTAGCCGGAAGAGCCCGAGC
SLC29A4	SLC29A4_1	43093	38976	19501	18088	31332	27559	23990	21487	CCGCGCTCGTGGACCGGGGC
SLC29A4	SLC29A4_2	35163	31990	18065	19287	26571	30565	19759	18404	CGCGCTCGTGGACCGGGGCC
SLC29A4	SLC29A4_3	50920	43331	24941	23167	40279	39216	31142	27622	GCTCGTGGACCGGGGCCGGG
UPRT	UPRT_1	40710	36121	17294	18061	29454	28958	23472	20631	CAGGGTTAGATGTTCTGAGG
UPRT	UPRT_2	42341	36088	17636	17417	26147	22544	20368	17040	GGAAACCAACAGCGGCCTAG
UPRT	UPRT_3	28332	24259	12890	12130	20762	19529	16527	12617	TAGGGGTGAAAGGACAGCCA
UCK2	UCK2_1	37497	36026	16810	17005	9656	13265	9407	8258	CCCCGTCACCGGGCTCCGAG
UCK2	UCK2_2	29824	25153	12301	13397	20065	22275	16981	15379	CCGCTCGGAGCCCGGTGACG
UCK2	UCK2_3	46765	44208	24321	21968	34645	36791	29201	23866	GGAAACCCAGCCCCGTCACC
CMPK1	CMPK1_1	25826	23160	13793	12051	17885	18270	13103	9819	AGGCGGCGGGAGAAAGGGGC
CMPK1	CMPK1_2	41569	40035	18853	19303	27949	31524	22799	20693	CCCGGGCAGCCACGGCGGCG
CMPK1	CMPK1_3	31401	24846	15076	11891	21325	19563	17116	16152	GGACGCCCGGGCAGCCACGG
NME3	NME3_1	30271	27393	14841	12878	9914	11875	8649	6910	CTTCGCTAACCTCTTCCCCG
NME3	NME3_2	18774	18630	10326	9182	13240	14712	13893	10486	TTCCCCGCGGGTGAGCCGCG
NME3	NME3_3	34901	32383	17903	16069	24305	26347	20748	17718	TTCGCTAACCTCTTCCCCGC
DROSHA	DROSHA_1	23082	20063	11181	11592	8646	8150	7610	6259	CAAAGCCAGGCTACTACCGC
DROSHA	DROSHA_2	34314	31123	16213	16421	12017	12427	11279	8616	TGCCACTGTCTTGGTACCTG
DROSHA	DROSHA_3	39316	31572	19023	18415	23686	24790	25691	18522	TTGCTCTGACGGCGATCTCG
XPO5	XPO5_1	121866	105567	57066	56271	86207	79136	66672	59622	CCCACCCCCGCCGCCCGCCG
XPO5	XPO5_2	61026	54664	29726	30798	29225	27117	25345	18611	CCGTTGGTACCGGGCCGCGG
XPO5	XPO5_3	43868	40771	22651	19071	25353	28486	24795	18813	TGGTACCGGGCCGCGGCGGG
DICER1	DICER1_1	22298	22046	12106	10556	13848	11781	11299	10392	AATGGAGTAACCTGACAGCG
DICER1	DICER1_2	14826	13541	7021	6441	8710	9554	10141	6199	GTAACCTGACAGCGGGGACG
DICER1	DICER1_3	18617	18534	10094	9050	10180	10195	8646	7330	TGAATGGAGTAACCTGACAG
AGO2	AGO2_1	25767	24473	11868	12104	18086	19976	14071	15094	CCTCGCGGCTCGCGGCGTCG
AGO2	AGO2_2	33439	30275	15894	15264	23226	23549	21464	18367	GGCGGCTCCCTCGCGGCTCG
AGO2	AGO2_3	50601	41076	25952	23584	29135	32425	34442	22389	TGCGGCCGGCGGCTCCCTCG
EIF3B	EIF3B_1	45119	42459	21227	21311	4014	4152	3204	2454	GCAGGACGCGGAGAACGTGG
EIF3B	EIF3B_2	26693	25367	14086	11635	940	2621	781	404	GGCCGCGGAGCCCTGCGAGT
EIF3B	EIF3B_3	22988	23220	14785	12612	2375	2575	1393	1561	TGCCTACTCGCAGGGCTCCG
EIF2B4	EIF2B4_1	15908	13729	7874	7231	3857	3737	2661	1575	ACTGAGGGCGATGGCTGCTG
EIF2B4	EIF2B4_2	15779	15311	9344	7455	1872	3099	1947	1283	CTCACCCTCGCGAACAGCCA
EIF2B4	EIF2B4_3	11646	10324	5575	5333	565	585	630	502	GTGGCCGTGGCTGTTCGCGA
EIF2B5	EIF2B5_1	26101	23877	13078	12634	1035	1225	686	589	AGTCGGGCTAACAAGCGCAG
EIF2B5	EIF2B5_2	51808	50418	24364	25124	12608	14358	11206	9480	AGTGGCGCCGCCTGGTGTGG
EIF2B5	EIF2B5_3	29898	26574	15392	15577	1983	1650	1171	1731	CGACTAACCACCACACCAGG
EIF2S1	EIF2S1_1	16503	18816	11921	8353	795	1211	1202	892	CAGACTTGCTTCCCCCTCAC
EIF2S1	EIF2S1_2	34314	33014	18172	16505	2523	3129	1726	1606	GTCTCTGTGATTGAAGAAGT
EIF2S1	EIF2S1_3	22635	21780	12397	10509	2631	2619	2447	1443	TGATTGAAGAAGTCGGCTCT
EIF2S3	EIF2S3_1	40105	31952	19215	17011	3763	2915	2650	2155	AGATCCTGACGCGAAAGATG
EIF2S3	EIF2S3_2	20289	18495	9963	10824	566	1132	699	538	GAGAAGCTGGAGTGACTCTA
EIF2S3	EIF2S3_3	32186	25535	16368	12974	22644	20235	19502	14228	GCAGCCGCATCTTTCGCGTC
DHX29	DHX29_1	39313	35703	20445	18264	7892	8189	8080	6079	AAGAGCTCTCGGCTGTGCAG
DHX29	DHX29_2	23079	16909	12902	10060	1456	1881	1816	1430	CGGGGAATGTGAAGAGCTCT
DHX29	DHX29_3	18078	17458	8652	10357	1240	1243	1005	646	CTTCACATTCCCCGGCTCCG
ETF1	ETF1_1	32799	29696	15490	16000	21492	18560	14191	13896	CAGCGGCTGCTCCTCCCCGG
ETF1	ETF1_2	17917	16727	9743	7826	10759	9117	9546	6314	CCTCCCCGGCGGCGGCTCCG
ETF1	ETF1_3	14174	11941	8526	5542	11203	8934	9080	5934	GCGGCTCTGACGTAGGACAC
GSPT1	GSPT1_1	18568	17312	8797	8484	11339	12660	11380	9518	AAAGATCCCCGGCGTCGCCG
GSPT1	GSPT1_2	71019	60685	35536	33572	48027	51144	44569	36579	CGGGACTGGAGCTGCTGCCG
GSPT1	GSPT1_3	16552	12312	8166	6752	8465	7210	4937	4634	GAGCTAGCGACAAAGATCCC
EEF1G	EEF1G_1	51013	48215	26493	25633	14328	18462	16632	12242	CAAACTTACCCCAGCCGCCA
EEF1G	EEF1G_2	40805	34960	19025	18460	7408	7712	6781	5616	CGGAATCACCATGGCGGCTG
EEF1G	EEF1G_3	41508	36544	17377	20016	12503	12678	8570	8035	GGCAAAGGATGGCGGTGGAT
EEF1D	EEF1D_1	46845	42290	22729	19720	30804	35571	31883	24248	GACCAAGGAGGAGGAATCGG
EEF1D	EEF1D_2	34309	30600	15242	15507	26283	20569	19496	16411	TCACACGCCAGCCAAGGACG
EEF1D	EEF1D_3	13954	12247	7509	5508	965	1157	1139	578	TGGCTGGCGTGTGAGTACCG
SMC1A	SMC1A_1	17356	16435	10200	8772	9307	8153	9006	6173	CAGTTTCAGGAACCCCATGA
SMC1A	SMC1A_2	57335	50617	29830	26041	41913	38935	43184	30907	GCGGCCTGTCCTACTGCCGC
SMC1A	SMC1A_3	43240	39965	19271	18688	29572	30613	24731	22913	TCCTACTGCCGCCGGCGCCG
SMC3	SMC3_1	55044	50412	26145	24198	15253	17736	18963	12209	AGGCGCCTCACCTGACCCTG
SMC3	SMC3_2	52043	46386	28261	25191	25870	23604	23466	16731	CACCTGACCCTGCGGCCGTG
SMC3	SMC3_3	37473	33063	17440	19268	13105	12025	11584	11344	CACGGCCGCAGGGTCAGGTG
RAD21	RAD21_1	44323	43345	23907	21497	31716	31835	29843	24342	GATGCGGGCCCAAGCTGCAT
RAD21	RAD21_2	13611	12060	5736	5695	9380	9598	7172	4993	TACCGAACAAGCGATGATGC
RAD21	RAD21_3	44281	39396	21902	20978	30175	31328	25701	23364	TTACCGAACAAGCGATGATG
CTCF	CTCF_1	53192	53599	25769	26550	39233	41649	37259	30509	CGGTGGCCGGTGCGGACGCG
CTCF	CTCF_2	46275	36061	20973	17451	32059	26964	24964	16315	GCGCGGAGCTGCTTCTTTGG
CTCF	CTCF_3	45963	36509	21256	20160	8937	10933	11189	7309	TGCTTCTTTGGCGGCAGCGG
EP300	EP300_1	10273	8370	3593	5039	7351	7217	5571	7167	AGCCTAGCACACAAACAAGA
EP300	EP300_2	31007	24612	14291	14383	25936	23496	20270	16371	CTAGCACACAAACAAGATGG
EP300	EP300_3	69582	64693	36365	40349	55764	56734	47867	43348	TGTTTGTGTGCTAGGCTGGG
KDM6A	KDM6A_1	91526	80151	45436	41371	65105	59596	57076	48926	GGAGCACTGAGGGGATTCGT
KDM6A	KDM6A_2	96012	86683	45755	42024	64211	72783	56709	46529	GGGAACGGCCGGAGCGCGCG
KDM6A	KDM6A_3	15571	15769	7659	7695	9638	12358	9787	9723	GTTGGAGACACAAACTTCCC
KMT2A	KMT2A_1	35655	30801	18329	16247	28579	28340	28091	19115	ACATGGCGCACAGCTGTCGG
KMT2A	KMT2A_2	48602	43902	26102	24296	40236	37525	30754	27300	CGAACATGGCGCACAGCTGT
KMT2A	KMT2A_3	34385	31346	15860	17212	28454	23983	20065	15852	CGCCCGACCCGGGACCACCG
CREBBP	CREBBP_1	56389	48067	26178	24477	41086	41431	38647	31751	ATCGCGCTCGAAGCCCCGGT
CREBBP	CREBBP_2	24872	24630	13070	10593	18067	20722	18822	12640	GTAGATCGCGCTCGAAGCCC
CREBBP	CREBBP_3	25509	27444	11241	14320	16921	18675	14469	14242	TCTTGTCGCGGACCCGACCG
KDM4A	KDM4A_1	47877	43860	24580	22856	32036	35162	30394	22575	AAAGCAGTAGGATCGGCCAG
KDM4A	KDM4A_2	25823	25326	14258	13457	23171	24038	19613	19297	CAGGAGCTGAGCCTAAGCCC
KDM4A	KDM4A_3	49757	48227	24923	23796	43598	49131	38697	33166	TCGCCTGCTGGAAAAGCAGT
PRDM2	PRDM2_1	29074	25825	15158	13069	20821	24092	18370	15972	AGCTCCCCCAAGAGCCGGAA
PRDM2	PRDM2_2	17228	16888	9238	8389	15443	12472	14289	11231	CCGGAAAGGTAGGAGCCCCC
PRDM2	PRDM2_3	39901	41221	21105	21682	26832	33157	24966	26582	CCTACCTTTCCGGCTCTTGG
HDAC1	HDAC1_1	15726	13816	7451	7693	9670	10788	9654	7769	AGTAGTAACAGACTTTCCTC
HDAC1	HDAC1_2	60195	58362	28583	28291	43704	45238	36263	31252	CGCAGACGCAGGGCACCCGG
HDAC1	HDAC1_3	27435	24846	16385	13982	20171	21235	16906	14534	GGGACGGGAGGCGAGCAAGA
HDAC2	HDAC2_1	30889	25324	13099	12189	23118	20986	17895	14769	CGGGAAGGCTCGGTACCACC
HDAC2	HDAC2_2	66010	60344	31920	28805	52677	50214	39604	36283	CTTTCGGCACCTCTGCCGGG
HDAC2	HDAC2_3	22263	19443	12258	10947	4668	5283	4280	3098	GGCTCGGTACCACCCGGCAG
DNMT1	DNMT1_1	15626	13608	6322	7137	9973	11168	9255	7543	ATGGCCGGGACGGCCAGTGT
DNMT1	DNMT1_2	13794	10106	5678	6155	8355	7452	6952	7254	GATGGCCGGGACGGCCAGTG
DNMT1	DNMT1_3	30350	24320	13039	11950	9654	10106	8505	5220	GGGCAGCGAGATGGCCGGGA
DNMT3A	DNMT3A_1	38747	38730	19356	17682	31685	28099	24672	18814	CGAGCCGGGACGCGGCGCCG
DNMT3A	DNMT3A_2	37779	36771	20331	18181	27687	29151	25484	18718	GCAGAGGACGAGCCGGGACG
DNMT3A	DNMT3A_3	34152	32018	17960	13550	20269	18800	18682	12783	GGCGGCGGCGGCGAGAGCAG
SETD2	SETD2_1	38712	30365	14988	16416	21825	22577	17805	15667	CGACGAGCGAGGTAGCGACG
SETD2	SETD2_2	23918	18349	9876	9549	14031	13624	11344	8967	GACGAGCGAGGTAGCGACGC
SETD2	SETD2_3	34553	33426	18371	19751	25263	28700	23667	20831	GAGGGAGGGAGCGACGAGCG
BRD4	BRD4_1	21298	17753	9513	8632	14584	13481	10805	9822	GCGGCTGCCGGCGGTGCCCG
BRD4	BRD4_2	46362	39454	23013	20387	33805	32049	31561	21586	GCGGCTGCGGCGGCTGCCGG
BRD4	BRD4_3	25861	19217	12524	9635	16807	15123	16021	10709	GCGGTGCCCGCGGGCGAGCG
BRD7	BRD7_1	24653	23175	11200	10612	15495	15924	13328	11898	CGATGCCCCTCTCGAGAAGA
BRD7	BRD7_2	25104	22312	12355	11909	17721	21601	17024	12385	GCGCGCCGTCTTCTCGAGAG
BRD7	BRD7_3	63330	57291	31586	27775	42840	44212	38880	33431	TCGCGCGCCGTCTTCTCGAG
PBRM1	PBRM1_1	40045	34510	18643	19487	22349	21830	19595	17911	GGCACCGGGAGGGGTAAGGG
PBRM1	PBRM1_2	22795	20263	9550	9380	15052	16007	11599	8911	GGCGGCACCGGGAGGGGTAA
PBRM1	PBRM1_3	20039	17931	9718	8178	14081	15181	11919	9110	GGCGGCGGGTGCCGAAGCGA
PHF10	PHF10_1	44544	35483	21769	19897	27678	24435	22221	18246	CCGGGCCGTGGGGAGCCAGG
PHF10	PHF10_2	72552	62217	35341	31528	50990	48565	43594	36199	CGCCGCTCCCCTCAGCCCCG
PHF10	PHF10_3	50101	45894	25811	23493	5543	7792	4908	4028	CGGGGCTGAGGGGAGCGGCG
CHD1	CHD1_1	63429	55194	29240	27290	49840	50855	39674	29809	GGCGTCATGGCGGCTGCCGG
CHD1	CHD1_2	26210	20321	11741	10743	18887	17556	14391	12060	TCCCTCCGCTTATCTGCCCC
CHD1	CHD1_3	50832	43817	27478	21999	43521	40770	35236	24033	TTGCTTTCTCGGCGTCATGG
ARID1A	ARID1A_1	29531	25550	14475	15350	12543	11337	13127	10621	CACAGCGGGGCCAGGCCCTG
ARID1A	ARID1A_2	40488	33177	21739	18820	26649	31472	26674	19850	CCCTTGCCTGGGAATGAGGG
ARID1A	ARID1A_3	36380	32483	18470	17185	31921	26957	22838	19125	GGTGGAGGCTCCGCTCCCCA
ARID1B	ARID1B_1	46169	39933	23024	20124	30808	31022	25989	18713	CATGGCCGCGCGGGCAGCAG
ARID1B	ARID1B_2	38360	35139	16509	17987	25511	29335	23233	20251	CCGCGCGGCCATGATCGCCG
ARID1B	ARID1B_3	41258	36910	19757	19447	31355	29343	23244	23771	CGCCGCCGCTGCTGCCCGCG
ARID2	ARID2_1	62465	56362	33970	32687	41474	40975	37498	30674	AGAGCCCGGAGCCCATTCCT
ARID2	ARID2_2	66868	57337	32026	30397	49328	43466	41887	34317	GGAGCCCATTCCTCGGCCGG
ARID2	ARID2_3	43710	38807	20949	19236	30898	29506	24882	23514	GGGCTCTGGTAGGAAGCGCT
SMARCA4	SMARCA4_1	42867	38641	22387	16126	29114	27042	24109	17848	CCGCCGCCGCCGCCAAACGA
SMARCA4	SMARCA4_2	30483	30204	16414	14180	21723	23363	18660	14899	CGCCGCCGCCGCCAAACGAG
SMARCA4	SMARCA4_3	41213	31801	17459	16666	28342	24433	20618	18645	GCCGCCGCCGCCGCCAAACG
SMARCB1	SMARCB1_1	59163	52649	29411	27056	32981	29413	28812	21649	GGCCTGGTCGTCGTCTGCGG
SMARCB1	SMARCB1_2	44068	39817	24351	20640	33421	34307	31850	23303	GGCGGCCTGGTCGTCGTCTG
SMARCB1	SMARCB1_3	30751	28789	15407	12944	24100	22793	17517	13481	TGAGGCGCCAGTACCCGGCC
SMARCD1	SMARCD1_1	38976	33878	19512	17082	28249	28872	23350	18621	CCTGAGCCTCCCGTGCCGGC
SMARCD1	SMARCD1_2	57705	51395	30498	27350	42198	37730	36981	31237	CGAGCGCCCGCCTGTTCCCC
SMARCD1	SMARCD1_3	149442	128043	71535	66121	104317	99685	93285	68580	TGTTCCCCCGGCCGGCCGGC
STAG2	STAG2_1	45134	45478	26904	23598	34002	35336	33449	21399	ACGCGCTGGAGATGATGGGG
STAG2	STAG2_2	35769	34765	20300	14896	16675	27366	20916	10692	CCATCATCTCCAGCGCGTGG
STAG2	STAG2_3	53763	46649	27163	26668	36338	33715	32114	28496	GCCCCATCATCTCCAGCGCG
INO80	INO80_1	43057	41765	22305	21558	23565	21996	19075	13597	AGATGGCGGCGGCGCTGAGG
INO80	INO80_2	32440	26497	16817	15159	20651	17698	18946	12908	CCAAGATGGCGGCGGCGCTG
INO80	INO80_3	20043	20857	9766	11183	11082	10607	7637	8156	CTCCTCTCAGTGAGTGAAAG
YY1	YY1_1	36610	29694	18549	16507	25971	30075	28916	22042	CCGAGGAGCCGAGGCCGCCG
YY1	YY1_2	52264	44856	24551	25742	41656	38659	33420	31214	CGCCCGCAGCCGAGGAGCCG
YY1	YY1_3	35408	30016	16776	14728	32799	30751	30163	21268	CTCGGCTCCTCGGCTGCGGG
RUVBL1	RUVBL1_1	10843	8978	5313	4884	547	348	263	755	AGCGTGGAAAACCAGCAGCT
RUVBL1	RUVBL1_2	15650	13113	8397	6871	1023	1222	764	673	CGCATGGTAACTCAGGCGCC
RUVBL1	RUVBL1_3	8268	9706	4691	4237	128	530	506	99	GCCGGGAGCTAAAACCAGCG
RELA	RELA_1	42652	37638	20111	19514	27940	33912	24991	21526	CTCGTCTGTAGTGCACGCCG
RELA	RELA_2	47828	39268	23135	19568	29484	26686	29211	21290	GTCCATGGCCGGGGTCCCGG
RELA	RELA_3	32132	31868	18546	15387	22676	28759	24818	18097	TCGTCTGTAGTGCACGCCGC
REST	REST_1	34121	32112	17639	17675	25662	24045	24421	19175	CAGCGGAGCGAGCGCCGCCG
REST	REST_2	34596	32196	18537	14330	33812	30104	27166	19516	GCAGCCGCCGCCAGGGTCTG
REST	REST_3	18263	16067	8940	8412	11001	10521	9909	8634	GCGAGCTCGCGGCGCAGCAG
FOS	FOS_1	46878	42524	24615	19072	35009	36130	29911	21932	ACTGCTCGTTCGCTGCGCCG
FOS	FOS_2	45154	35164	21714	22267	29738	26185	27572	22544	AGAAGCCAAGACTGAGCCGG
FOS	FOS_3	36444	28787	14509	14552	27748	24081	19013	15333	GTTCGCTGCGCCGCGGCCGC
JUN	JUN_1	31541	25836	13137	13628	10274	8541	9020	6836	GAGTGGAGGTGCGCGGAGTC
JUN	JUN_2	29740	28396	15278	12225	6527	6297	5624	5581	TGAGTGTGGCTGAAGCAGCG
JUN	JUN_3	20472	16531	8627	7641	4813	4057	3745	3591	TGTGGCTGAAGCAGCGAGGC
SOX2	SOX2_1	15783	14922	7581	6026	10046	12280	9754	5492	AAAAGTATCAGGAGTTGTCA
SOX2	SOX2_2	49680	40348	23674	20196	33041	37082	31384	24495	AAGAGAGTGTTTGCAAAAGG
SOX2	SOX2_3	26857	25850	13836	13345	19487	18861	16716	16368	GAAGAGAGTGTTTGCAAAAG
KDM1A	KDM1A_1	14496	12640	7374	6564	8427	10503	7389	6791	CGCGCGGGCAGCGTGAAGCG
KDM1A	KDM1A_2	28485	24452	13804	12863	17535	18569	16119	12436	GCGTGAAGCGAGGCGAGGCA
KDM1A	KDM1A_3	63192	56099	30481	27145	42103	41006	32366	28356	GGGCAGCGTGAAGCGAGGCG
LDB1	LDB1_1	88239	75631	44227	39593	54217	55769	53243	42565	ATGCCCGGCCTGTCCCCGCG
LDB1	LDB1_2	60017	54226	26188	26307	42054	42845	33368	33585	GTCACGGTGCCCGCCCCTCG
LDB1	LDB1_3	69207	59170	30534	27605	45035	39513	33363	26456	TGACTCGGCTGGGCCCCCAG
NPAT	NPAT_1	25937	25161	12321	12196	18888	16483	15334	13011	ACCCGGCTATGCTGGACAGA
NPAT	NPAT_2	18461	17325	11326	9967	11764	9639	9277	6537	CCCCAAAGCTTCCCTACCAA
NPAT	NPAT_3	26192	24024	11428	11152	15622	17537	12091	11350	GTCTCAACTCGTAAGCTGGG
NDUFV1	NDUFV1_1	36748	33398	20175	16616	18231	20548	17574	12124	CCGCCGTGTTGCCAGCATCG
NDUFV1	NDUFV1_2	30568	26367	15733	13596	14584	15443	15376	12553	CCGCGATGCTGGCAACACGG
NDUFV1	NDUFV1_3	33616	37258	18440	17719	19086	23393	19309	16504	CCGTGTTGCCAGCATCGCGG
NDUFS1	NDUFS1_1	35009	32279	16258	13209	16602	14185	12377	9039	AAGCGACCCGGCCTCCTAGG
NDUFS1	NDUFS1_2	23838	21414	12778	9725	11960	10512	10604	6169	GACCACGACGACCCCCTAGG
NDUFS1	NDUFS1_3	26849	21764	12541	12110	12534	12797	12563	9691	GTTTAGCAGAACAGCCTCCG
NDUFS2	NDUFS2_1	45328	41858	25760	21770	17498	20295	19274	11364	AGGGCTTTGTGCGGCTTCCG
NDUFS2	NDUFS2_2	42124	39164	21722	22922	17370	20195	15943	14059	GCGGCGCTGAGGGCTTTGTG
NDUFS2	NDUFS2_3	63542	63759	34394	32897	30532	30223	26621	21050	GTGCGGCTTCCGGGGCGTCG
NDUFS3	NDUFS3_1	37966	38349	20313	19874	29929	30126	27045	23151	CTCACCCCTGGTCAGCGCCG
NDUFS3	NDUFS3_2	49681	44628	25177	23470	32959	39510	31398	26920	GATCCCGCGCCACCACAGCC
NDUFS3	NDUFS3_3	45810	40988	21472	21587	33493	35225	23783	24476	GTAGCCAGGCTGTGGTGGCG
NDUFAF1	NDUFAF1_1	32035	32015	17204	14195	16219	17653	15933	11080	ACCCGGGACACACCAACCGC
NDUFAF1	NDUFAF1_2	53187	57708	28053	27228	29924	32887	27115	22143	GGTAAGCGGCGGCAGGCCGG
NDUFAF1	NDUFAF1_3	55872	54469	26408	25573	38869	37142	29084	21238	GGTGTGTCCCGGGTGTGGGG
NDUFA12	NDUFA12_1	53968	49887	24466	23807	34073	39451	29493	25823	CAGCAGATCACCGGCCACGG
NDUFA12	NDUFA12_2	19276	17963	10337	9225	12600	15573	16313	10858	GATAGCCTCGGAGACCGCCG
NDUFA12	NDUFA12_3	28628	28857	14613	14528	18906	24679	21398	17904	TTAGTGCAGGTCCTGAAACG
SDHA	SDHA_1	37190	31737	18849	18469	26085	24945	22492	18955	CGGCAACAGCAGACATGTCG
SDHA	SDHA_2	51174	51519	24064	21886	32271	36132	26242	23201	GGCAACAGCAGACATGTCGG
SDHA	SDHA_3	50769	48378	26047	23576	35990	35413	31099	25513	GGCGGCAACAGCAGACATGT
SDHB	SDHB_1	43959	36765	21415	20208	4202	5068	3028	3113	CGGTGGTCGCCCTCTCCTTG
SDHB	SDHB_2	29509	29209	15834	13651	23403	23025	20410	16895	GGCCGGCAACCGGCGCCTCA
SDHB	SDHB_3	29278	23134	13432	10983	20900	22576	15298	11419	TTGCCGGCCACAACCCTTGG
SDHC	SDHC_1	44357	36419	18927	17886	27255	27964	25666	21192	GGACTGGGAGTTGGTGCCTG
SDHC	SDHC_2	53241	45657	27785	25771	35877	34424	31864	27986	GTTGCTGAGGTGACTTCAGT
SDHC	SDHC_3	32321	29423	15353	17672	22898	24726	18163	15151	TGTTGCTGAGGTGACTTCAG
SDHAF1	SDHAF1_1	39345	37909	19505	19349	28237	26899	24618	23135	AGCGAACGACCTGCGAACCG
SDHAF1	SDHAF1_2	49481	43678	25030	23806	35543	35728	33363	25909	CTGGCTGTGTGGCGGCTCCG
SDHAF1	SDHAF1_3	52382	43459	24812	25727	47998	35819	39517	29425	GGCCTTTGCTGGCTGTGTGG
UQCRFS1	UQCRFS1_1	20724	19195	9836	9328	13693	16454	13331	10920	CGGGCGCGAACGGGCCTGAG
UQCRFS1	UQCRFS1_2	23807	20578	11854	10116	10401	8116	9989	5692	GCGGGATGCTACCGACAACA
UQCRFS1	UQCRFS1_3	26366	22926	13068	12461	18230	19252	18039	14599	TTGTCGGTAGCATCCCGCTC
CYC1	CYC1_1	43212	39299	22444	21154	17713	20578	15501	14015	AGCTGCGGCTTCGCTTCGCG
CYC1	CYC1_2	41300	39654	22803	21039	30838	34538	26101	22795	GCGGGGTAGTGTTGGGCCCG
CYC1	CYC1_3	54796	46361	26059	23103	31771	30648	21980	19935	GGGGTAGTGTTGGGCCCGCG
BCS1L	BCS1L_1	39915	32716	19386	17908	22853	27022	19506	18008	ACCCCAAACCATGTGGCTGG
BCS1L	BCS1L_2	20177	18289	10882	8894	8471	11339	9616	6532	ACGGGTTACCCCAAACCATG
BCS1L	BCS1L_3	38629	35797	19387	17853	21372	21759	19582	15165	GGAGGGCCAGAGAGTCACGG
COX6B1	COX6B1_1	22553	21418	10538	9407	13501	12396	9503	9042	ACACTCACCTAAAGGCACCC
COX6B1	COX6B1_2	63105	61670	30686	28987	44371	45991	38099	28104	GGGGTGCCTTTAGGTGAGTG
COX6B1	COX6B1_3	34065	30827	16028	14479	20731	17038	15313	11352	TGAGCTGCAGGTTGAATCCG
SURF1	SURF1_1	48326	44601	21108	20667	31985	37043	29146	23913	CGGTGGCTGCGTTGCAGCTG
SURF1	SURF1_2	21161	18396	9299	9694	16062	13836	10555	10883	CTGCGTTGCAGCTGGGGCTG
SURF1	SURF1_3	23968	23955	11227	13058	17366	17612	14393	11939	GGGCTGGGACGGGTGAGCGC
SCO1	SCO1_1	45362	39128	23050	19505	28995	28725	23467	22252	CGAGTTATGCGGCCTCTGGG
SCO1	SCO1_2	23781	18263	9722	9953	9775	10453	8676	7696	GCGATGCTGGTCCTAGTACC
SCO1	SCO1_3	24038	24267	13060	11571	15024	17247	13916	11459	TAGTACCCGGACGAGTTATG
SCO2	SCO2_1	23840	18013	12507	9868	9339	7593	10005	6108	AGCCGGCGGGGCAGAGCGCA
SCO2	SCO2_2	36058	31206	19279	17266	17878	18266	17451	14772	GAGCGCAGGGAGCTGGAGGT
SCO2	SCO2_3	32677	28760	16681	15887	20295	20827	22005	17711	GTCAGTGGACCAAGCACGAG
LRPPRC	LRPPRC_1	28031	27305	16063	11564	6023	6238	6015	3465	CCAACGCGCGGATCTCAGCA
LRPPRC	LRPPRC_2	64585	60134	34816	30162	22898	23085	22106	16615	GGAGCGTGCTTCCCGCTGCG
LRPPRC	LRPPRC_3	29344	25893	12946	13426	10163	10123	8197	7312	TTGCTCGAACGTCCCCGCAG
ATP6V1A	ATP6V1A_1	50541	42589	25059	23018	2406	2965	3094	2002	CGGTCGCCGCTCACCTGCTG
ATP6V1A	ATP6V1A_2	15721	14349	8532	8467	3809	2672	3059	1829	CTCGCGCCCCAGCAGGTGAG
ATP6V1A	ATP6V1A_3	60218	50936	30679	26620	11226	11412	11126	8084	GGCGACCGGTAACTGGCGAG
ATP6V1B2	ATP6V1B2_1	42968	43125	20736	20788	5033	7653	5736	4560	GAGGAGACAAGATGGCGCTG
ATP6V1B2	ATP6V1B2_2	50462	46699	24682	23059	1960	2020	1694	1066	GATGCGGGGGATTGTCAACG
ATP6V1B2	ATP6V1B2_3	17715	16563	8555	8765	265	560	134	369	TCGGGACAGAGGAGACAAGA
ATP11A	ATP11A_1	23829	19422	11532	10235	18299	16362	12622	13482	GCCGGCGAATGCTGGGTCCG
ATP11A	ATP11A_2	80953	74488	36570	39854	53178	56576	44734	43479	GGAGCAGCTGCCGACGCGCG
ATP11A	ATP11A_3	66194	59459	32457	30976	44764	50649	39300	34224	GTGGAGCAGCTGCCGACGCG
ATP12A	ATP12A_1	20671	21030	9988	10277	15566	15217	13382	10798	AGGCCAGCGGACGCCTCGGA
ATP12A	ATP12A_2	16246	15148	8041	8281	12562	13290	9669	10798	GGCGGGTTTCCTACCCTCCG
ATP12A	ATP12A_3	23530	21412	11768	13011	16185	17883	16501	14207	TCGGAGGGTAGGAAACCCGC
FH	FH_1	28691	25215	14068	12807	15209	17127	15899	10531	GCACCATGTACCGAGCACTT
FH	FH_2	35764	28249	16471	17440	22639	18722	18817	15590	GTGCTCGGTACATGGTGCTG
FH	FH_3	19304	18257	10923	9667	10849	12258	10403	9269	TGCTCGGTACATGGTGCTGA
DLAT	DLAT_1	30916	26664	13064	15059	24963	21832	18765	18244	AGTGACCTCTCCAAGAGCAG
DLAT	DLAT_2	56121	53850	29397	25104	41412	43279	41892	27054	CAACGCCGCTGCTCTTGGAG
DLAT	DLAT_3	61404	55999	32743	26875	46867	49820	44283	29733	GGGGGGTTGGTGGCACTATG
DLD	DLD_1	16325	14300	8111	6725	9703	8741	10959	7300	ACAGCGGAAAAATGCAGAGC
DLD	DLD_2	19348	19533	11688	9033	12670	14325	15637	9600	AGGTGAAAGTATTGGCGGAA
DLD	DLD_3	29491	25644	16355	13600	17899	16687	16547	13431	TGGCGGAAAGGAAAATACAG
DLST	DLST_1	26586	23124	13314	10299	15598	15696	14251	10089	GCGGGATCGGGACAGCATCA
DLST	DLST_2	30021	25248	17132	13605	19615	19261	17912	13102	GGATCGGGACAGCATCACGG
DLST	DLST_3	37592	35516	18244	18571	25186	26678	22282	17832	TGAACGCCCGAGACACACAG
OGDH	OGDH_1	21807	18568	10511	10217	12504	12510	12526	10787	ACGGGCGCGGCGACAGCGCA
OGDH	OGDH_2	55611	49746	25900	23834	37909	36618	29714	23154	CGTCCCAGTGCCGGGTGTCG
OGDH	OGDH_3	76256	70107	35282	33393	59015	53918	46210	43106	GCGCCGCGACACCCGGCACT
CS	CS_1	41206	36872	18796	18860	31977	31979	24521	20465	ACCTTGTCAACCCGTCGGCG
CS	CS_2	24987	27175	13039	11620	16698	21833	16591	14051	GCCGCGCCGACGGGTTGACA
CS	CS_3	29632	25769	15897	11374	21741	20636	19887	13539	TTTCAACCTTGTCAACCCGT
PDHA1	PDHA1_1	34050	28791	20144	14547	23417	24605	24433	14937	ACAACCCAGGAGGCACGACG
PDHA1	PDHA1_2	41641	41235	20731	20849	31740	32401	26745	24883	CAACCCAGGAGGCACGACGC
PDHA1	PDHA1_3	51868	45145	23282	20533	39754	35601	32272	26051	GCGACTCCTCACAACCCAGG
ACO2	ACO2_1	38433	32785	19469	18308	24429	22739	20721	18833	AATGGCGCCCTACAGCCTAC
ACO2	ACO2_2	44549	41429	23106	21502	24075	24151	21218	17638	CCTACAGCCTACTGGTGACT
ACO2	ACO2_3	72895	63633	35241	33163	37119	41551	33281	24518	CCTGCAGCCGAGTCACCAGT
SLC25A1	SLC25A1_1	97389	85919	46208	41502	69647	72768	64426	47246	CTCGGACCCGAAGCCGCCAC
SLC25A1	SLC25A1_2	65285	57879	33967	31404	45240	45143	38952	32189	GCGGGAGGCGGGGCGCCCTG
SLC25A1	SLC25A1_3	59285	58947	32768	29997	45880	44459	40623	30564	TCGGACCCGAAGCCGCCACA
ACLY	ACLY_1	29661	30073	15748	14972	23367	24421	19168	17425	CCTCTGCCGAAGTCCGTGCG
ACLY	ACLY_2	42696	38488	22543	20069	34997	32846	26306	21093	TGCGGGGTTCGTCGGGCCTG
ACLY	ACLY_3	46868	39069	23029	22552	31550	31953	26965	21842	TGTGGAAGAAGCGCCGCGCA
IDH3A	IDH3A_1	22115	19425	8858	10761	14358	14171	11006	9956	CTCACCTTAGAGATCCACGC
IDH3A	IDH3A_2	28037	28932	15859	14030	19341	20811	18140	14144	GCTCACCTTAGAGATCCACG
IDH3A	IDH3A_3	19613	16429	9589	8606	12501	11803	11192	9529	GGAGCCAGGAGGGGAAGCGA
SLC2A1	SLC2A1_1	32901	34122	15578	17362	20865	20673	19186	16167	CTCCCTGGCGTGCTCACTCG
SLC2A1	SLC2A1_2	32236	27021	14936	16220	19724	18039	16722	15170	GGGGACCCGCGACTAGCGAC
SLC2A1	SLC2A1_3	24958	24398	11463	10774	14425	17594	11677	9730	GGTAGCAACAGCGAGCGTGC
PGK1	PGK1_1	45692	43476	24570	21800	3112	2592	3214	1789	CAAGCCTCCGGAGCGCACGT
PGK1	PGK1_2	40932	36149	24582	19464	5743	6441	8156	3357	GGTCGGTGATTCGGTCAACG
PGK1	PGK1_3	17533	17456	9446	7184	1684	2545	1952	906	GTCGGTGATTCGGTCAACGA
GAPDH	GAPDH_1	16614	15821	9292	6629	3688	4063	3750	1940	AGACGGGCGGAGAGAAACCC
GAPDH	GAPDH_2	40894	37345	19571	20470	5524	5738	3788	2882	CGTCGCCAGGTGAAGACGGG
GAPDH	GAPDH_3	35244	33719	17814	17053	10053	10820	9432	7111	TGGCGACGCAAAAGAAGATG
FOXK1	FOXK1_1	39818	37119	19786	17569	21174	22070	17954	14070	GAACATGGCCGAAGTCGGCG
FOXK1	FOXK1_2	26673	30037	16738	14608	12121	14782	14567	10342	GCCGAAGTCGGCGAGGACAG
FOXK1	FOXK1_3	86945	79310	42690	41812	49995	52582	44598	37700	GCCGCTGTCCTCGCCGACTT
ENO2	ENO2_1	51066	46929	26477	22665	35596	40466	33572	28479	CGTCTGAGTCTGCAGTCCCG
ENO2	ENO2_2	19107	18173	11304	9875	14418	15148	13885	9920	CTCGGGACTGCAGACTCAGA
ENO2	ENO2_3	45424	36430	22368	19744	34218	29228	27187	22450	GGGACTGCAGACTCAGACGG
TPI1	TPI1_1	28287	24759	12046	12763	16347	16805	15904	14696	AGTTCTTCGTTGGGGGAAAC
TPI1	TPI1_2	23779	20543	9241	10622	13378	13480	9834	9922	GGGGAAACTGGAAGATGAAC
TPI1	TPI1_3	22539	24061	14042	13835	16804	16469	16296	16082	GGGGGAAACTGGAAGATGAA
PKM	PKM_1	26307	23461	13922	11953	9619	8504	9954	7068	CTTTGCAGCGTAGCCCGAGT
PKM	PKM_2	13796	12998	6635	6546	2251	1715	3203	1513	GCTGCAAAGACGAAGAGATC
PKM	PKM_3	26334	20182	11511	9898	9771	10705	12123	6659	TAGCCCGAGTCGGTCAGCGC
LDHA	LDHA_1	106522	88412	54366	45339	75530	71033	73123	51804	ACCGTACCGGGAATGCACGT
LDHA	LDHA_2	23022	18816	9396	9183	16082	16356	12415	10489	CCCGACGTGCATTCCCGGTA
LDHA	LDHA_3	62214	53588	30208	29166	43492	39396	37535	34500	TACCGGGAATGCACGTCGGG
ALDOA	ALDOA_1	20443	15909	8913	9128	3912	3934	3826	2718	CGTCACCAGGACCCCTTCTG
ALDOA	ALDOA_2	32774	27791	13394	11410	3662	3335	2215	1381	CTTCTGCGGCGCGTTCCGAG
ALDOA	ALDOA_3	44170	38822	25084	20704	31126	30477	31930	23162	GAACGCAGCCGATTTAGCCT
NO-TARGET	NO-TARGET_202	23114	19167	11164	9800	16059	16029	13197	13213	CGCTAAATTGTCACACGTTT
NO-TARGET	NO-TARGET_358	15230	12805	8554	6189	10602	11384	9817	7589	GTATTAAGATGCGTCTTAGA
NO-TARGET	NO-TARGET_112	27879	21447	13884	13972	18709	17757	17562	15665	ATGTTATTACAGACGCGTGT
NO-TARGET	NO-TARGET_473	26784	21118	11909	12190	18090	20135	15975	14392	TTAACTCGAACGCTCGAAAG
NO-TARGET	NO-TARGET_206	13155	12623	6462	6462	8568	10567	7386	5810	CGGCACTAGAAGTTTTTGAA
NO-TARGET	NO-TARGET_407	18061	15917	8702	7875	12764	13892	11074	9354	TAGGGGATTAGCTGACAGTC
NO-TARGET	NO-TARGET_470	24805	24244	12187	12828	17795	16857	18059	12424	TGTTCTACTTTCGAAGTTAA
NO-TARGET	NO-TARGET_454	38397	33880	18954	17229	25670	26041	22776	19224	TGCCGTGAAAAGACGCTGCG
NO-TARGET	NO-TARGET_4	14597	13962	7237	7031	11956	12302	9831	7122	AAACCTAGCCCCAATACTTA
NO-TARGET	NO-TARGET_311	16720	11837	7108	6002	9779	10858	8447	6759	GCTGATATATACGACAAGCC
NO-TARGET	NO-TARGET_326	23828	20909	10694	10705	15285	14767	14392	9983	GGATTTGTCGCTTGCCACAC
NO-TARGET	NO-TARGET_98	57447	50788	26743	24974	39315	43674	36699	28377	ATCTCGGGTCGACTGCGGAT
NO-TARGET	NO-TARGET_391	35783	27193	14720	14110	24653	24492	19236	15864	TAATCACATTGCTTAACCGG
NO-TARGET	NO-TARGET_7	15205	14590	7636	6878	10530	9330	7655	7261	AAAGAAAGAGGAATAGTAGC
NO-TARGET	NO-TARGET_183	13045	12446	8335	7174	10326	9286	10454	6522	CGAATCGGAACTTTGTACCG

## Sheet: supplementary_table4
Gene_symbols	Day7_vs_Day0_rep1	Day7_vs_Day0_rep2	Day7_vs_Day0_rep3	Day7_vs_Day0_rep4
CPSF6	0.962871	0.888392	0.922182	0.899783
UPF1	0.373011	0.394166	0.363812	0.364225
UPF2	0.781888	0.707518	0.660686	0.618193
SMG5	0.853638	0.71674	0.730121	0.751591
SMG7	0.913442	0.919031	1.06366	0.918951
CASC3	1.04667	0.90241	0.96697	0.977628
CSTF3	0.570194	0.624695	0.608131	0.620395
CPSF3	0.415711	0.451413	0.407964	0.371627
NCBP1	0.455085	0.407501	0.454165	0.385271
RNMT	0.662013	0.702417	0.704395	0.621649
DDX39B	0.761639	0.61053	0.637684	0.700094
DDX19B	0.986088	0.979427	0.937637	0.959078
PAPOLG	1.06547	0.983442	0.980508	1.04218
PAPOLA	0.969143	0.948414	0.890763	0.949789
PCF11	0.473155	0.449756	0.496618	0.487345
CLP1	0.853944	0.750254	0.844588	0.830658
ALYREF	0.606254	0.543964	0.512115	0.490017
PPP2R1A	0.61423	0.570204	0.576482	0.649522
PPP2CA	1.09323	0.981158	1.01098	0.988348
PELO	0.712248	0.68602	0.688536	0.624707
PPP1CC	0.994406	0.911428	0.953501	0.93965
PPP1CB	0.468869	0.518072	0.428379	0.415896
CPSF2	0.271804	0.306987	0.284113	0.229012
CPSF1	0.183288	0.188246	0.200287	0.202951
NUDT21	0.515773	0.444647	0.454772	0.483755
TIAL1	1.05411	1.05291	1.07506	1.09331
EXOSC2	0.340842	0.348309	0.31611	0.35877
EXOSC4	0.705954	0.729662	0.799953	0.72401
EXOSC5	0.283474	0.260612	0.290434	0.249836
EXOSC6	0.563677	0.585165	0.642828	0.613438
XRN2	0.394414	0.387548	0.366304	0.341971
DIS3	0.700743	0.753971	0.769052	0.740765
CNOT1	0.109822	0.11866	0.0917149	0.0741492
CNOT2	0.869887	0.867126	0.855092	0.807474
CNOT3	0.712487	0.682234	0.790653	0.695725
MNAT1	0.563454	0.547929	0.589859	0.536819
GTF2H3	0.655625	0.547878	0.752536	0.648002
GTF2E1	0.623186	0.561948	0.532955	0.608171
GTF2A1	0.684877	0.678354	0.676855	0.64438
GTF2A2	0.434518	0.395956	0.395818	0.355099
TAF1	0.217941	0.194122	0.150877	0.166503
TAF2	0.350974	0.286743	0.323329	0.287483
TAF8	0.585719	0.555041	0.565657	0.573278
TAF5	0.518233	0.483821	0.49545	0.470187
TAF12	0.953534	0.966463	0.870297	0.938976
ERCC2	0.573346	0.592437	0.648207	0.561985
ERCC3	0.283786	0.257362	0.273262	0.223245
CCNH	0.236918	0.271496	0.276994	0.245207
GTF2H1	0.287243	0.330291	0.327813	0.345396
GTF2H4	0.65836	0.62164	0.635306	0.610813
POLR2A	0.207736	0.174297	0.183786	0.152672
POLR2B	0.33975	0.334255	0.309573	0.316915
POLR2F	0.488977	0.47117	0.438964	0.442227
POLR2G	0.07646	0.0768104	0.116876	0.0819569
POLR2K	0.0484872	0.0834032	0.045051	0.0723878
MED21	0.0929181	0.0622011	0.0791132	0.0789814
MED19	0.229857	0.183919	0.252926	0.197782
POLR1A	0.250977	0.209535	0.234698	0.214485
POLR1B	0.119168	0.131975	0.149199	0.126041
POLR1D	0.325855	0.315946	0.363248	0.344489
POLR3A	0.848172	0.848093	0.743174	0.877675
LIG1	0.880911	0.940113	1.03878	0.951971
MCM3	0.543827	0.494907	0.512359	0.422468
MCM6	0.272441	0.260834	0.23568	0.210176
MCM2	0.0894906	0.105394	0.100661	0.0666962
PCNA	0.198811	0.229687	0.180312	0.152237
POLA1	0.0512144	0.0873075	0.05343	0.083821
POLA2	0.186577	0.217952	0.21575	0.169477
PRIM1	0.650879	0.588841	0.610163	0.606859
PRIM2	0.0555857	0.0562514	0.081745	0.0570885
POLD1	0.133071	0.0877436	0.108382	0.109654
POLD2	0.4113	0.344558	0.423021	0.365604
POLD3	0.21489	0.213371	0.218561	0.202508
POLE	0.105405	0.0898955	0.107848	0.0904414
RFC1	0.228027	0.178381	0.145151	0.169129
RFC4	0.300259	0.247398	0.259159	0.255352
RFC5	0.178725	0.1798	0.191909	0.152314
PDIA6	1.07848	1.00253	1.02815	0.964165
DERL2	0.107884	0.107268	0.109727	0.0943131
SEC61G	0.44619	0.456591	0.490106	0.413195
SEC62	1.05412	1.01841	1.04041	1.07292
SEC13	0.115964	0.0969716	0.0918722	0.0873566
TCP1	0.121791	0.0805806	0.0974007	0.119204
CCT3	0.331623	0.288294	0.378807	0.258706
CCT4	0.170069	0.151505	0.197741	0.170485
CCT8	0.136533	0.137969	0.148001	0.156155
DHX15	0.446295	0.439839	0.480961	0.434805
LSM2	0.66714	0.702798	0.751907	0.694
LSM4	0.439758	0.460972	0.392037	0.415614
LSM6	0.119489	0.143095	0.0966464	0.139825
RBM22	0.051028	0.0525918	0.0558003	0.074988
RBM8A	0.081653	0.0707821	0.0690355	0.0534299
RBM25	0.114103	0.0910356	0.11427	0.0864439
HNRNPK	0.527251	0.510072	0.566443	0.527794
PRPF38A	0.0652318	0.0555102	0.0703873	0.0623361
PRPF38B	0.533066	0.509708	0.563723	0.464256
PRPF31	0.105864	0.0831122	0.0717125	0.0775927
PRPF4	0.0803269	0.0741168	0.0726193	0.0700165
SF3A3	0.181823	0.151324	0.203667	0.190977
RPL7A	0.396176	0.415803	0.370466	0.357529
RPL10	0.17137	0.148459	0.147777	0.139443
RPL30	0.174784	0.179945	0.179861	0.182726
RPL5	0.100245	0.0938252	0.102914	0.114639
RPL19	0.208239	0.156694	0.180301	0.184007
RPS24	0.0870551	0.0388074	0.0189967	0.056784
RPS10	0.468176	0.33418	0.0602662	0.179257
RPS2	0.190638	0.249269	0.23615	0.238497
RPS12	0.203538	0.224604	0.18389	0.168388
RPS15A	0.266909	0.230901	0.197869	0.253932
RPS9	0.667319	0.609736	0.618558	0.596477
RPL37	0.257188	0.242425	0.240933	0.217772
RPL11	0.166539	0.153691	0.154607	0.179029
NOP2	0.159748	0.177591	0.17602	0.146545
FBL	0.18381	0.189149	0.204644	0.185789
EMG1	0.120751	0.151228	0.14175	0.123276
DDX56	0.357696	0.249161	0.362354	0.251874
HEATR1	0.246854	0.227079	0.236737	0.208484
WDR12	0.101051	0.10241	0.114277	0.0908292
ZC3H13	0.837242	0.782778	0.826454	0.776521
METTL16	0.620198	0.541515	0.700215	0.600211
METTL3	0.951512	0.888357	0.916867	0.826718
METTL14	0.628117	0.633074	0.66146	0.718825
IGF2BP2	0.805555	0.795974	0.818851	0.832484
IGF2BP1	0.956358	0.965359	1.01061	1.01328
SLC28A1	1.06586	0.99961	1.07325	1.01657
SLC28A3	0.928241	0.939541	0.988548	1.01494
SLC29A1	0.949896	0.950076	0.924044	0.955776
SLC29A2	1.13118	0.94869	1.06489	0.962127
SLC29A3	1.10998	1.01135	1.05238	1.15389
SLC29A4	1.10636	1.03547	0.938261	1.01491
UPRT	0.997952	0.895255	0.988582	0.961346
UCK2	0.821239	0.834487	0.814724	0.825532
CMPK1	0.989488	0.957828	0.870017	0.982068
NME3	0.822932	0.820857	0.78711	0.838147
DROSHA	0.667497	0.666518	0.752118	0.654671
XPO5	0.903723	0.815033	0.835838	0.832135
DICER1	0.854915	0.708337	0.806292	0.835828
AGO2	0.933852	0.963686	1.02021	0.997602
EIF3B	0.112534	0.124836	0.0840666	0.0882785
EIF2B4	0.211424	0.229216	0.179965	0.152754
EIF2B5	0.210983	0.207723	0.193621	0.201356
EIF2S1	0.117892	0.114946	0.0990637	0.101415
EIF2S3	0.42409	0.388558	0.392896	0.377368
DHX29	0.191525	0.196303	0.203259	0.191876
ETF1	0.97476	0.762691	0.761259	0.810201
GSPT1	0.930248	0.956082	0.908216	0.945971
EEF1G	0.373811	0.394578	0.398223	0.367586
EEF1D	0.888476	0.818268	0.904296	0.921329
SMC1A	0.997209	0.882787	1.01579	1.02055
SMC3	0.546036	0.499643	0.588733	0.534002
RAD21	1.01495	0.933185	0.952828	0.995683
CTCF	0.803014	0.766563	0.845461	0.767868
EP300	1.16923	1.08854	1.06401	1.01845
KDM6A	0.995835	0.963726	0.978963	1.05087
KMT2A	1.19339	1.03011	1.02495	0.981214
CREBBP	1.03713	0.981368	1.1158	1.08043
KDM4A	1.16495	1.12181	1.08946	1.13615
PRDM2	1.06543	1.00997	0.991774	1.13469
HDAC1	1.03577	0.968196	0.93854	0.975485
HDAC2	0.982888	0.884706	0.844663	0.948819
DNMT1	0.681461	0.727124	0.772883	0.721723
DNMT3A	1.04742	0.859995	0.935135	0.926727
SETD2	0.915444	0.96068	0.95665	0.905116
BRD4	1.01475	0.964949	1.01495	0.99165
BRD7	0.978963	0.966942	0.98323	1.04434
PBRM1	0.904183	0.886639	0.890566	0.882769
PHF10	0.733138	0.684091	0.667912	0.710337
CHD1	1.16315	1.11243	1.02152	0.999105
ARID1A	0.972875	0.930001	0.897031	0.87894
ARID1B	1.01457	0.973927	0.957141	0.991972
ARID2	1.02372	0.908444	0.939129	0.978493
SMARCA4	1.00603	0.904082	0.882314	0.995753
SMARCB1	0.983235	0.867489	0.885119	0.876989
SMARCD1	1.03358	0.9478	0.989743	0.975025
STAG2	0.94055	0.92385	0.910654	0.846214
INO80	0.8425	0.686259	0.731371	0.658568
YY1	1.17621	1.15678	1.20978	1.1904
RUVBL1	0.0711035	0.0802999	0.0652414	0.0869024
RELA	0.950923	0.998816	1.00145	1.01778
REST	1.1794	0.978282	1.06743	1.06567
FOS	1.04795	0.98657	0.984661	0.973913
JUN	0.384837	0.324655	0.388764	0.434976
SOX2	0.986606	1.02255	1.00477	1.06625
KDM1A	0.933158	0.914302	0.847006	0.92987
LDB1	0.945847	0.888458	0.930696	0.998696
NPAT	0.9542	0.798121	0.819436	0.844084
NDUFV1	0.748501	0.744178	0.753009	0.781944
NDUFS1	0.698047	0.604149	0.669478	0.646642
NDUFS2	0.630469	0.59384	0.591455	0.545125
NDUFS3	1.05122	1.02848	0.96162	1.0449
NDUFAF1	0.877036	0.739352	0.788213	0.73983
NDUFA12	0.937034	1.00207	1.065	1.04454
SDHA	0.98705	0.891243	0.906584	0.963327
SDHB	0.687175	0.691365	0.598539	0.637842
SDHC	0.96388	0.949946	0.955063	0.954633
SDHAF1	1.15224	0.957217	1.10101	1.03678
UQCRFS1	0.868969	0.849794	0.931833	0.890316
CYC1	0.839275	0.832123	0.698282	0.790927
BCS1L	0.776987	0.842115	0.768112	0.809227
COX6B1	0.955668	0.805038	0.86057	0.834805
SURF1	1.01884	0.957714	1.01748	0.97962
SCO1	0.840334	0.840146	0.786989	0.918498
SCO2	0.74706	0.727932	0.799171	0.816396
LRPPRC	0.466474	0.423187	0.445609	0.45202
ATP6V1A	0.200722	0.192161	0.210539	0.186628
ATP6V1B2	0.0950545	0.116949	0.109748	0.103705
ATP11A	0.989623	0.979754	0.939588	1.02373
ATP12A	1.06709	0.979398	1.03949	1.03218
FH	0.846284	0.815538	0.852181	0.806958
DLAT	1.11045	1.02364	1.09276	1.01863
DLD	0.899583	0.812649	0.934495	0.940277
DLST	0.933317	0.893325	0.875671	0.879001
OGDH	1.03651	0.90513	0.966149	1.0397
CS	1.06964	1.00782	1.00077	1.04495
PDHA1	1.08306	0.977648	1.0186	1.0719
ACO2	0.799565	0.780079	0.756985	0.76065
SLC25A1	1.05431	0.973728	0.998456	0.972873
ACLY	1.09776	1.00788	0.92511	0.953839
IDH3A	0.96394	0.878026	0.920804	0.916435
SLC2A1	0.888829	0.800318	0.887731	0.842628
PGK1	0.147284	0.145004	0.178037	0.113689
GAPDH	0.302337	0.288567	0.284709	0.245977
FOXK1	0.790153	0.742417	0.762399	0.764018
ENO2	1.06066	1.01599	0.971828	1.0592
TPI1	0.907823	0.819545	0.931735	0.995207
PKM	0.474147	0.449155	0.617345	0.488436
LDHA	1.02556	0.958563	1.02564	1.05263
ALDOA	0.578436	0.556139	0.62745	0.601586
NO-TARGET	1	1	1	1

## Sheet: supplementary_table5
Perturbations	pval	adj.p	direction	KD_median/NTC_median	gene_class
ACO2	0.0121205	0.0298098	Down	0.939787	Metabolism related
AGO2	0.00502812	0.0136585	Up	1.04865	miRNA processing
ALYREF	0.00151322	0.00466789	Down	0.941527	mRNA surveillance
ARID1A	0.00735293	0.0186604	Down	0.960759	Chromatin remodeler
BCS1L	0.0216441	0.0487883	Down	0.957122	OXPHOS
CASC3	0.00171387	0.00511352	Up	1.0741	mRNA surveillance
CCNH	3.34e-14	8.69e-13	Down	0.810936	Transcription
CCT3	8.47e-07	4.4e-06	Down	0.882508	Protein processing
CCT4	1.51e-14	5.22e-13	Down	0.820983	Protein processing
CNOT2	0	1e-14	Down	0.755387	mRNA surveillance
CNOT3	0	1e-14	Down	0.776217	mRNA surveillance
CPSF6	0.0193783	0.0446436	Down	0.976772	mRNA surveillance
CTCF	4.48e-05	0.000201788	Down	0.899109	Chromatin remodeler
DDX56	3.03e-11	3.06e-10	Down	0.842336	Ribosome related
DHX15	0.00295418	0.00853431	Down	0.934721	Spliceosome
DHX29	3.94e-13	7.97e-12	Down	0.818862	Translation
DIS3	4.61e-07	2.62e-06	Down	0.880046	mRNA surveillance
DNMT1	5.73e-05	0.000242726	Down	0.90227	Chromatin remodeler
EEF1G	3.18e-05	0.000148249	Down	0.906427	Translation
ERCC2	0.000523072	0.00183075	Down	0.914178	Transcription
ERCC3	0.00147199	0.00461901	Down	0.91307	Transcription
ETF1	0.00500687	0.0136585	Down	0.959479	Translation
EXOSC2	2.41e-12	3.22e-11	Down	0.834259	mRNA surveillance
EXOSC5	1.25e-11	1.34e-10	Down	0.834105	mRNA surveillance
EXOSC6	1.05e-07	6.6e-07	Down	0.871982	mRNA surveillance
GTF2E1	0.00569918	0.0150326	Down	0.935682	Transcription
GTF2H1	0.00127513	0.0041658	Down	0.919537	Transcription
HNRNPK	3.61e-07	2.12e-06	Down	0.873337	Spliceosome
JUN	0.00127513	0.0041658	Down	0.93885	Transcription
LSM2	3.39e-08	2.34e-07	Down	0.870516	Spliceosome
LSM4	0.000177655	0.000702897	Down	0.924359	Spliceosome
LSM6	3.47e-08	2.34e-07	Down	0.867419	Spliceosome
MCM2	2.31e-08	1.68e-07	Down	0.859616	DNA replication
MCM3	1.34e-10	1.06e-09	Down	0.844271	DNA replication
MCM6	5.32e-07	2.94e-06	Down	0.894686	DNA replication
MED21	2.04e-05	9.82e-05	Down	0.903642	Transcription
METTL14	3.12e-12	3.78e-11	Down	0.829528	RNA modification
METTL3	0.00128178	0.0041658	Down	0.934532	RNA modification
MNAT1	5.74e-07	3.07e-06	Down	0.880792	Transcription
NCBP1	1.72e-14	5.22e-13	Down	0.819273	mRNA surveillance
NDUFS2	0.0193148	0.0446436	Down	0.947793	OXPHOS
NOP2	2.84e-10	2.15e-09	Down	0.847819	Ribosome related
NPAT	4.55e-05	0.000201788	Down	0.91248	Transcription
NUDT21	1.27e-10	1.05e-09	Down	0.852372	mRNA surveillance
PBRM1	0.0107408	0.0267784	Down	0.940938	Chromatin remodeler
PCF11	9.15e-13	1.66e-11	Down	0.819289	mRNA surveillance
PCNA	0.000239427	0.000913639	Down	0.920765	DNA replication
PGK1	0.00738214	0.0186604	Down	0.940631	Metabolism related
POLA2	5.52e-05	0.000239252	Down	0.903194	DNA replication
POLD1	5.74e-11	5.23e-10	Down	0.836003	DNA replication
POLD2	9.26e-11	8.02e-10	Down	0.842692	DNA replication
POLD3	2.05e-05	9.82e-05	Down	0.916531	DNA replication
POLE	1.2e-07	7.27e-07	Down	0.870168	DNA replication
POLR1A	0	1e-14	Down	0.772472	Transcription
POLR1B	1e-13	2.28e-12	Down	0.825075	Transcription
POLR1D	0.00392589	0.0109925	Down	0.971165	Transcription
POLR2B	7.15e-05	0.000295594	Down	0.928963	Transcription
POLR2K	0.000278443	0.00102183	Down	0.948409	Transcription
PPP1CB	0.00147199	0.00461901	Down	0.934065	mRNA surveillance
PRIM1	0.0172118	0.0406825	Down	0.94161	DNA replication
PRPF38B	0.00224526	0.00659094	Down	0.923971	Spliceosome
RAD21	0.017154	0.0406825	Down	0.963668	Chromatin remodeler
RFC5	4.28e-12	4.87e-11	Down	0.837477	DNA replication
RNMT	4.82e-11	4.61e-10	Down	0.851495	mRNA surveillance
RPL11	0	1e-14	Down	0.764484	Ribosome related
RPL30	2.47e-12	3.22e-11	Down	0.832831	Ribosome related
RPS15A	0.00612795	0.0159327	Down	0.939274	Ribosome related
RPS2	0.000324647	0.00115854	Down	0.918818	Ribosome related
RPS9	4.84e-08	3.14e-07	Down	0.863586	Ribosome related
SCO1	0.0217135	0.0487883	Down	0.950267	OXPHOS
SEC61G	0.000280724	0.00102183	Down	0.92516	Protein processing
SLC28A1	0.00569918	0.0150326	Down	0.945502	Metabolism related
SMC3	0.000707973	0.00243115	Down	0.939219	Chromatin remodeler
TAF12	7e-06	3.54e-05	Down	0.893394	Transcription
TAF2	1.32e-12	2.19e-11	Down	0.83123	Transcription
TAF5	0.00024096	0.000913639	Down	0.934447	Transcription
UPF1	0.01361	0.0330269	Down	0.935108	mRNA surveillance
UQCRFS1	0.00164373	0.00498599	Down	0.942541	OXPHOS
WDR12	0.0001463	0.000591701	Down	0.905184	Ribosome related
XRN2	1.82e-12	2.76e-11	Down	0.841013	mRNA surveillance
YY1	0.00338143	0.00961595	Up	1.05797	Chromatin remodeler

## Sheet: supplementary_table6
Perturbations	pval	adj.p	direction	KD_median/NTC_median	gene_class
CCNH	0.00032499	0.00281658	Down	0.895893	Transcription
CCT3	0.00833417	0.0424615	Down	0.897071	Protein processing
CCT4	4.24e-07	9.66e-06	Down	0.841452	Protein processing
CNOT2	1.39e-09	8.41e-08	Down	0.750311	mRNA surveillance
CNOT3	7.22e-07	1.46e-05	Down	0.788054	mRNA surveillance
DDX56	3.28e-05	0.000331193	Down	0.830429	Ribosome related
DHX29	2.49e-05	0.000282845	Down	0.860248	Translation
EEF1G	0.00738214	0.0411697	Down	0.915049	Translation
EXOSC2	4.17e-06	5.84e-05	Down	0.844819	mRNA surveillance
EXOSC5	1.6e-07	4.86e-06	Down	0.840264	mRNA surveillance
EXOSC6	0.00839898	0.0424615	Down	0.901184	mRNA surveillance
HNRNPK	0.0028371	0.0191138	Down	0.907905	Spliceosome
LSM2	0.0014645	0.0106615	Down	0.86253	Spliceosome
LSM6	0.00753595	0.0411697	Down	0.8926	Spliceosome
MCM3	0.000523072	0.00413909	Down	0.83655	DNA replication
METTL14	0.000520027	0.00413909	Down	0.859079	RNA modification
NCBP1	1.55e-05	0.000187893	Down	0.834431	mRNA surveillance
NOP2	8.47e-07	1.54e-05	Down	0.806511	Ribosome related
NUDT21	2.19e-06	3.31e-05	Down	0.845872	mRNA surveillance
PCF11	3.2e-10	2.91e-08	Down	0.857021	mRNA surveillance
POLA2	0.00282128	0.0191138	Down	0.88122	DNA replication
POLD1	2.22e-07	5.77e-06	Down	0.840545	DNA replication
POLD2	9.29e-05	0.000845182	Down	0.826263	DNA replication
POLD3	0.00667982	0.039217	Down	0.878918	DNA replication
POLE	8.92e-05	0.000845182	Down	0.878291	DNA replication
POLR1A	1.65e-10	2.91e-08	Down	0.765935	Transcription
POLR1B	4.7e-09	2.14e-07	Down	0.776926	Transcription
POLR1D	0.00590362	0.0358153	Down	0.931522	Transcription
RFC5	0.000588519	0.00446294	Down	0.853277	DNA replication
RNMT	2.68e-05	0.000287052	Down	0.83449	mRNA surveillance
RPL11	1.38e-08	5.01e-07	Down	0.743707	Ribosome related
RPL30	1.97e-06	3.25e-05	Down	0.792901	Ribosome related
RPS15A	0.00769104	0.0411697	Down	0.929294	Ribosome related
UPF1	0.00386501	0.0242562	Down	0.906187	mRNA surveillance
WDR12	0.00294059	0.0191138	Down	0.908594	Ribosome related
XRN2	1.55e-05	0.000187893	Down	0.85033	mRNA surveillance

## Sheet: supplementary_table7
Perturbations	pval	adj.p	direction	KD_median/NTC_median	gene_class
ACO2	3.08e-05	0.000311576	Down	0.962376	Metabolism related
AGO2	0.00063862	0.00430477	Down	0.972668	miRNA processing
ATP12A	0.00540783	0.0213962	Down	0.97452	OXPHOS
BCS1L	4.59e-05	0.000417663	Down	0.955854	OXPHOS
CCNH	8.39e-05	0.000664149	Down	0.904707	Transcription
COX6B1	0.00513442	0.0213579	Down	0.968625	OXPHOS
CPSF2	1.08e-10	2.45e-09	Down	0.880123	mRNA surveillance
CPSF6	3.59e-11	9.34e-10	Down	0.880015	mRNA surveillance
CSTF3	8.19e-12	2.98e-10	Down	0.913059	mRNA surveillance
CYC1	0.00110625	0.00671128	Down	0.962372	OXPHOS
DDX39B	0.0013105	0.0076939	Down	0.962431	mRNA surveillance
DHX15	9.29e-13	4.23e-11	Down	0.895987	Spliceosome
DIS3	0.00572366	0.0217022	Down	0.973358	mRNA surveillance
DLAT	0.0153007	0.0480124	Down	0.976984	Metabolism related
DLST	0.013221	0.0445595	Down	0.973677	Metabolism related
EEF1D	0.0148586	0.0474433	Down	0.974764	Translation
ERCC2	3.44e-06	4.17e-05	Down	0.94846	Transcription
ERCC3	2.35e-14	4.28e-12	Down	0.898785	Transcription
EXOSC5	2.35e-06	3.19e-05	Down	0.897402	mRNA surveillance
EXOSC6	0.000999281	0.00627135	Down	0.949175	mRNA surveillance
FOXK1	0.0158149	0.048785	Down	0.977092	Metabolism related
GAPDH	1.51e-11	4.58e-10	Down	0.885275	Metabolism related
GTF2A2	0.000498053	0.00348637	Down	0.957089	Transcription
GTF2H3	0.00233271	0.0114744	Down	0.964044	Transcription
GTF2H4	0.000280839	0.0021297	Down	0.938433	Transcription
HNRNPK	0.00405258	0.0175612	Down	0.928347	Spliceosome
KMT2A	0.0141461	0.0459747	Up	1.01771	Chromatin remodeler
LRPPRC	7.98e-07	1.21e-05	Down	0.935754	OXPHOS
LSM2	0.00189025	0.010425	Down	0.931739	Spliceosome
LSM4	0.00558378	0.0216223	Down	0.941861	Spliceosome
METTL16	8.94e-13	4.23e-11	Down	0.924901	RNA modification
MNAT1	0.00239715	0.0114811	Down	0.966033	Transcription
NCBP1	9.13e-10	1.51e-08	Down	0.894674	mRNA surveillance
NDUFAF1	6.05e-05	0.000500183	Down	0.965057	OXPHOS
NDUFS1	0.00586569	0.0217869	Down	0.968026	OXPHOS
NDUFS2	2.46e-06	3.19e-05	Down	0.949363	OXPHOS
NDUFV1	0.0072964	0.0260381	Down	0.975166	OXPHOS
NUDT21	0.00195285	0.0104535	Down	0.864769	mRNA surveillance
PCF11	7.12e-10	1.3e-08	Down	0.873482	mRNA surveillance
PDHA1	0.0140463	0.0459747	Down	0.976598	Metabolism related
PGK1	0.00220356	0.0114585	Down	0.934099	Metabolism related
PHF10	0.00528081	0.0213579	Down	0.976027	Chromatin remodeler
POLR1D	0.010132	0.035462	Down	0.950191	Transcription
POLR2B	0.0018116	0.0103035	Down	0.964675	Transcription
POLR2F	0.000961406	0.00624914	Down	0.967186	Transcription
PRPF38B	6.68e-13	4.23e-11	Down	0.892389	Spliceosome
SCO1	0.00516412	0.0213579	Down	0.96506	OXPHOS
SCO2	0.00657048	0.0239165	Down	0.96733	OXPHOS
SDHAF1	0.00396202	0.0175612	Down	0.976122	OXPHOS
SLC25A1	0.00228609	0.0114744	Down	0.97712	Metabolism related
SLC28A3	3.43e-05	0.000328366	Down	0.953995	Metabolism related
SLC29A3	0.012293	0.0422136	Down	0.972186	Metabolism related
SMC3	0.000437554	0.00318539	Down	0.958511	Chromatin remodeler
TAF2	0.00353457	0.0160823	Down	0.959594	Transcription
TPI1	7.51e-06	8.04e-05	Down	0.956727	Metabolism related
UCK2	0.00259058	0.0120894	Down	0.970613	Metabolism related
XPO5	4.85e-05	0.000420247	Down	0.968625	miRNA processing
XRN2	5.27e-06	5.99e-05	Down	0.925021	mRNA surveillance
ZC3H13	3.31e-10	6.7e-09	Down	0.93642	RNA modification

## Sheet: supplementary_table8
Perturbations	pval	adj.p	direction	KD_median/NTC_median	gene_class
ACO2	2.22e-16	8.08e-15	Down	0.872362	Metabolism related
ARID2	0.00244678	0.0103561	Up	1.02713	Chromatin remodeler
BCS1L	0	1e-16	Down	0.84804	OXPHOS
CCT4	0.00528694	0.0213827	Down	0.846447	Protein processing
CMPK1	3.01e-08	4.98e-07	Down	0.897277	Metabolism related
CNOT3	1.73e-07	2.42e-06	Down	0.857497	mRNA surveillance
COX6B1	3.31e-06	4.01e-05	Down	0.923359	OXPHOS
CPSF2	0.000133795	0.000811691	Down	0.913006	mRNA surveillance
CPSF6	0.001724	0.00765288	Up	1.10073	mRNA surveillance
CS	1.05e-08	1.91e-07	Up	1.09561	Metabolism related
CTCF	0.0102682	0.0366435	Up	1.0282	Chromatin remodeler
CYC1	0	1e-16	Down	0.783381	OXPHOS
DHX29	0.0123613	0.0409045	Down	0.957284	Translation
DIS3	5.18e-05	0.000410218	Down	0.915911	mRNA surveillance
EEF1D	0.0129467	0.0420768	Up	1.02371	Translation
EEF1G	7.71e-05	0.00053994	Up	1.09459	Translation
ETF1	9.23e-05	0.000600165	Down	0.907454	Translation
EXOSC2	0.000327465	0.00170282	Down	0.903867	mRNA surveillance
EXOSC5	4.89e-05	0.000404589	Down	0.92331	mRNA surveillance
EXOSC6	8.2e-05	0.000552737	Down	0.89556	mRNA surveillance
FH	4.46e-06	5.08e-05	Down	0.909983	Metabolism related
GAPDH	0.00120019	0.00560086	Down	0.898088	Metabolism related
GTF2A1	0.0121427	0.0409045	Down	0.935591	Transcription
IDH3A	2.38e-05	0.000217024	Down	0.908312	Metabolism related
KDM1A	0.00400576	0.0165693	Down	0.952493	Transcription
LRPPRC	0	1e-16	Down	0.621786	OXPHOS
METTL14	0.00244629	0.0103561	Down	0.897018	RNA modification
METTL3	5.71e-06	6.11e-05	Down	0.912137	RNA modification
MNAT1	0.00782182	0.0290525	Down	0.955518	Transcription
NDUFAF1	9.02e-12	2.34e-10	Down	0.89206	OXPHOS
NDUFS1	3.92e-08	5.94e-07	Down	0.89077	OXPHOS
NDUFS2	0	1e-16	Down	0.818755	OXPHOS
NDUFV1	2.94e-13	8.9e-12	Down	0.857657	OXPHOS
NOP2	4.39e-05	0.000380822	Down	0.909579	Ribosome related
PAPOLA	1.1e-05	0.000105323	Down	0.926394	mRNA surveillance
PGK1	0.000323563	0.00170282	Down	0.869667	Metabolism related
PHF10	0.0068902	0.0266812	Down	0.96069	Chromatin remodeler
PKM	1.01e-08	1.91e-07	Down	0.856664	Metabolism related
POLA2	0.010128	0.0366435	Down	0.912299	DNA replication
POLD1	0.00652083	0.0257998	Down	0.901361	DNA replication
POLD2	6.29e-05	0.000477003	Down	0.910292	DNA replication
POLR1B	0.000198134	0.00112689	Down	0.861109	Transcription
POLR2F	0.00115602	0.00553671	Down	0.937224	Transcription
RPS15A	0.0106241	0.0371845	Down	0.948194	Ribosome related
SCO1	6.63e-05	0.000482648	Down	0.921794	OXPHOS
SCO2	0.0011352	0.00553671	Down	0.938936	OXPHOS
SEC61G	0.000105657	0.000663092	Down	0.840748	Protein processing
SLC29A1	6.84e-06	6.92e-05	Up	1.05583	Metabolism related
TAF5	0.000159322	0.000935373	Down	0.939745	Transcription
TIAL1	0.00765508	0.0290255	Down	0.950801	mRNA surveillance
UCK2	0.0116642	0.0400543	Down	0.951008	Metabolism related
UPF2	0.00164883	0.0075022	Up	1.08195	mRNA surveillance
UQCRFS1	3.53e-10	8.04e-09	Down	0.780452	OXPHOS
XRN2	0.000465717	0.00235446	Down	0.89678	mRNA surveillance
YY1	0.000282729	0.00155929	Up	1.10482	Chromatin remodeler
ZC3H13	6.67e-07	8.66e-06	Down	0.91108	RNA modification

## Sheet: supplementary_table9
LRPPRC
gene_symbols	synth_rate	synth_FC	synth_pval	synth_direction	deg_rate	deg_FC	deg_pval	deg_direction	DEG_qval	DEG_fold.change
MT-ND6	5.1811	0.96213	0.904	No	0.0476551	2.15795	0.004	Up_0.05	1.07026e-13	0.463815
MT-CO1	151.319	0.394402	0	Down_0.05	0.148161	1.1028	0.004	Up_0.05	0	0.315564
MT-ATP8	65.7124	0.386877	0	Down_0.05	0.0972958	1.10154	0.044	Up_0.05	7.24514e-204	0.339962
MT-ND4	191.711	0.402096	0	Down_0.05	0.11466	1.09606	0.004	Up_0.05	0	0.331554
MT-CYB	118.294	0.459421	0	Down_0.05	0.159227	1.0947	0.038	Up_0.05	7.01324e-163	0.403781
MT-ATP6	129.834	0.381212	0	Down_0.05	0.102693	1.08636	0.016	Up_0.05	0	0.30304
MT-CO3	83.8338	0.402644	0	Down_0.05	0.13736	1.06758	0.174	No	1.76348e-199	0.343793
MT-ND4L	88.3569	0.382663	0	Down_0.05	0.157758	1.03378	0.442	No	2.17483e-149	0.335647
MT-CO2	123.543	0.360935	0	Down_0.05	0.118855	1.01459	0.728	No	0	0.317394
MT-ND2	201.785	0.443679	0	Down_0.05	0.196938	1.00344	0.946	No	3.23654e-201	0.40514
MT-ND1	101.972	0.442888	0	Down_0.05	0.238088	0.963539	0.408	No	3.45286e-78	0.429662
MT-ND5	235.725	0.447798	0	Down_0.05	0.155374	0.948025	0.098	Down_0.1	1.571e-216	0.443636
MT-ND3	40.9565	0.419465	0	Down_0.05	0.12494	0.810887	0.006	Down_0.05	9.45522e-52	0.460292
NDUFS2
gene_symbols	synth_rate	synth_FC	synth_pval	synth_direction	deg_rate	deg_FC	deg_pval	deg_direction	DEG_qval	DEG_fold.change
MT-ND6	5.51457	1.03174	0.862	No	0.0198439	0.902602	0.7	No	0.120142	1.16411
MT-CO1	347.733	0.904814	0.012	Down_0.05	0.103436	0.768831	0	Down_0.05	1.37773e-23	1.19375
MT-ATP8	143.579	0.851213	0.01	Down_0.05	0.0712924	0.812466	0	Down_0.05	0.0260541	1.07529
MT-ND4	407.863	0.855542	0	Down_0.05	0.0794506	0.75923	0	Down_0.05	2.09437e-25	1.16377
MT-CYB	203.872	0.789233	0	Down_0.05	0.123877	0.84917	0	Down_0.05	0.345214	0.96648
MT-ATP6	278.306	0.816153	0	Down_0.05	0.0707371	0.748242	0	Down_0.05	4.02439e-08	1.11488
MT-CO3	166.811	0.798536	0	Down_0.05	0.102367	0.793102	0	Down_0.05	0.880024	1.02361
MT-ND4L	192.522	0.834137	0.004	Down_0.05	0.112084	0.733871	0	Down_0.05	1.13011e-07	1.15044
MT-CO2	288.846	0.844856	0	Down_0.05	0.0877401	0.750754	0	Down_0.05	1.97767e-14	1.15953
MT-ND2	376.32	0.827533	0	Down_0.05	0.182784	0.930872	0.02	Down_0.05	4.41688e-06	0.89708
MT-ND1	173.004	0.754533	0	Down_0.05	0.219471	0.890089	0.004	Down_0.05	7.02948e-05	0.849485
MT-ND5	490.468	0.934241	0.076	Down_0.1	0.150994	0.921964	0	Down_0.05	0.118421	1.03875
MT-ND3	82.0903	0.839755	0.032	Down_0.05	0.131572	0.850794	0.01	Down_0.05	0.866577	1.00097
CYC1
gene_symbols	synth_rate	synth_FC	synth_pval	synth_direction	deg_rate	deg_FC	deg_pval	deg_direction	DEG_qval	DEG_fold.change
MT-ND6	3.86678	0.7251	0.358	No	0.0155453	0.708002	0.302	No	0.650099	1.0266
MT-CO1	304.968	0.794523	0	Down_0.05	0.0943104	0.702815	0	Down_0.05	4.24221e-10	1.15935
MT-ATP8	143.319	0.838909	0.032	Down_0.05	0.0737142	0.830738	0.006	Down_0.05	0.928245	1.00674
MT-ND4	359.655	0.754	0	Down_0.05	0.0691656	0.661829	0	Down_0.05	2.3427e-13	1.14102
MT-CYB	191.115	0.741439	0	Down_0.05	0.10625	0.730793	0	Down_0.05	0.960786	1.01207
MT-ATP6	246.04	0.722378	0	Down_0.05	0.0676134	0.715572	0	Down_0.05	0.999142	1.00535
MT-CO3	130.808	0.626464	0	Down_0.05	0.093588	0.725468	0	Down_0.05	4.6701e-05	0.865892
MT-ND4L	198.401	0.860059	0.048	Down_0.05	0.107519	0.706211	0	Down_0.05	1.26976e-09	1.21376
MT-CO2	248.746	0.726656	0	Down_0.05	0.0826083	0.706216	0	Down_0.05	0.617595	1.02854
MT-ND2	372.42	0.816248	0	Down_0.05	0.197922	1.00635	0.89	No	6.88639e-12	0.824469
MT-ND1	171.811	0.750179	0	Down_0.05	0.231816	0.941871	0.216	No	0.00706931	0.844078
MT-ND5	487.711	0.923921	0.114	No	0.147921	0.901411	0.008	Down_0.05	0.973254	0.995332
MT-ND3	74.2053	0.75982	0.004	Down_0.05	0.126378	0.818483	0.014	Down_0.05	0.0217823	0.846699
BCS1L
gene_symbols	synth_rate	synth_FC	synth_pval	synth_direction	deg_rate	deg_FC	deg_pval	deg_direction	DEG_qval	DEG_fold.change
MT-ND6	3.99519	0.753843	0.358	No	0.0166682	0.763579	0.368	No	0.895663	0.95849
MT-CO1	330.25	0.860719	0	Down_0.05	0.105809	0.787676	0	Down_0.05	6.12923e-07	1.11747
MT-ATP8	145.433	0.861498	0.022	Down_0.05	0.0736071	0.837904	0	Down_0.05	0.352967	1.04787
MT-ND4	405.14	0.851261	0	Down_0.05	0.0794349	0.760656	0	Down_0.05	5.43112e-22	1.16371
MT-CYB	205.528	0.795696	0	Down_0.05	0.125686	0.860893	0.002	Down_0.05	0.0961203	0.938182
MT-ATP6	270.586	0.796313	0	Down_0.05	0.0768275	0.814253	0	Down_0.05	0.889189	1.00383
MT-CO3	179.171	0.859264	0.014	Down_0.05	0.110363	0.856169	0	Down_0.05	0.741156	0.99119
MT-ND4L	205.679	0.895489	0.068	Down_0.1	0.117102	0.76868	0	Down_0.05	2.5304e-05	1.14138
MT-CO2	291.457	0.852393	0.002	Down_0.05	0.0920091	0.78719	0	Down_0.05	0.000409929	1.09724
MT-ND2	375.273	0.826218	0	Down_0.05	0.18605	0.94826	0.106	No	1.74401e-09	0.859369
MT-ND1	184.245	0.800762	0.002	Down_0.05	0.230039	0.931788	0.118	No	0.00720052	0.875641
MT-ND5	491.224	0.937426	0.118	No	0.150862	0.92234	0.01	Down_0.05	0.600103	1.01689
MT-ND3	75.3766	0.76924	0.004	Down_0.05	0.13884	0.896553	0.13	No	0.000347871	0.835768

## Sheet: supplementary_table10
pval	qval	Gene_symbol	max.CPM.between.KD.NTC	min.CPM.between.KD.NTC	DEGs_FC	perturbation	DEGs_direction
1.75e-05	0.0239745	CTTNBP2NL	46.866	23.5485	0.502572	ACLY	Down
3.32e-06	0.0069268	NUCKS1P1	8.07764	0.492149	16.106	ACLY	Up
1.3e-05	0.0203119	ZMAT3	79.1913	49.9801	1.58434	ACLY	Up
1.65e-06	0.00441701	ZNF718	54.1073	25.6894	2.10578	ACLY	Up
2.41e-05	0.0283	NDUFAF6	83.6433	51.9671	1.60943	ACLY	Up
5.26e-05	0.0470416	ADO	19.9	6.2558	0.314706	ACLY	Down
1.02e-08	4.78e-05	PRRG4	47.6595	18.018	2.64419	ACLY	Up
1.79e-05	0.0239745	RP11-286N22.6	5.67708	0.321813	17.1394	ACLY	Up
6.81e-07	0.00213204	SSH3	8.12065	1.03927	7.74886	ACLY	Up
5e-05	0.0469715	RP11-677M14.7	6.64953	0.641832	10.2166	ACLY	Up
3.55e-05	0.0370683	ZFYVE19	7.46545	1.11889	0.151013	ACLY	Down
4.7e-05	0.0464439	NDEL1	22.7232	7.31132	0.322055	ACLY	Down
2.66e-05	0.0293915	AC010761.8	9.07624	1.68683	5.35483	ACLY	Up
3.41e-26	3.2e-22	ACLY	169.551	53.4123	0.315062	ACLY	Down
2.75e-06	0.0064471	ZNF554	18.7882	5.39067	3.48071	ACLY	Up
4.05e-06	0.00760132	CTD-3193O13.16	7.99963	0.242521	31.7187	ACLY	Up
5.78e-05	0.0471937	TMEM205	26.039	9.89609	2.6296	ACLY	Up
1.2e-05	0.0203119	ZNF575	8.32795	0.847388	9.72483	ACLY	Up
3.17e-08	0.00011909	XXbac-B135H6.19	10.8929	0.71359	15.0678	ACLY	Up
3.12e-05	0.0159071	SESN2	63.3196	39.6683	1.59607	ACO2	Up
0.00014466	0.0400912	CYP4X1	16.1137	7.67734	2.09744	ACO2	Up
8.36e-07	0.00270124	HDAC1P2	5.28689	0.365223	14.1167	ACO2	Up
0.00014481	0.0400912	PEX13	20.8708	8.56371	0.410603	ACO2	Down
0.00012163	0.0368318	SPR	15.1881	6.03648	2.51355	ACO2	Up
8.32e-07	0.00270124	SCRN3	61.2992	36.6885	1.67062	ACO2	Up
0.00014996	0.040364	SFMBT1	48.6205	30.5236	0.627869	ACO2	Down
0.00011588	0.0356457	PCOLCE2	36.3002	20.2234	1.79457	ACO2	Up
2.9e-05	0.0151645	SLC7A11	64.5435	40.92	1.57717	ACO2	Up
1.61e-05	0.0119895	FBXL7	9.43288	0.986787	0.10556	ACO2	Down
2.85e-05	0.0151645	EDIL3-DT	5.71249	0.672407	8.38575	ACO2	Up
4.66e-05	0.0205173	RP11-381K20.2	25.1847	12.3793	2.03358	ACO2	Up
3.54e-05	0.0171625	C6orf132	13.607	3.69033	3.67994	ACO2	Up
7.12e-05	0.0275887	AC011288.2	13.6914	4.15985	3.28584	ACO2	Up
1.85e-06	0.00422099	AC003075.4	6.13452	0.625831	9.66377	ACO2	Up
4.36e-06	0.00603838	GRM3-AS1	6.96423	0.919436	7.50373	ACO2	Up
7.62e-05	0.02839	YTHDF3	55.0768	34.3001	0.622837	ACO2	Down
9.55e-06	0.0102866	KB-1042C11.5	5.87227	0.497458	11.5916	ACO2	Up
3.88e-06	0.00578959	CACNB2	68.613	42.8447	1.6013	ACO2	Up
0.00010884	0.0345789	THAP12	50.5613	32.3156	1.56444	ACO2	Up
0.00014375	0.0400912	WNT5B	40.3638	23.6735	1.70473	ACO2	Up
0.00013088	0.0390229	CALCOCO1	10.4203	3.6392	2.85824	ACO2	Up
5.57e-05	0.0225017	CDK2	45.2435	27.5857	1.63987	ACO2	Up
3.23e-05	0.0160596	DCT	5.47888	0.649561	8.32202	ACO2	Up
5.41e-05	0.0223158	TEX22	31.0674	16.2103	1.91596	ACO2	Up
1.44e-05	0.0119895	SMAD6	16.3195	6.54004	2.49303	ACO2	Up
3.71e-06	0.00578959	RNU6-1	5.61072	0	0.00177913	ACO2	Down
7.94e-06	0.00905167	DBNDD1	22.8042	10.1922	0.447186	ACO2	Down
9.72e-05	0.0330404	SLC25A11	44.9638	25.9101	0.576338	ACO2	Down
2.66e-05	0.0151645	RP11-802D6.1	5.79956	0.837698	0.145914	ACO2	Down
0.00018985	0.0484115	TRIM25	30.1353	17.9696	1.67664	ACO2	Up
1.64e-05	0.0119895	C17orf58	28.3643	12.9155	0.455536	ACO2	Down
1.74e-05	0.0119895	PIK3C3	50.3946	30.1705	1.6701	ACO2	Up
7.33e-06	0.00887345	GADD45B	14.5847	3.62248	0.24889	ACO2	Down
5.34e-06	0.00690064	SIRT6	12.6664	3.21861	0.254695	ACO2	Down
4.05e-05	0.0186954	SLC23A2	41.8196	25.2157	1.65821	ACO2	Up
0.00017706	0.0463711	PXMP4	11.6841	5.142	2.26981	ACO2	Up
0.0001536	0.0407788	RAE1	31.4283	17.1543	1.83161	ACO2	Up
2.79e-12	2.7e-08	ACO2	60.9788	22.5834	0.370451	ACO2	Down
7.92e-05	0.028957	TTLL1	10.6212	2.83756	3.73344	ACO2	Up
1.54e-06	0.00422099	FAM120C	31.889	16.8816	1.88845	ACO2	Up
0.00010733	0.0345789	FGF13	32.5514	18.2159	1.78655	ACO2	Up
0.00013312	0.0286492	LRRC47	69.413	43.3606	0.62473	AGO2	Down
0.00018782	0.0329259	RP4-534D1.6	7.44167	0.869573	8.47192	AGO2	Up
9.11e-19	2.82e-15	PATJ	123.497	31.2993	0.253502	AGO2	Down
4.69e-05	0.0165514	GADD45A	39.1865	18.5062	2.11688	AGO2	Up
4.62e-05	0.0165514	TAF13	86.8703	52.7168	1.64774	AGO2	Up
4.14e-05	0.0156927	TMEM183A	75.2339	38.8212	0.516071	AGO2	Down
0.00013649	0.0286492	GDF7	10.247	1.64315	6.20449	AGO2	Up
0.00011571	0.0259073	COMMD1	71.8547	42.4016	1.69446	AGO2	Up
4.46e-07	0.00039425	UGP2	63.4484	28.5833	0.450583	AGO2	Down
7.05e-06	0.00409156	GFPT1	86.2454	43.099	0.499783	AGO2	Down
7.96e-05	0.0215708	KANSL3	51.8217	25.7061	0.496146	AGO2	Down
0.00028698	0.043906	ITGAV	76.8254	49.8979	1.53954	AGO2	Up
3.28e-05	0.0138101	INO80D	74.5685	40.7637	1.82908	AGO2	Up
0.00017123	0.0314964	KIAA1143	28.9301	13.1256	0.453887	AGO2	Down
6.52e-05	0.019572	LRRC2	5.66839	0.284148	19.3045	AGO2	Up
2.44e-07	0.00025211	ERC2	44.9076	11.2581	0.250862	AGO2	Down
2.97e-05	0.0128187	CCDC66	57.9213	34.6917	0.599014	AGO2	Down
1.74e-07	0.0001899	RP11-3K16.2	25.3431	6.76834	3.74031	AGO2	Up
7.89e-07	0.0006663	EIF5A2	30.7857	8.49315	3.62168	AGO2	Up
5.63e-05	0.0177286	FNDC3B	129.019	85.1956	1.51433	AGO2	Up
7.56e-05	0.0215708	ZMAT3	82.2314	49.9873	1.64492	AGO2	Up
1.08e-05	0.00575689	RP11-584P21.2	25.2636	6.80706	3.70741	AGO2	Up
6.26e-05	0.0193864	RUFY3	174.578	115.453	1.51207	AGO2	Up
1.18e-07	0.0001545	DDIT4L	11.1748	0.58441	18.8166	AGO2	Up
0.00012595	0.0275369	RP11-1277A3.1	20.3863	5.02368	4.05196	AGO2	Up
9.62e-16	2.55e-12	SOX4	548.449	351.135	1.56192	AGO2	Up
8.73e-05	0.0220721	H2BC9	5.3296	0.284916	18.1055	AGO2	Up
0.00016184	0.0306895	XXbac-BPG300A18.15	10.743	2.12708	5.03162	AGO2	Up
4.81e-05	0.0165514	BCKDHB	109.135	68.4947	1.59325	AGO2	Up
0.00032601	0.047333	RP3-466I7.2	8.34927	0.475956	0.0581338	AGO2	Down
0.00032297	0.04726	SYNE1	62.9103	36.805	1.70909	AGO2	Up
0.00013903	0.0286492	AC004540.5	18.6926	4.51411	4.13399	AGO2	Up
0.00019782	0.0337282	CYP3A5	13.9087	2.91709	4.75514	AGO2	Up
0.00017424	0.0314964	STAG3L5P	20.1439	6.29018	3.19894	AGO2	Up
0.00020404	0.0344713	C7orf61	8.66732	1.00696	8.5326	AGO2	Up
0.00017457	0.0314964	KCP	22.3333	8.38455	2.66164	AGO2	Up
0.00029192	0.043906	PAXIP1-AS2	36.524	17.4107	2.09716	AGO2	Up
0.00011832	0.0261764	XKR6	128.954	82.6586	1.56001	AGO2	Up
1.46e-07	0.00017	CSPP1	73.4698	22.0414	0.300102	AGO2	Down
0.0002129	0.0356439	LRATD2	45.6809	20.075	0.439585	AGO2	Down
3.06e-34	2.85e-30	AGO2	170.377	30.2874	0.177815	AGO2	Down
1.61e-05	0.00788483	C8orf33	80.5359	42.2456	0.524615	AGO2	Down
8e-05	0.0215708	MELK	65.1663	34.6065	1.88281	AGO2	Up
0.00031839	0.0469605	PGM5P2	8.85402	1.28564	6.84142	AGO2	Up
3.71e-05	0.0146856	MVB12B	24.4656	5.50938	0.225505	AGO2	Down
3.38e-05	0.0138101	ST6GALNAC6	16.9924	4.44364	3.81763	AGO2	Up
2.46e-06	0.00175947	PITRM1	65.4667	32.7404	0.500183	AGO2	Down
1.58e-08	2.66e-05	SFMBT2	125.78	64.6331	1.94591	AGO2	Up
0.00024936	0.0396077	FZD8	29.4799	12.0366	2.44797	AGO2	Up
1.03e-06	0.00079905	FUT11	68.9947	30.3463	2.27316	AGO2	Up
0.00016001	0.0306555	SLC35G1	15.7761	5.05391	0.320782	AGO2	Down
5.42e-05	0.017679	NDUFB8	40.3958	17.0635	0.422551	AGO2	Down
5.23e-05	0.0173528	TWNK	44.795	21.154	2.11704	AGO2	Up
1.6e-05	0.00788483	ACADSB	50.7769	24.5452	2.06827	AGO2	Up
8.18e-06	0.0046075	CRACR2B	7.46999	0.328188	22.1178	AGO2	Up
4.53e-06	0.00285794	TSG101	118.653	67.5249	1.75706	AGO2	Up
5.63e-05	0.0177286	RP11-727F15.12	6.79632	0.503373	13.258	AGO2	Up
1.99e-06	0.00147971	RPS6KA4	22.7024	4.68854	4.83392	AGO2	Up
1.08e-05	0.00575689	NAALAD2	26.1069	8.24874	3.16234	AGO2	Up
0.00014247	0.0287783	RAB39A	18.5637	5.34443	3.46884	AGO2	Up
1.83e-05	0.00871471	PPP2R1B	85.0005	53.2159	1.59716	AGO2	Up
8.79e-05	0.0220721	CCDC153	8.00725	0.77419	10.2236	AGO2	Up
7.63e-05	0.0215708	PPFIBP1	85.8468	51.6995	1.66037	AGO2	Up
0.00010313	0.0245718	PMEL	55.875	29.0233	1.92486	AGO2	Up
0.00034889	0.0498749	CTDSP2	23.9743	10.9317	2.19202	AGO2	Up
8.16e-05	0.0215708	RP11-175P13.3	8.59217	0.893479	9.52116	AGO2	Up
0.0003478	0.0498749	RNY1P16	5.09741	0.536777	9.34093	AGO2	Up
4.61e-06	0.00285794	MMAB	43.2811	15.5133	0.35858	AGO2	Down
0.00015362	0.0304434	SETD1B	22.473	4.49409	0.200333	AGO2	Down
0.00022029	0.0363751	SLITRK5	57.6608	30.8396	0.534926	AGO2	Down
4.2e-07	0.00038981	ZIC5	52.1401	20.6026	2.53001	AGO2	Up
8.02e-05	0.0215708	PNP	28.4253	8.76662	0.308652	AGO2	Down
0.00028211	0.043906	POMT2	18.356	3.93752	0.214936	AGO2	Down
3.42e-05	0.0138101	PRTG	57.3096	26.5818	2.15554	AGO2	Up
0.00018958	0.0329259	TIPIN	59.4794	33.8842	0.569753	AGO2	Down
0.00029408	0.043906	RNU6-1	18.3202	5.61612	3.25804	AGO2	Up
0.00013569	0.0286492	RP11-437B10.1	31.8675	10.8152	2.94474	AGO2	Up
0.00015408	0.0304434	RP11-654A16.3	23.1019	9.09066	2.53958	AGO2	Up
6.52e-06	0.00391089	RP11-1021N1.1	13.2782	1.54918	8.52257	AGO2	Up
8.95e-05	0.0220721	RP11-264B17.2	32.8767	13.8389	2.37469	AGO2	Up
0.00016988	0.0314964	MT1F	9.51826	1.45153	6.51938	AGO2	Up
2.49e-05	0.0113089	SLC7A6	30.0029	6.41089	0.213937	AGO2	Down
1.25e-07	0.0001545	RP5-1050D4.3	11.6126	0.3692	30.6504	AGO2	Up
8.02e-05	0.0215708	INCA1	7.41504	0.724768	10.1053	AGO2	Up
9.03e-05	0.0220721	FAM83G	10.211	2.32901	0.228844	AGO2	Down
2.26e-08	3.49e-05	STAT3	133.566	74.7339	1.78712	AGO2	Up
0.00013836	0.0286492	MXRA7	32.3171	12.8689	0.398393	AGO2	Down
0.00026593	0.0418811	CTXN1	22.126	9.0487	0.409229	AGO2	Down
0.00010864	0.0249246	MRPS12	37.2889	17.6312	0.472969	AGO2	Down
0.00028912	0.043906	SPTBN4	17.4821	5.12541	3.40617	AGO2	Up
8.24e-05	0.0215708	EMILIN3	5.40856	0.242842	21.4306	AGO2	Up
3.68e-07	0.00036005	BEX4	58.5088	19.7777	0.338142	AGO2	Down
0.0001685	0.0314964	SMIM10L2B	8.77582	1.13921	7.6451	AGO2	Up
5.17e-05	0.0173528	ENSG00000276256	17.5623	3.95214	4.43507	AGO2	Up
0.00018186	0.049631	GPR153	41.469	10.6047	3.90767	ALYREF	Up
0.00012257	0.0436092	RBMXL1	106.939	45.6196	2.34385	ALYREF	Up
1.8e-05	0.0204733	RP11-153F1.1	17.997	1.14432	15.5997	ALYREF	Up
1.77e-05	0.0204733	PDIA3P1	33.353	5.77291	5.76925	ALYREF	Up
4.07e-05	0.0273629	GLMP	40.1241	10.0091	4.00576	ALYREF	Up
0.00010315	0.0409208	SOAT1	37.2128	4.48748	0.120826	ALYREF	Down
9.92e-06	0.0173247	KIAA1614-AS1	20.9232	1.57478	13.2088	ALYREF	Up
0.00010957	0.0423186	ADI1	97.2123	41.7386	0.429414	ALYREF	Down
7.73e-05	0.0360087	ATP6V1C2	65.6731	23.7843	2.76046	ALYREF	Up
5.82e-05	0.0329616	MCFD2	99.544	43.5901	2.28334	ALYREF	Up
5.57e-05	0.0329616	THUMPD3-AS1	86.3404	37.1884	2.32135	ALYREF	Up
3.81e-06	0.00863912	BSN	34.7563	4.53472	7.64983	ALYREF	Up
3.01e-05	0.023771	ZNF654	83.2734	33.3587	2.49586	ALYREF	Up
1.86e-08	8.46e-05	RP11-933H2.4	33.8522	2.96436	11.3847	ALYREF	Up
6.72e-05	0.0348612	GFM1	99.1349	53.0038	1.87017	ALYREF	Up
0.00017813	0.049631	MB21D2	78.6345	30.1591	2.60679	ALYREF	Up
8.92e-05	0.0385618	FAM53A	19.9023	2.2283	8.89617	ALYREF	Up
7.82e-05	0.0360087	LINC02482	23.6534	2.80423	8.40846	ALYREF	Up
1.24e-05	0.0173247	RP11-692D12.1	44.0416	10.6918	4.11628	ALYREF	Up
2.72e-05	0.0235247	EXOC3-AS1	42.1582	9.25384	4.55191	ALYREF	Up
4.47e-05	0.0279588	ANKH	96.9263	48.4613	1.99987	ALYREF	Up
0.00016759	0.049631	RP11-36C20.1	20.1155	2.42348	8.27027	ALYREF	Up
3.2e-11	2.25e-07	EDIL3-DT	27.9393	0.67308	40.9165	ALYREF	Up
0.00011679	0.0429158	PCDHA11	18.1554	1.91102	9.45612	ALYREF	Up
0.00017814	0.049631	ZNF346-IT1	16.9098	2.20628	7.63432	ALYREF	Up
5.99e-05	0.0329616	KLHL32	24.0577	3.45411	6.94775	ALYREF	Up
0.00011187	0.0423186	MFSD4B	153.17	85.7809	1.7855	ALYREF	Up
0.00014894	0.0482139	DPY19L1P1	25.1292	2.73831	0.109324	ALYREF	Down
0.00012887	0.0436092	RABGEF1	108.098	51.1905	2.11147	ALYREF	Up
6.54e-05	0.0348612	WEE2-AS1	28.3512	4.44139	6.37133	ALYREF	Up
3.25e-05	0.0243924	NSD3	355.973	228.605	1.55713	ALYREF	Up
0.00010367	0.0409208	RMDN1	106.502	56.3971	1.88828	ALYREF	Up
0.00013229	0.0436717	VIRMA	102.731	40.6362	0.395619	ALYREF	Down
7.93e-05	0.0360087	CBWD3	15.488	0.804613	19.025	ALYREF	Up
3.41e-06	0.00863912	RP11-118J22.2	42.8464	8.05188	5.31593	ALYREF	Up
5.67e-05	0.0329616	PHRF1	64.6692	24.0964	2.68307	ALYREF	Up
1.6e-05	0.0204733	FANCF	19.3038	0.896309	21.3104	ALYREF	Up
0.00018685	0.0498911	DDB2	64.4534	21.6527	2.97578	ALYREF	Up
1.21e-05	0.0173247	PPME1	90.7241	37.4335	2.42323	ALYREF	Up
0.00018103	0.049631	HOXC10	66.3202	25.6903	2.58091	ALYREF	Up
0.00017879	0.049631	R3HDM2	167.648	95.1066	1.76265	ALYREF	Up
3.49e-05	0.0243924	MED13L	277.405	170.266	1.62921	ALYREF	Up
1.14e-05	0.0173247	PXMP2	64.2409	21.0508	3.05073	ALYREF	Up
0.00016275	0.049631	RP11-536C2.2	30.6407	8.01755	3.81819	ALYREF	Up
7.23e-05	0.0355589	RP11-1012A1.11	23.5372	2.50153	9.37565	ALYREF	Up
0.0001553	0.0486164	CLMN	53.5474	18.7822	2.84998	ALYREF	Up
2.11e-05	0.0217374	ZFYVE21	40.8725	5.90793	6.90824	ALYREF	Up
0.00011818	0.0429158	CHD2	147.243	89.7807	1.63996	ALYREF	Up
1.53e-07	0.00046149	MARF1	131.276	50.1028	2.6198	ALYREF	Up
8.61e-05	0.0381388	SEPTIN1	25.8544	3.82426	6.7456	ALYREF	Up
0.0001297	0.0436092	FKBP10	58.7313	25.4081	0.432712	ALYREF	Down
2.87e-05	0.0237251	PPP1R9B	48.4617	12.3057	3.93577	ALYREF	Up
9.58e-05	0.0404579	CTD-2319I12.4	17.4905	2.10396	8.27852	ALYREF	Up
1.06e-07	0.00038393	CTD-2659N19.2	20.8155	0.559108	36.5933	ALYREF	Up
0.00018314	0.049631	CHERP	92.2893	43.231	2.13453	ALYREF	Up
3.72e-11	2.25e-07	RP11-314N13.10	41.8901	2.56946	16.2438	ALYREF	Up
0.00012805	0.0436092	SYNDIG1	23.7319	3.46418	6.8338	ALYREF	Up
0.00016649	0.049631	ASXL1	54.7309	17.0751	0.312109	ALYREF	Down
8.87e-06	0.0173247	STS	63.8931	22.7813	2.80384	ALYREF	Up
2.15e-05	0.0217374	FRMPD4	46.3678	13.9976	3.3109	ALYREF	Up
3.37e-05	0.0243924	RBM10	165.052	88.1615	1.87205	ALYREF	Up
2.67e-05	0.0235247	NAP1L2	18.1554	1.23993	14.5331	ALYREF	Up
0.00015136	0.0482139	PRRG3	10.8169	1.13695	9.43971	ALYREF	Up
4.58e-05	0.0178937	RP3-467L1.6	7.98745	0.501794	15.6263	ARID1A	Up
8.76e-06	0.00670292	ARID1A	142.487	78.0915	0.548091	ARID1A	Down
4.5e-05	0.0178937	RP4-644F6.4	8.99838	0.903904	9.85703	ARID1A	Up
6.55e-05	0.0222916	GAS5-AS1	14.5179	2.0384	7.09234	ARID1A	Up
1.28e-05	0.00837937	LINC02803	13.0409	2.1464	6.05216	ARID1A	Up
1.55e-05	0.00980508	TTL	104.716	51.8974	0.495647	ARID1A	Down
6.24e-13	1.91e-09	LRP1B	241.047	128.762	1.87197	ARID1A	Up
4.23e-05	0.0178937	NMI	11.4761	0.899229	12.6328	ARID1A	Up
0.00020807	0.0483485	EDEM1	25.6346	7.84763	3.26365	ARID1A	Up
2.7e-05	0.013681	SLC6A11	20.6668	4.23873	0.205483	ARID1A	Down
5.47e-22	2.51e-18	GOLGA4	465.765	224.221	0.481414	ARID1A	Down
0.00018529	0.0453817	ULK4	48.2664	22.2824	2.1656	ARID1A	Up
2.01e-05	0.0115654	ROBO2	167.374	106.992	1.56431	ARID1A	Up
6.04e-05	0.0221769	CCNL1	57.9133	26.8371	2.15752	ARID1A	Up
5.81e-05	0.021792	RPL39L	49.7801	21.4868	2.31616	ARID1A	Up
0.00018175	0.045116	MTHFD2L	28.3867	6.31071	0.222586	ARID1A	Down
3.85e-07	0.00053115	BMP3	27.7911	5.77308	4.80732	ARID1A	Up
2.49e-07	0.00041528	MEF2C	105.081	49.8196	2.109	ARID1A	Up
0.00021065	0.0483485	REEP5	94.9853	60.4773	1.5705	ARID1A	Up
0.00019136	0.0462514	GALNT10	45.2887	22.2267	0.49089	ARID1A	Down
5.05e-09	1.03e-05	RP11-203H2.1	26.6691	3.12699	8.50467	ARID1A	Up
4.29e-05	0.0178937	FBXO30	37.9873	16.7707	2.26435	ARID1A	Up
4.49e-05	0.0178937	CTA-271G13.2	8.44968	0.503689	16.4685	ARID1A	Up
3.66e-06	0.00373556	ZCWPW1	25.8154	5.04738	5.10649	ARID1A	Up
0.00021061	0.0483485	CAV2	74.6014	40.8451	1.82624	ARID1A	Up
0.00017296	0.0435228	ADHFE1	9.27335	1.41296	6.52397	ARID1A	Up
0.0001174	0.035354	UBE2W	51.4586	21.6954	0.421722	ARID1A	Down
2.49e-12	6.55e-09	ZFHX4	123.593	38.8102	0.314072	ARID1A	Down
0.00015649	0.0422738	DENND4C	102.731	57.3681	1.7906	ARID1A	Up
2.78e-06	0.00302465	ARHGEF39	33.8257	10.7727	3.13797	ARID1A	Up
3.4e-05	0.0164194	FAM166A	38.9083	13.3206	2.91947	ARID1A	Up
0.00012289	0.03641	SGMS1-AS1	9.98582	0.859308	11.4986	ARID1A	Up
2.33e-05	0.0129729	OLMALINC	47.3552	18.1136	2.61346	ARID1A	Up
9.57e-06	0.00702803	PRRG4	48.4607	18.0235	2.68781	ARID1A	Up
0.00011439	0.0350212	CREB3L1	21.024	5.96259	3.52176	ARID1A	Up
2.74e-05	0.013681	PPP2R5B	16.616	3.46302	4.7872	ARID1A	Up
4.73e-05	0.0180907	CLMP	83.1935	43.3437	1.91918	ARID1A	Up
1.66e-07	0.0003053	SGCG	7.98884	0.289854	26.6758	ARID1A	Up
4.5e-24	4.14e-20	PCDH9	493.566	239.107	2.06416	ARID1A	Up
4.49e-05	0.0178937	DCT	8.1127	0.649876	12.3094	ARID1A	Up
0.00013613	0.0395353	CDC16	119.383	74.4698	1.60302	ARID1A	Up
8.76e-05	0.0292415	RP5-1021I20.8	10.5651	1.08094	9.69359	ARID1A	Up
2.4e-11	5.52e-08	FLRT2	45.5047	1.34256	0.029717	ARID1A	Down
0.00017208	0.0435228	ADAMTS7	10.7067	1.12386	9.45151	ARID1A	Up
0.00015606	0.0422738	FANCA	47.8276	21.702	0.453868	ARID1A	Down
0.00011268	0.0350212	TRAPPC1	80.5331	43.7506	1.84054	ARID1A	Up
0.0002119	0.0483485	FKBP10	58.7212	29.0067	0.49406	ARID1A	Down
1.81e-05	0.0107043	HOXB13	20.0437	3.16728	6.31161	ARID1A	Up
1.16e-05	0.00786459	AMZ2	70.3166	35.7207	1.96824	ARID1A	Up
1.76e-05	0.0107043	RP11-681B3.4	10.9979	0.710255	15.2834	ARID1A	Up
6.51e-05	0.0222916	GATA6	93.6534	51.5433	1.81683	ARID1A	Up
4.48e-05	0.0178937	CCBE1	67.3798	34.5304	1.95104	ARID1A	Up
9.59e-05	0.030896	TSHZ1	73.6114	34.135	2.15614	ARID1A	Up
7.82e-06	0.00624152	PLPPR3	14.9409	1.79415	8.28692	ARID1A	Up
0.00015258	0.0422738	CNN2	23.0955	7.75204	2.97673	ARID1A	Up
0.00016021	0.0426494	CTD-2369P2.4	18.0554	3.28709	5.4792	ARID1A	Up
0.00016788	0.0434324	CHERP	80.5866	43.2259	1.86411	ARID1A	Up
6.26e-05	0.0222916	CENPBD1P1	84.2919	45.4673	1.85372	ARID1A	Up
7.78e-06	0.00624152	C22orf24	19.8606	3.24814	6.09874	ARID1A	Up
8.95e-05	0.0293649	LINC02558	10.3109	0.90003	11.3413	ARID1A	Up
0.0002189	0.0490362	EP300-AS1	29.7557	9.71883	3.05954	ARID1A	Up
2.63e-05	0.013681	FRMPD4	36.1864	13.996	2.58434	ARID1A	Up
0.0002132	0.0483485	GCNA	20.348	5.38458	3.77379	ARID1A	Up
2.38e-06	0.00291979	PCDH19	55.6519	17.0624	0.306717	ARID1A	Down
4.45e-05	0.0178937	ZCCHC18	10.2262	0.873374	11.5876	ARID1A	Up
3.03e-05	0.0332136	EMC1	59.5549	38.732	1.53748	ARID2	Up
2.3e-05	0.0284081	FPGT	30.3211	15.7361	1.92626	ARID2	Up
4.45e-06	0.0134643	PEX11B	10.0405	3.36641	2.97669	ARID2	Up
6.24e-05	0.0470736	DENND1B	53.4025	34.6992	1.53886	ARID2	Up
7.32e-05	0.0470736	KDM3A	43.957	27.7039	1.58646	ARID2	Up
1.02e-06	0.00441578	PNKD	18.8482	8.91945	2.11191	ARID2	Up
2.1e-05	0.0276015	RP13-131K19.2	6.61445	1.27407	5.15896	ARID2	Up
4.57e-05	0.0410416	SLC9A9	23.6009	12.9753	1.81829	ARID2	Up
8.12e-05	0.0470736	SORCS2	7.28591	2.43284	2.98665	ARID2	Up
9.77e-05	0.0494613	ZCCHC4	15.2889	7.73008	1.97658	ARID2	Up
7.61e-05	0.0470736	CORIN	13.8308	6.03357	0.436648	ARID2	Down
7.52e-05	0.0470736	ATPSCKMT	19.6341	10.1155	1.94006	ARID2	Up
4.77e-06	0.0134643	CYB5R4	62.4506	40.5106	1.54145	ARID2	Up
7.93e-05	0.0470736	ZDHHC4	24.8613	11.6189	0.467564	ARID2	Down
5.51e-05	0.0452936	SAMD9	27.0722	12.9778	0.479571	ARID2	Down
9.02e-05	0.049207	ZNF425	19.5846	8.87364	2.2057	ARID2	Up
9.65e-05	0.0494613	RP11-213G2.3	17.8937	8.99964	1.98717	ARID2	Up
4.12e-05	0.038721	ARMH3	41.0624	26.7574	1.53442	ARID2	Up
0.00010617	0.0499021	SSPN	7.61424	2.33394	3.25274	ARID2	Up
5.13e-24	1.01e-19	ARID2	75.383	24.5775	0.326124	ARID2	Down
1.59e-09	1.05e-05	TEX29	5.69435	0.165572	32.4901	ARID2	Up
2e-05	0.0276015	ATL1	13.8236	4.08018	0.295669	ARID2	Down
1.12e-06	0.00441578	RNU6-1	5.6089	0	0.00177971	ARID2	Down
0.00010251	0.0499021	SEZ6L2	13.2005	6.35211	0.481594	ARID2	Down
0.000104	0.0499021	CTD-2561J22.3	12.7113	5.76697	2.20207	ARID2	Up
9.22e-05	0.049207	OGFR	12.6552	3.95901	0.31338	ARID2	Down
2.04e-05	0.0276015	FAM118A	26.0129	13.5911	1.91329	ARID2	Up
5.96e-07	0.00145333	RIMS3	9.37206	1.64395	5.6725	ATP11A	Up
4.33e-05	0.0312598	CYP4X1	16.8834	7.67686	2.1977	ATP11A	Up
2.8e-05	0.0236192	CKS1B	28.794	14.5738	1.97507	ATP11A	Up
5.72e-07	0.00145333	TADA3	48.8475	26.7545	0.547807	ATP11A	Down
2.91e-05	0.0236192	IL20RB	16.7203	6.31915	2.64337	ATP11A	Up
3.3e-05	0.0257903	POLR2H	61.3557	38.4384	1.59606	ATP11A	Up
1.62e-05	0.0190462	HBEGF	16.4678	7.06559	2.32882	ATP11A	Up
3.78e-06	0.00614237	DDX56	43.3662	23.7843	0.548557	ATP11A	Down
1.68e-06	0.00365228	RP11-334E6.10	8.39728	1.35443	6.16177	ATP11A	Up
2.69e-06	0.00476764	CDK2	48.0777	27.583	1.74275	ATP11A	Up
4.89e-05	0.0340459	POP5	33.4413	19.1838	1.74282	ATP11A	Up
3.22e-17	3.14e-13	ATP11A	27.7737	3.45508	0.124716	ATP11A	Down
6.14e-05	0.0374208	GSKIP	15.8243	7.61109	2.07769	ATP11A	Up
5.91e-05	0.037187	DEGS2	6.79185	1.12069	0.166233	ATP11A	Down
1.95e-06	0.00381368	RNU6-1	5.61028	0	0.00177927	ATP11A	Down
2.02e-05	0.0197243	CTD-2349P21.5	8.20494	2.28813	3.57461	ATP11A	Up
1.14e-05	0.0159107	DNAH17	6.53912	0.933504	0.144066	ATP11A	Down
8.19e-05	0.0484093	AMH	8.92153	2.6336	3.37854	ATP11A	Up
1.85e-05	0.0190462	ANO8	22.9648	10.0416	2.28569	ATP11A	Up
2.62e-05	0.023217	DSN1	47.486	30.3489	1.56448	ATP11A	Up
1.21e-07	0.00059046	RP3-368A4.6	10.4482	1.983	5.24745	ATP11A	Up
1.71e-05	0.0190462	RHOXF1P1	19.7454	7.68451	2.56746	ATP11A	Up
2.27e-05	0.0282659	KDM5B	137.362	88.6353	1.54968	ATP12A	Up
3.96e-05	0.0389484	PTH2R	6.27123	0.349606	17.467	ATP12A	Up
1.81e-05	0.0243529	ZBTB11	89.3819	52.9176	1.68895	ATP12A	Up
6.77e-06	0.0209814	TNIP2	30.3163	11.471	2.64144	ATP12A	Up
2.4e-05	0.0282659	PPP1R11	36.823	16.498	0.448185	ATP12A	Down
3.61e-07	0.0038245	AC002467.7	6.16981	0.0888324	62.5282	ATP12A	Up
6.63e-06	0.0209814	CHMP7	34.6083	14.9803	2.30938	ATP12A	Up
1.44e-05	0.0227516	FAM234B	16.9959	3.45792	0.203925	ATP12A	Down
7.5e-07	0.00470997	CDK2	54.0613	27.5913	1.95901	ATP12A	Up
4.79e-05	0.042962	RP11-237N2.1	8.47154	1.00156	8.38465	ATP12A	Up
3.7e-05	0.0389484	SQOR	6.36771	0.308412	20.0297	ATP12A	Up
7.8e-06	0.0209814	INO80E	57.6068	30.2424	1.90453	ATP12A	Up
4.06e-07	0.0038245	B3GNT9	6.62157	0	663.157	ATP12A	Up
1.58e-05	0.0228348	RP11-400F19.8	10.6274	1.85815	5.6941	ATP12A	Up
1.45e-05	0.0227516	MOCOS	39.1839	19.4412	2.01499	ATP12A	Up
3.92e-05	0.0389484	CTD-2528L19.4	10.6829	2.19156	4.85698	ATP12A	Up
1.2e-05	0.0227516	ZNF404	10.768	2.34073	4.58496	ATP12A	Up
1.37e-05	0.0227516	RP11-305F18.1	7.41906	0.953542	7.71015	ATP12A	Up
6.78e-05	0.0494173	FAM89A	80.9856	36.7679	0.454073	ATP6V1A	Down
1.19e-06	0.00434948	LYG1	29.852	3.39045	8.78178	ATP6V1A	Up
5.01e-05	0.0415432	TRANK1	20.4463	3.19662	6.3794	ATP6V1A	Up
7.55e-09	3.44e-05	ATP6V1A	170.336	62.9747	0.369745	ATP6V1A	Down
5.78e-05	0.0439004	MAP3K13	245.659	150.252	1.63493	ATP6V1A	Up
2.41e-05	0.0321055	TMED7	32.7048	6.5864	0.201633	ATP6V1A	Down
3.49e-05	0.0369514	PCDHB13	11.3459	0.256319	42.64	ATP6V1A	Up
3.65e-05	0.0369514	LINC01411	74.5227	26.6021	2.80071	ATP6V1A	Up
3.14e-05	0.0357738	ALOX5	12.9237	0.717071	17.7888	ATP6V1A	Up
2.47e-05	0.0321055	ZNF503	206.127	115.336	0.559558	ATP6V1A	Down
8.76e-06	0.0145121	LTBR	22.5809	2.43015	9.258	ATP6V1A	Up
4.78e-05	0.0415175	POLR1D	102.452	48.9284	2.0937	ATP6V1A	Up
2.99e-05	0.0357738	BEGAIN	12.243	0.586309	20.5482	ATP6V1A	Up
6.31e-06	0.0133144	OXLD1	55.6125	17.6665	3.14669	ATP6V1A	Up
4.69e-05	0.0415175	B4GALT6	44.7006	9.40604	0.2106	ATP6V1A	Down
5.52e-05	0.0437191	BFSP1	20.3887	2.79996	7.25941	ATP6V1A	Up
8.57e-06	0.0145121	BTG3-AS1	22.7532	2.83085	8.01281	ATP6V1A	Up
4.09e-05	0.0392515	PDHA1	53.9206	17.0461	0.31626	ATP6V1A	Down
0.00013964	0.0308764	HSPB11	39.6685	22.7843	0.574475	BCS1L	Down
3.79e-05	0.0118657	MYSM1	58.5777	34.5035	0.589092	BCS1L	Down
0.00016346	0.0328192	BCAS2	76.9852	48.7991	0.633923	BCS1L	Down
0.00016818	0.0329275	PIGM	60.7177	35.5228	0.585117	BCS1L	Down
0.00016598	0.0328373	NIT1	15.7539	5.92618	0.376568	BCS1L	Down
0.00012082	0.0285541	PIGC	21.919	7.55197	0.344839	BCS1L	Down
0.00026955	0.0429339	ACTN2	19.2995	7.95314	2.42486	BCS1L	Up
0.00015164	0.0316984	GYPC	28.9128	14.1219	2.04663	BCS1L	Up
1.7e-05	0.00695056	ZNF142	25.5227	7.91731	0.310477	BCS1L	Down
4.4e-05	0.0129174	BCS1L	13.4212	3.10673	0.232053	BCS1L	Down
0.0001062	0.0261388	KIF1A	47.7629	26.9417	1.77254	BCS1L	Up
0.0002989	0.0464962	BRPF1	20.8485	9.70966	0.465981	BCS1L	Down
0.00020394	0.0365056	KCTD6	9.61695	2.09038	0.218177	BCS1L	Down
1.04e-06	0.00077951	TRMT10C	91.5081	51.3837	0.561568	BCS1L	Down
2.16e-05	0.00811185	LINC00636	6.65077	1.02089	6.46118	BCS1L	Up
2.69e-05	0.00936101	NDUFB4	54.5923	32.2558	0.590924	BCS1L	Down
0.00016414	0.0328192	RP11-531F16.4	5.6348	0.398763	13.8094	BCS1L	Up
7.48e-05	0.0200863	C1QTNF7-AS1	15.3442	3.64691	4.19867	BCS1L	Up
0.00012929	0.0292764	CORIN	13.8384	3.6564	0.264753	BCS1L	Down
2.14e-08	2.68e-05	SLC7A11	81.7365	40.9389	1.9963	BCS1L	Up
0.0001853	0.034828	FBXL7	9.41008	1.48221	0.158407	BCS1L	Down
3.33e-05	0.0106135	STC2	49.6592	24.8668	1.9966	BCS1L	Up
0.00026537	0.0426287	MGAT4B	33.43	15.7901	2.11644	BCS1L	Up
0.00015044	0.0316984	TRIM41	19.9747	6.5919	0.330347	BCS1L	Down
2.42e-05	0.0088551	DDAH2	6.96473	0.454401	0.0665834	BCS1L	Down
1.08e-06	0.00077951	MTHFD1L	153.543	99.9084	1.53678	BCS1L	Up
0.00015072	0.0316984	AC006042.8	6.85198	0.62293	10.8416	BCS1L	Up
0.00014936	0.0316984	METTL27	7.96006	0.921282	8.55815	BCS1L	Up
1.14e-05	0.00550325	CASC9	106.398	66.4859	1.60022	BCS1L	Up
0.0003059	0.0467426	SLC1A1	5.79936	0	0.00172136	BCS1L	Down
1.95e-05	0.00764289	ERMP1	21.3155	5.31727	0.249807	BCS1L	Down
8.56e-06	0.00502782	RP11-213G2.3	23.6297	9.00634	2.62187	BCS1L	Up
3.89e-06	0.0023568	IDI1	58.0763	34.6123	0.59605	BCS1L	Down
0.00017363	0.0332991	EIF3F	73.8305	49.1798	1.50113	BCS1L	Up
0.00023263	0.0399531	RP11-872D17.4	61.7463	38.7288	1.59417	BCS1L	Up
9.45e-06	0.00514173	BCAT1	118.321	76.4197	1.54823	BCS1L	Up
0.00031737	0.0477196	ABCB9	15.1176	5.64077	0.373539	BCS1L	Down
2.41e-06	0.00150747	SLC7A1	89.0092	49.1818	1.80963	BCS1L	Up
1.33e-05	0.00593376	SPART	79.6483	47.2522	0.593312	BCS1L	Down
3.1e-08	3.64e-05	KCTD12	147.452	92.085	0.624532	BCS1L	Down
0.00015702	0.0320787	ABHD13	9.17005	2.29353	0.250928	BCS1L	Down
0.00010709	0.0261388	PCK2	15.6581	5.72494	2.73204	BCS1L	Up
1.93e-07	0.00020112	KLHDC2	35.909	13.3034	0.370652	BCS1L	Down
0.00021264	0.0373505	LCTL	8.93263	1.81411	4.90245	BCS1L	Up
0.00018989	0.0353367	RNU6-1	5.61151	0	0.00177888	BCS1L	Down
0.00023383	0.0399531	TBC1D2B	34.2727	17.3333	1.9767	BCS1L	Up
6.29e-05	0.0173953	ARRDC4	30.2199	13.9875	0.463036	BCS1L	Down
1.53e-05	0.00652145	THUMPD1	100.791	61.2822	0.608052	BCS1L	Down
0.00029934	0.0464962	TCF25	88.4531	54.3453	1.6275	BCS1L	Up
0.00013421	0.0300289	SPAG7	22.9791	8.84378	0.38513	BCS1L	Down
0.00015309	0.0316984	WNK4	9.47569	2.39212	3.94888	BCS1L	Up
1.44e-05	0.00630498	ALPK2	12.4092	2.50487	4.93832	BCS1L	Up
2.86e-05	0.00960971	USHBP1	19.9184	7.2027	2.76295	BCS1L	Up
4.09e-05	0.012192	IRGQ	16.0292	4.90715	0.30657	BCS1L	Down
0.00024129	0.0408558	ZNF217	30.8401	12.8931	0.418251	BCS1L	Down
2.99e-05	0.00967517	RBM38-AS1	6.44138	0.410378	15.3466	BCS1L	Up
0.00020929	0.0371092	XBP1	59.1092	36.0645	1.63881	BCS1L	Up
4.14e-14	1.94e-10	ATF4	271.394	164.393	1.65085	BCS1L	Up
1.2e-05	0.00566104	TTLL12	45.6094	23.4669	0.514625	BCS1L	Down
9.85e-06	0.00514173	RP11-308B5.2	10.6491	1.40993	7.5068	BCS1L	Up
6.65e-07	0.00055704	FGF13	41.0611	18.2227	2.2526	BCS1L	Up
0.00018054	0.0342757	ENSG00000276256	13.8481	3.95133	3.49833	BCS1L	Up
2.39e-05	0.0169479	IFI6	8.04375	1.99417	0.248849	BRD7	Down
6.05e-05	0.0321348	CITED4	10.5053	3.08925	3.39284	BRD7	Up
4.15e-05	0.0262855	FLVCR1-DT	15.2482	4.60405	3.30689	BRD7	Up
1.44e-05	0.0154772	AIDA	24.8536	11.1241	2.2331	BRD7	Up
1.8e-05	0.0160616	AZI2	91.8418	59.8575	1.53425	BRD7	Up
1.94e-05	0.0160616	TNIP2	26.2219	11.4685	2.2853	BRD7	Up
1.26e-06	0.00468627	RP11-692D12.1	26.7332	10.6852	2.50049	BRD7	Up
8.77e-06	0.0152508	PRMT9	27.0208	11.7702	2.2946	BRD7	Up
1.47e-06	0.00468627	FBXL7	9.41014	0.813814	0.0874523	BRD7	Down
6.48e-06	0.0123947	AC007009.1	10.7593	2.62599	4.0855	BRD7	Up
2.15e-05	0.0164751	LINC01503	6.57502	0.87458	7.44424	BRD7	Up
6.97e-05	0.0350788	IFIT5	15.1363	5.57153	2.71364	BRD7	Up
5.83e-05	0.0320461	AP000437.3	7.16457	1.59441	4.47177	BRD7	Up
1.5e-05	0.0154772	LAYN	30.0109	16.5742	1.81021	BRD7	Up
4.91e-05	0.0293731	AGAP2-AS1	10.9252	3.08194	3.53667	BRD7	Up
0.00010296	0.0457959	GIT2	40.187	25.2383	1.59207	BRD7	Up
9.96e-05	0.0453456	ALDH2	33.4445	18.8741	1.77157	BRD7	Up
0.00011214	0.0487464	ZC2HC1C	11.1908	3.171	3.52116	BRD7	Up
5.93e-06	0.0123947	SNHG14	38.8926	19.9314	1.95085	BRD7	Up
8.07e-05	0.0395964	RNU6-1	5.61166	0	0.00177883	BRD7	Down
1.67e-05	0.0160104	DEXI	32.4891	15.6476	2.07561	BRD7	Up
1.73e-65	3.31e-61	BRD7	212.965	43.3402	0.203546	BRD7	Down
2.02e-05	0.0160616	NFATC3	75.6844	48.6099	0.642318	BRD7	Down
2.29e-05	0.0168453	RP11-331F4.5	5.14512	0.237859	20.7986	BRD7	Up
1.89e-05	0.0160616	RP11-15E18.1	12.3714	3.39393	3.63737	BRD7	Up
5e-06	0.0119543	PLEKHJ1	44.6701	20.9599	0.469333	BRD7	Down
1.35e-05	0.0154772	ZNF404	9.84073	2.3403	4.19126	BRD7	Up
9.01e-05	0.0430929	GRWD1	50.29	30.6596	1.64006	BRD7	Up
2.78e-05	0.019011	FAM71E1	16.3027	6.04386	2.6946	BRD7	Up
9.5e-05	0.0443316	CBR3	8.05191	2.53457	3.16828	BRD7	Up
1.54e-05	0.0154772	TMEM191A	6.02303	0.556751	10.6449	BRD7	Up
6.74e-05	0.0348347	SYN3	23.3865	9.74161	2.39924	BRD7	Up
1.18e-05	0.0154772	RP11-348F1.2	11.6621	2.44484	0.210317	BRD7	Down
1.49e-05	0.0154772	MCF2	9.57599	2.11531	4.5104	BRD7	Up
7.31e-07	0.00349364	TMEM187	11.1364	2.55748	4.34139	BRD7	Up
7.3e-06	0.00373146	RP4-736L20.5	6.03035	0.731486	8.14627	CASC3	Up
3.01e-05	0.0107322	NBPF3	23.4067	10.2699	2.2779	CASC3	Up
0.00030473	0.0480275	PEF1	41.5019	25.3018	0.609749	CASC3	Down
3.14e-08	4.56e-05	TMEM39B	42.7147	15.4852	2.75728	CASC3	Up
3.28e-10	6.21e-07	GAS5	89.9924	45.5339	1.97617	CASC3	Up
1.11e-05	0.00526533	MDM4	82.2073	50.5943	1.62471	CASC3	Up
7.88e-05	0.0209783	XXyac-YM960E7.1	5.77915	0.572999	9.92995	CASC3	Up
9.62e-06	0.00466363	PCNX2	121.137	77.8734	1.55549	CASC3	Up
2.49e-06	0.00181154	ITM2C	26.0548	8.70923	2.98935	CASC3	Up
0.00015036	0.0299351	MAPKAPK3	33.3892	17.436	0.522348	CASC3	Down
0.00013659	0.0280798	NMNAT3	5.60218	0.675037	0.122063	CASC3	Down
0.00013657	0.0280798	IFT80	53.2791	32.7035	1.62897	CASC3	Up
0.0001986	0.0364674	MFSD10	28.4116	14.3543	1.97863	CASC3	Up
6.86e-05	0.0190926	FBXL5	67.3448	41.5433	1.62092	CASC3	Up
4.35e-06	0.00265383	RP11-46J23.1	6.40248	0.383363	16.3017	CASC3	Up
0.00011402	0.0256718	F11-AS1	5.6321	0.756608	7.35983	CASC3	Up
0.00018841	0.0352108	ANKRD33B	58.8244	36.8401	1.59659	CASC3	Up
1.22e-05	0.00560908	GHR	52.1632	27.595	1.88999	CASC3	Up
0.00022825	0.0396053	AC025171.1	12.0062	4.11433	2.91349	CASC3	Up
0.00028355	0.0462302	AFAP1L1	37.3874	20.1108	1.85865	CASC3	Up
3.49e-05	0.0115913	RNF39	10.8045	1.88912	5.69447	CASC3	Up
7.67e-05	0.0207137	DXO	10.2078	2.13465	4.76433	CASC3	Up
3.37e-05	0.0115631	HLA-DMB	7.82477	0.972059	7.9779	CASC3	Up
0.00020992	0.0374547	CCDC167	58.2168	37.1623	1.5664	CASC3	Up
0.00022087	0.0386785	SLC35B2	9.81805	2.25287	0.230246	CASC3	Down
7.25e-11	1.52e-07	SNHG5	181.024	109.773	1.64902	CASC3	Up
2.42e-06	0.00181154	RP11-98I9.4	8.95509	0.917453	0.103452	CASC3	Down
9.07e-05	0.0225799	RP9P	31.0448	17.2745	1.79668	CASC3	Up
6.16e-06	0.00326195	SBDSP1	47.9735	24.4753	1.95969	CASC3	Up
0.00013585	0.0280798	RN7SL76P	5.1473	0.346782	14.455	CASC3	Up
0.00026039	0.0435823	RP11-624C23.1	9.08544	2.34818	3.85698	CASC3	Up
3.85e-33	3.64e-29	SNHG6	118.952	31.0651	3.82823	CASC3	Up
0.00013324	0.0280798	MIR2052HG	24.1971	11.1059	0.459201	CASC3	Down
2.29e-05	0.00903238	NDUFAF6	84.9436	51.9585	1.63471	CASC3	Up
2.54e-05	0.00960569	NCALD	6.60176	0.678459	9.60371	CASC3	Up
8.63e-05	0.0220472	ZC3H3	26.5826	11.2406	0.423072	CASC3	Down
9.24e-05	0.0226869	CDKN2A	98.9419	64.4705	1.5346	CASC3	Up
0.00026871	0.0445801	RP11-213G2.3	21.133	9.00488	2.34534	CASC3	Up
0.00014838	0.0298539	MFSD14C	92.8301	61.8347	1.50118	CASC3	Up
0.0001899	0.0352108	PTGR1	24.5306	11.7072	2.0944	CASC3	Up
4.92e-06	0.0028201	DNAJC25	65.1565	35.6581	1.82702	CASC3	Up
1.65e-05	0.00709021	NUDT5	101.054	64.0265	0.633623	CASC3	Down
0.00018441	0.0348774	STAM	45.4341	25.9499	1.75055	CASC3	Up
0.00012379	0.026911	CFL1P1	8.02493	1.61309	4.9504	CASC3	Up
3.92e-05	0.0123717	RP11-831H9.11	7.9895	1.15225	6.88278	CASC3	Up
1.69e-06	0.00135771	PCSK7	58.0019	30.0156	1.93208	CASC3	Up
0.00011635	0.0258876	BCL9L	13.4925	4.27174	3.15351	CASC3	Up
3.81e-07	0.00040029	CDCA3	24.5792	9.39941	2.61326	CASC3	Up
0.00020338	0.0366334	RP11-513G19.1	6.10525	0.316564	0.0534016	CASC3	Down
0.00025145	0.0424607	NEMP1	54.4095	32.8639	1.6554	CASC3	Up
1.25e-06	0.00112501	PPFIA2	18.6025	5.68482	3.26833	CASC3	Up
5.83e-05	0.0167006	RP11-290D2.6	22.192	9.63809	0.434559	CASC3	Down
3.34e-06	0.00223518	SUGT1	77.1747	44.1915	1.7462	CASC3	Up
3.79e-05	0.0121527	CCNB1IP1	55.2675	31.4591	1.75656	CASC3	Up
7.14e-05	0.0195834	VIPAS39	17.7081	6.36643	2.77868	CASC3	Up
4.53e-06	0.00267796	RYR3	12.5317	1.99726	6.24819	CASC3	Up
2.85e-07	0.00031666	HAUS2	68.4633	34.7955	1.96732	CASC3	Up
2.69e-05	0.00976998	PDCD7	47.0743	26.1533	1.79963	CASC3	Up
2.83e-09	4.46e-06	PARP6	41.0687	16.0052	2.56499	CASC3	Up
0.00020245	0.0366334	MCRIP2	26.4512	11.3615	2.32697	CASC3	Up
7.93e-06	0.00394508	MAPK8IP3	16.7545	3.99694	0.239014	CASC3	Down
0.00012739	0.0273796	DNAJA3	50.5322	29.7509	1.69827	CASC3	Up
2.03e-05	0.00835917	MARF1	76.4812	50.0809	1.52705	CASC3	Up
3.43e-06	0.00223518	CIAO2B	45.8741	23.1951	1.97733	CASC3	Up
3.94e-19	1.49e-15	SNHG29	275.73	158.356	1.74116	CASC3	Up
6e-18	1.89e-14	LRRC75A	223.974	125.55	1.78388	CASC3	Up
4.02e-05	0.0124673	B9D1	47.5244	26.0434	1.8245	CASC3	Up
0.00018151	0.0348774	SLC46A1	9.50223	2.67861	0.282648	CASC3	Down
1.25e-05	0.00560908	CTD-2350C19.2	8.97863	0.86996	10.2148	CASC3	Up
7.88e-07	0.00078445	RAB34	67.6731	38.2069	1.77103	CASC3	Up
1.02e-06	0.00096519	TRAF4	24.4958	9.42811	2.59648	CASC3	Up
0.00027379	0.0450284	ERBB2	32.862	17.9835	1.82688	CASC3	Up
4.08e-13	1.1e-09	CASC3	48.6998	9.54128	0.196085	CASC3	Down
1.54e-06	0.00132181	PSMC3IP	43.2246	17.6246	2.4517	CASC3	Up
0.00010927	0.0252032	WFDC21P	5.53891	0.550035	9.90815	CASC3	Up
0.00010826	0.0252032	RP11-498C9.3	14.0385	3.50201	0.249992	CASC3	Down
2.39e-05	0.00921898	CTB-31O20.3	6.65346	0.73398	8.95651	CASC3	Up
1.27e-07	0.00015965	SDHAF1	15.6239	3.86756	4.03188	CASC3	Up
9.41e-05	0.0228079	KPTN	21.0005	7.99662	2.62414	CASC3	Up
0.00018274	0.0348774	PIH1D1	40.8029	23.3502	1.74712	CASC3	Up
0.00023342	0.0401332	AKT1S1	53.2838	33.9438	1.5696	CASC3	Up
5.86e-22	2.77e-18	ZFAS1	97.8396	30.4566	3.2117	CASC3	Up
0.00016997	0.0331414	LMF2	34.6497	19.7127	1.75735	CASC3	Up
5.25e-05	0.0152888	SPIN3	21.0793	7.50565	2.80606	CASC3	Up
0.00024329	0.0414544	TTC3P1	8.52655	1.01176	0.119692	CASC3	Down
6.21e-06	0.00326195	BEX2	76.4335	50.9044	1.50141	CASC3	Up
2.13e-05	0.00857354	EEF1A1P30	5.91035	0.71057	8.2162	CASC3	Up
0.00029873	0.0478799	MT-TF	18.0506	7.42761	2.42828	CASC3	Up
2.29e-07	0.00068854	MEGF6	42.8708	3.60182	11.8723	CCNH	Up
6.89e-05	0.0333746	RAP1GAP	31.2051	2.35987	13.1717	CCNH	Up
0.00012939	0.0497532	RETREG2	49.4609	10.1969	4.84679	CCNH	Up
2.41e-05	0.0204082	RP4-613B23.1	71.604	16.6568	4.2968	CCNH	Up
0.00010481	0.0420921	RPL39L	72.5443	21.4926	3.37422	CCNH	Up
3.13e-05	0.0230464	NCBP2-AS1	20.434	0.552687	36.3327	CCNH	Up
5.28e-05	0.0293377	ZCCHC4	46.3638	7.73884	5.9846	CCNH	Up
1.47e-05	0.0174351	PRKG2	35.1896	2.74203	12.7904	CCNH	Up
1.36e-05	0.0174351	RAD50	524.702	326.604	1.60652	CCNH	Up
2.6e-05	0.0204082	LEMD2	66.8858	16.6512	4.01506	CCNH	Up
1.64e-05	0.0174351	RP5-1148A21.3	31.2051	1.90079	16.3363	CCNH	Up
2.43e-05	0.0204082	HIPK2	293.322	149.218	0.508734	CCNH	Down
1.54e-05	0.0174351	CHPF2	40.592	5.84831	6.93066	CCNH	Up
7.02e-05	0.0333746	CH17-174L20.1	21.6777	0.769499	27.8226	CCNH	Up
7.46e-05	0.0345483	TRIQK	66.3511	20.9418	3.16732	CCNH	Up
1.67e-07	0.0006036	VIM	1089.23	718.561	1.51585	CCNH	Up
3.82e-05	0.0259482	YME1L1	391.673	231.989	1.6883	CCNH	Up
1.98e-05	0.0188733	HNRNPF	97.0103	24.9036	0.256787	CCNH	Down
3.88e-05	0.0259482	PPP3CB-AS1	43.3492	4.00384	10.8024	CCNH	Up
6.04e-05	0.0317171	TPI1	549.748	350.747	1.56735	CCNH	Up
8.34e-06	0.0133895	RP11-405A12.2	21.5042	0.986048	21.5995	CCNH	Up
6.38e-05	0.0320186	OVOS2	34.9525	3.85643	9.04259	CCNH	Up
3.19e-05	0.0230464	POC1B	103.946	33.411	3.11051	CCNH	Up
2.51e-05	0.0204082	BICDL1	42.627	5.30474	8.0224	CCNH	Up
8.46e-05	0.038216	GTF2H3	100.165	28.9871	0.289466	CCNH	Down
4.92e-05	0.0293377	RP11-13J12.3	31.2051	2.61999	11.8689	CCNH	Up
9.67e-05	0.0397247	PRPF39	126.338	60.9524	2.07256	CCNH	Up
9.24e-05	0.0391968	CDK10	39.5666	4.13102	9.5572	CCNH	Up
8.89e-06	0.0133895	TOP3A	305.699	164.339	1.86012	CCNH	Up
0.00010969	0.0430944	CTD-2350C19.2	19.5095	0.870322	22.1731	CCNH	Up
5.25e-05	0.0293377	CTD-2026D20.2	18.9007	0.839441	22.2625	CCNH	Up
2.97e-06	0.00595764	SP2	73.0424	14.4244	5.06099	CCNH	Up
7.96e-09	4.79e-05	INTS2	160.648	45.847	3.50345	CCNH	Up
1.02e-06	0.00263025	NPTX1	230.346	101.45	2.27041	CCNH	Up
1.91e-05	0.0188733	RP13-1032I1.7	52.2785	9.20263	5.67574	CCNH	Up
5.36e-05	0.0293377	EVI5L	64.8334	15.0399	4.30855	CCNH	Up
4.6e-05	0.02865	PBX4	37.2434	4.01027	9.26641	CCNH	Up
9.33e-05	0.0391968	FTL	356.459	217.815	1.63649	CCNH	Up
4.5e-05	0.02865	RBM12	73.6098	13.9356	0.189427	CCNH	Down
9.13e-05	0.0391968	GNAS-AS1	29.7787	4.41759	6.72797	CCNH	Up
8.79e-08	0.00039715	PHACTR3	25.0904	0.914713	27.144	CCNH	Up
6.14e-05	0.0317171	TIMP1	81.2699	21.6838	3.74669	CCNH	Up
0.00013602	0.0496829	ZNF593	36.193	9.91787	0.274228	CCT3	Down
6.31e-06	0.00886671	GLMP	36.7965	10.0077	3.67417	CCT3	Up
4.57e-20	2.78e-16	CCT3	479.357	196.217	0.409346	CCT3	Down
9.4e-05	0.0407506	GAS5	87.8474	45.5577	1.92806	CCT3	Up
1.53e-21	1.39e-17	RABGAP1L	1021.7	619.827	1.64835	CCT3	Up
3.46e-05	0.0234157	PCYOX1	131.715	65.1287	0.494507	CCT3	Down
5.38e-05	0.0291595	MCEE	27.3519	6.82977	4.00041	CCT3	Up
1.56e-05	0.0158382	RP11-17G11.2	11.5379	0.740075	15.3957	CCT3	Up
3.01e-05	0.0219722	CAMLG	171.208	104.952	1.63124	CCT3	Up
0.00012623	0.0496829	FLOT1	89.5932	50.9637	1.75783	CCT3	Up
9.59e-05	0.0407506	GOLGA7	92.0698	43.0234	2.13973	CCT3	Up
0.00010145	0.0411844	MTFR1	113.686	64.742	1.75586	CCT3	Up
5.43e-05	0.0291595	NDRG1	56.4284	22.2152	2.53939	CCT3	Up
9.31e-05	0.0407506	CDKN2A	113.185	64.4901	1.75496	CCT3	Up
1.87e-05	0.0172548	GATA3-AS1	18.1212	1.42122	12.6684	CCT3	Up
8.64e-05	0.0404818	SPAG6	9.56904	0.664111	14.2099	CCT3	Up
0.00013719	0.0496829	FUOM	30.4309	7.6873	3.95475	CCT3	Up
6.05e-05	0.0307204	PSMC3	86.0437	42.4806	2.02524	CCT3	Up
1.63e-06	0.00331236	GSTP1	173.058	95.0895	1.81986	CCT3	Up
7.35e-06	0.00958822	SIK3	125.591	69.956	1.79517	CCT3	Up
2.53e-05	0.0207393	RP11-96H19.1	39.1091	10.51	3.71855	CCT3	Up
1.24e-06	0.00282017	NDUFA12	111.622	58.3549	1.91266	CCT3	Up
2.72e-05	0.0207393	FAM155A	14.8625	1.01483	14.5122	CCT3	Up
3.19e-05	0.0223906	LRR1	42.3635	14.0484	3.0141	CCT3	Up
5.93e-05	0.0307204	RP11-982M15.2	12.416	0.762925	16.0766	CCT3	Up
0.00013716	0.0496829	DEXI	39.1304	15.6556	2.4985	CCT3	Up
4.04e-05	0.0263562	TBC1D10B	59.2325	23.0144	2.57304	CCT3	Up
4.52e-05	0.0266234	SYCE1L	12.7324	0.648229	19.3586	CCT3	Up
4.68e-05	0.0267313	EFNB3	22.7708	5.39731	4.21296	CCT3	Up
5.51e-07	0.00143706	SLC6A4	17.0229	0.502932	33.207	CCT3	Up
6.2e-06	0.00886671	CEP95	97.374	49.582	1.96371	CCT3	Up
1.17e-05	0.0125536	CSNK1D	94.5318	44.5104	2.12356	CCT3	Up
1.16e-05	0.0125536	HSBP1L1	25.5596	4.69801	5.43108	CCT3	Up
3.25e-06	0.00540425	TLE5	111.541	63.0202	1.76981	CCT3	Up
1.1e-05	0.0125536	BRME1	20.2596	2.54524	7.93255	CCT3	Up
9.93e-05	0.0411844	CTB-50E14.5	8.56401	1.39722	6.09289	CCT3	Up
2.67e-05	0.0207393	FAM83D	30.7686	7.62104	4.03334	CCT3	Up
9.12e-05	0.0407506	NRIP1	82.873	32.6389	0.393916	CCT3	Down
8.63e-05	0.0404818	PIK3IP1	16.1973	1.47107	10.9429	CCT3	Up
4.05e-07	0.00123448	RP13-314C10.5	14.8367	0.324157	44.4303	CCT3	Up
4.36e-05	0.0266234	WDR13	49.6137	16.2944	3.04358	CCT3	Up
1.89e-05	0.0172548	MBNL3	28.6268	4.28454	0.149966	CCT3	Down
2.34e-05	0.0203509	MAFIP	15.8423	1.80788	8.72023	CCT3	Up
0.00027374	0.0482308	GPR153	50.9671	10.6062	4.80183	CCT4	Up
3.66e-06	0.0025007	MATN1	47.4969	2.05106	23.0497	CCT4	Up
5.12e-06	0.00307878	MYCBP	58.6556	10.9543	5.3506	CCT4	Up
6.62e-05	0.0195951	LINC02811	18.2793	0.429467	41.617	CCT4	Up
1.63e-05	0.00818575	LURAP1	34.3572	2.07446	16.4873	CCT4	Up
0.00028333	0.0482308	RTCA-AS1	39.0788	6.41975	6.07936	CCT4	Up
3.21e-06	0.00240882	WDR47	132.974	32.6683	4.0695	CCT4	Up
0.00027833	0.0482308	RBM15-AS1	47.7791	5.02881	9.48419	CCT4	Up
8.47e-10	5.1e-06	RABGAP1L	1076.97	619.926	1.73725	CCT4	Up
1.74e-11	1.57e-07	KCNK2	79.3273	2.66965	29.6074	CCT4	Up
5.46e-05	0.0182428	RP5-1061H20.4	47.1139	6.90628	6.81347	CCT4	Up
7e-05	0.0200533	RP11-306K13.1	28.5878	1.01161	27.9928	CCT4	Up
2.07e-06	0.00196301	C2orf50	35.0161	1.04528	33.1914	CCT4	Up
0.00012796	0.0312023	BIRC6	334.193	153.187	0.458395	CCT4	Down
6.81e-05	0.0198178	CCT4	288.858	111.047	0.384455	CCT4	Down
3.74e-06	0.0025007	AC011997.1	62.4701	8.16708	7.64088	CCT4	Up
0.00024625	0.0464503	BCS1L	57.7333	13.4291	4.29667	CCT4	Up
3.61e-05	0.0142417	CNPPD1	55.6123	5.63825	9.84771	CCT4	Up
4.09e-06	0.00263733	LINC00471	35.7769	1.2263	28.9468	CCT4	Up
1.19e-06	0.00163818	NPPC	34.3572	0.712007	47.5995	CCT4	Up
1.82e-06	0.00191238	LAMB2	41.8366	1.93417	21.5241	CCT4	Up
1.99e-05	0.00946392	CACNA2D2	47.4969	3.29129	14.3904	CCT4	Up
2.76e-05	0.0116114	RP11-79P21.2	46.4762	3.96014	11.709	CCT4	Up
1.13e-06	0.00163818	FAM86DP	53.5966	3.01987	17.6927	CCT4	Up
4.05e-05	0.0152336	LINC01471	26.7115	0.826933	31.9279	CCT4	Up
5.01e-06	0.00307878	IGSF10	58.7464	6.55323	8.95236	CCT4	Up
0.00026	0.0464503	DCAF4L1	34.3572	3.79866	9.02344	CCT4	Up
2.46e-05	0.0110914	OSTC	124.812	38.7582	3.2197	CCT4	Up
8.68e-07	0.00149198	SMARCA5-AS1	70.0536	6.54476	10.689	CCT4	Up
6.61e-05	0.0195951	ROPN1L	18.1038	0.70966	25.1699	CCT4	Up
0.00021373	0.0433323	SLCO6A1	29.1703	1.73655	16.7074	CCT4	Up
1.91e-06	0.00191238	LYRM7	234.298	95.0983	2.46359	CCT4	Up
2.27e-05	0.0104855	GMDS	251.325	106.535	2.35894	CCT4	Up
0.0001444	0.033895	FARS2	160.589	66.8467	2.40213	CCT4	Up
2.77e-05	0.0116114	HULC	88.9975	18.7503	4.74446	CCT4	Up
8.42e-08	0.00025316	SIRT5	79.4458	10.8134	7.34109	CCT4	Up
1.4e-07	0.00031661	GTF2H4	59.86	3.72417	16.033	CCT4	Up
0.0001451	0.033895	GCLC	127.247	45.2303	2.81292	CCT4	Up
5.85e-05	0.0191885	BAG2	88.8644	24.1856	3.67317	CCT4	Up
2.19e-06	0.00197862	LINC01611	41.7446	1.10953	37.2965	CCT4	Up
6.34e-05	0.0194025	RP11-2J18.1	34.5499	2.53312	13.5896	CCT4	Up
0.00012226	0.0302203	CCT6P1	29.367	3.19587	9.1635	CCT4	Up
0.00014815	0.033895	POR	96.5603	31.3175	3.0826	CCT4	Up
0.00025366	0.0464503	DTX2	47.4969	5.72759	8.27994	CCT4	Up
0.00025959	0.0464503	TMEM140	48.1079	6.10437	7.86964	CCT4	Up
0.00023952	0.0459778	ABCB8	72.1871	17.6871	4.07961	CCT4	Up
4.6e-05	0.0162819	RP11-110G21.1	68.3408	11.0898	6.15782	CCT4	Up
1.58e-05	0.00818575	ANGPT1	28.5878	0.674926	41.7531	CCT4	Up
0.00010166	0.0265853	RP11-145E5.5	67.1505	11.3004	5.93794	CCT4	Up
2.45e-07	0.00049212	DPH7	96.6383	10.969	8.80302	CCT4	Up
6.27e-05	0.0194025	SVIL-AS1	89.0786	21.1219	4.21583	CCT4	Up
6.11e-05	0.0193283	ZNF239	40.4568	4.64306	8.69683	CCT4	Up
1.41e-06	0.00166957	VSTM4	39.1113	2.06443	18.8588	CCT4	Up
0.00014671	0.033895	CFL1P1	32.3259	1.61581	19.8891	CCT4	Up
0.0002824	0.0482308	PITX3	19.0462	0.604326	31.0196	CCT4	Up
0.00011387	0.0288082	HTRA1	42.4726	4.60948	9.19641	CCT4	Up
5.97e-05	0.0192471	REXO2	202.248	84.2283	2.40102	CCT4	Up
8.61e-06	0.00501043	MSANTD2	83.8577	14.1118	5.9389	CCT4	Up
0.00025719	0.0464503	GDF11	59.5821	4.84693	0.081503	CCT4	Down
1.05e-05	0.00591128	PPM1H	112.1	29.5159	3.79701	CCT4	Up
0.00027894	0.0482308	RP11-56G10.2	22.3394	2.27344	9.78758	CCT4	Up
3.31e-06	0.00240882	TESC	75.3224	9.88727	7.61143	CCT4	Up
1.62e-05	0.00818575	PEBP1	283.624	105.511	0.372032	CCT4	Down
0.00016519	0.0354848	DIABLO	69.5697	12.1015	5.74494	CCT4	Up
1.11e-05	0.00607854	BORA	119.003	26.8808	4.42579	CCT4	Up
1.27e-06	0.00163818	SOX1-OT	41.7446	0.810351	50.8985	CCT4	Up
5.07e-05	0.0172585	MIPOL1	170.809	65.9954	2.58796	CCT4	Up
3.63e-05	0.0142417	FAM161B	66.2321	8.12718	8.14067	CCT4	Up
0.00028886	0.0484893	RP11-950C14.7	56.1524	10.9791	5.11075	CCT4	Up
0.00025795	0.0464503	EIF2AK4	94.3977	13.1366	0.139253	CCT4	Down
6.43e-09	2.9e-05	ALDH1A3	68.7144	3.10013	22.0969	CCT4	Up
0.00015383	0.033895	EME2	34.0419	3.4403	9.86924	CCT4	Up
7.49e-05	0.0209936	SLC9A3R2	71.2495	14.4699	4.92128	CCT4	Up
0.00015045	0.033895	CTD-3037G24.3	17.431	0.461072	37.0241	CCT4	Up
1.7e-05	0.00828056	HIRIP3	126.083	35.1027	3.59108	CCT4	Up
0.00022413	0.0444417	SIAH1	72.2112	18.002	4.00961	CCT4	Up
7.56e-05	0.0209936	LRRC29	41.3209	4.18156	9.86053	CCT4	Up
2.66e-05	0.0116114	TPPP3	30.6687	0.817023	37.0954	CCT4	Up
2.54e-06	0.00218243	ACD	56.882	5.6004	10.1405	CCT4	Up
0.00021788	0.0436822	CYB5B	94.0551	15.7778	0.167839	CCT4	Down
0.00029023	0.0484893	SLC16A13	20.256	0.627931	31.7684	CCT4	Up
0.00025833	0.0464503	TTC19	183.362	53.649	0.292624	CCT4	Down
0.00011495	0.0288082	MPRIP	427.819	235.284	0.549971	CCT4	Down
0.00017016	0.0357933	TUBG1	135.132	50.918	2.65359	CCT4	Up
3.96e-05	0.0151928	CNTD1	59.099	8.28464	7.12617	CCT4	Up
0.0001706	0.0357933	RGS9	48.8654	8.16607	5.97786	CCT4	Up
4.22e-05	0.0155571	CABLES1	130.649	45.9204	2.84471	CCT4	Up
3.34e-06	0.00240882	KC6	137.015	33.4215	4.09867	CCT4	Up
0.00023556	0.0459137	CIRBP	127.281	41.9721	3.03202	CCT4	Up
0.0001743	0.0361511	TMEM205	61.7639	9.90017	6.23339	CCT4	Up
1.26e-07	0.00031661	NUDT19-DT	47.4969	0.948681	49.5545	CCT4	Up
4.37e-05	0.0157864	MYADM	154.397	52.481	2.94159	CCT4	Up
3.06e-05	0.012543	DNAAF3	64.7835	7.90233	8.18893	CCT4	Up
3.58e-08	0.00012911	RP4-742J24.2	47.4969	0.885331	53.0608	CCT4	Up
8.45e-05	0.0231023	SEL1L2	28.5878	1.3854	20.4944	CCT4	Up
2.67e-06	0.00219091	CASS4	57.1087	3.66544	15.5406	CCT4	Up
0.00015403	0.033895	PHACTR3	19.6136	0.914788	21.2196	CCT4	Up
9.48e-05	0.0255436	ZNRF3	143.516	51.9377	2.7629	CCT4	Up
9.1e-07	0.00149198	CSNK1E	325.101	146.718	2.21575	CCT4	Up
0.00015921	0.0346127	CTPS2	107.422	37.5487	2.86039	CCT4	Up
0.0001134	0.0288082	LINC01278	116.538	35.9255	3.24325	CCT4	Up
0.00014902	0.033895	IRS4	774.337	498.401	0.643654	CCT4	Down
0.00023664	0.0459137	ARHGEF6	72.165	19.9761	3.61127	CCT4	Up
4.72e-05	0.0163626	NSDHL	68.0271	13.7805	4.93363	CCT4	Up
9.72e-05	0.0257908	TKTL1	39.6637	2.47357	15.9745	CCT4	Up
6.05e-05	0.0358293	RPS13P2	9.11085	3.07012	2.9612	CHD1	Up
7.5e-05	0.0383494	NDUFB3	19.272	9.88264	1.94913	CHD1	Up
4.59e-05	0.0297413	SHISA5	37.7267	22.3929	1.68446	CHD1	Up
7.71e-06	0.0145283	RP11-197K6.1	6.102	0.896223	6.74448	CHD1	Up
5.6e-27	1.09e-22	CHD1	190.95	89.1555	0.466932	CHD1	Down
2.35e-06	0.0057164	HLA-C	60.4285	34.1759	0.565631	CHD1	Down
8.29e-05	0.0402766	FANCE	15.3824	6.55158	2.34583	CHD1	Up
6.28e-09	4.06e-05	RP1-167A14.3	13.0683	2.65343	4.91033	CHD1	Up
0.00012596	0.0499511	ACTR3C	10.2926	2.67797	3.83285	CHD1	Up
1.24e-05	0.0167413	PTPRN2	7.29733	2.09508	0.288078	CHD1	Down
1.24e-05	0.0167413	SIDT2	10.7253	3.04706	0.284767	CHD1	Down
3.61e-07	0.00133696	RP11-328C8.5	5.61959	0.533799	10.3523	CHD1	Up
2.02e-05	0.0206962	RXYLT1	53.4861	33.8984	1.57767	CHD1	Up
3.76e-05	0.0270411	IFT88	25.4777	13.7891	1.84706	CHD1	Up
6.54e-06	0.014124	LRP10	49.0421	28.7559	0.586434	CHD1	Down
1.84e-06	0.00509816	ZFHX2	26.9826	13.2365	2.03771	CHD1	Up
4.24e-05	0.0288758	TECPR2	25.6068	13.5017	0.527457	CHD1	Down
6.45e-05	0.0358293	RNU6-1	5.61041	0.346492	0.063428	CHD1	Down
2.35e-05	0.0216435	AC010761.8	7.73341	1.68679	4.56357	CHD1	Up
2.69e-05	0.0216435	ATXN7L3-AS1	24.3247	11.4848	0.472364	CHD1	Down
8.76e-05	0.0405381	TYMSOS	10.9886	3.58173	0.326562	CHD1	Down
6.94e-05	0.0364458	MYOM1	6.17465	1.25933	4.87236	CHD1	Up
2.69e-05	0.0216435	IQSEC2	19.5179	7.92715	2.46031	CHD1	Up
2.11e-13	2e-09	CMPK1	72.9307	24.9813	0.342625	CMPK1	Down
0.00016282	0.0492098	RTCA-AS1	16.4399	6.41631	2.55977	CMPK1	Up
1.41e-05	0.0169424	SPATA17	7.14343	0.811007	0.114771	CMPK1	Down
2.37e-05	0.022907	PANTR1	23.9358	9.33575	0.390288	CMPK1	Down
0.00016065	0.0492098	HACD2	73.1875	48.1408	0.65782	CMPK1	Down
8.91e-05	0.0393797	COL6A6	9.0363	2.62205	3.43698	CMPK1	Up
3.4e-05	0.0248764	RP11-379K17.4	5.53027	0.472989	11.4708	CMPK1	Up
6.06e-05	0.0320189	RP11-1396O13.23	14.2591	4.84197	2.94088	CMPK1	Up
1.03e-05	0.0140112	ANKRD33B	64.0201	36.8341	1.73787	CMPK1	Up
4.02e-05	0.0264075	ITGA2	30.9355	15.011	2.06014	CMPK1	Up
5.48e-06	0.00947957	POLK	75.3927	47.9126	1.57343	CMPK1	Up
0.00012017	0.0466347	SLC18B1	18.7417	8.12822	0.433999	CMPK1	Down
2.54e-05	0.0230276	DPY19L2P1	25.5338	11.082	2.30289	CMPK1	Up
9.54e-08	0.00045402	TMEM225B	10.5828	1.21643	8.63709	CMPK1	Up
6.73e-05	0.0320189	AGBL3	43.2333	24.3446	1.77557	CMPK1	Up
8.38e-05	0.0379966	RP11-586K2.1	11.941	3.42285	3.48135	CMPK1	Up
0.00015017	0.0492098	RP11-205M20.8	9.61896	2.3668	4.05123	CMPK1	Up
6.56e-05	0.0320189	GTF3C5	29.8693	13.5784	0.454777	CMPK1	Down
4.67e-05	0.0277993	MRPL41	28.7806	13.2519	0.460632	CMPK1	Down
0.00013548	0.0486746	LINC02652	6.36145	1.00544	6.27457	CMPK1	Up
2.8e-05	0.0233018	CCNY	74.5124	49.144	1.5161	CMPK1	Up
3.01e-05	0.0238426	RP11-80H5.7	10.237	2.11956	4.81178	CMPK1	Up
3.67e-05	0.0258571	KRTAP5-AS1	5.5697	0.771659	7.13828	CMPK1	Up
6.81e-07	0.00259433	TPP1	25.2801	10.1148	2.49783	CMPK1	Up
2.06e-06	0.00560997	RP11-504G3.4	5.41024	0.175672	29.1925	CMPK1	Up
3.91e-05	0.0264075	ARHGAP20	25.5746	10.7117	2.38625	CMPK1	Up
6.89e-05	0.0320189	FLI1	40.338	21.2895	1.89432	CMPK1	Up
4.2e-06	0.00889523	C1S	20.4307	7.04786	2.89616	CMPK1	Up
4.17e-05	0.0264699	KBTBD6	33.4009	17.5576	1.90185	CMPK1	Up
9.6e-05	0.0406096	ERCC5	26.9341	13.6665	1.9701	CMPK1	Up
2.74e-06	0.00651703	BCL11B	18.6483	5.08287	0.272954	CMPK1	Down
0.00013981	0.0492098	PDCD7	42.6905	26.152	1.63216	CMPK1	Up
0.00015965	0.0492098	RNU6-1	5.61122	0	0.00177897	CMPK1	Down
2.81e-05	0.0233018	HIRIP3	57.6894	35.081	1.64428	CMPK1	Up
4.64e-05	0.0277993	ADAMTS18	20.9804	7.65008	2.74024	CMPK1	Up
9.1e-05	0.0393797	AARSD1	23.7575	10.4321	2.27613	CMPK1	Up
0.00015666	0.0492098	RP11-49K24.6	13.0032	4.11012	3.15846	CMPK1	Up
4.89e-05	0.0282075	ZNF43	65.4902	43.2494	1.51413	CMPK1	Up
9.85e-05	0.0407679	ZNF536	51.6845	27.6482	1.86904	CMPK1	Up
0.00014624	0.0492098	DACT3	9.95612	2.46243	4.03089	CMPK1	Up
6.81e-05	0.0320189	UQCC1	32.5526	16.9772	1.91688	CMPK1	Up
0.00011161	0.0452164	DUSP18	44.0003	24.1482	1.82176	CMPK1	Up
0.0001327	0.0485924	MAOA	7.02569	1.18679	5.8788	CMPK1	Up
1.59e-05	0.0177795	RHOXF1P1	18.033	7.68546	2.34463	CMPK1	Up
2.3e-05	0.0181542	GRIK3	14.8505	0.317619	45.3589	CNOT2	Up
8.4e-05	0.045149	CGN	68.3335	21.2664	3.21217	CNOT2	Up
1.14e-05	0.013143	RABGAP1L	619.893	378.936	0.6113	CNOT2	Down
8.74e-06	0.013143	IPO9	171.484	55.9795	0.326481	CNOT2	Down
2.07e-05	0.0170302	TMEM18	65.1517	12.3342	5.27875	CNOT2	Up
9.39e-05	0.045149	POU3F3	192.53	72.1075	0.374558	CNOT2	Down
9.47e-05	0.045149	CDC25A	151.603	77.2569	1.9622	CNOT2	Up
4.96e-05	0.0332613	GFM1	125.356	53.0055	2.36471	CNOT2	Up
3.71e-05	0.0268946	SH3BP2	40.2666	6.38246	6.30065	CNOT2	Up
7.95e-05	0.0450361	ARHGEF28	70.8515	16.4019	4.31769	CNOT2	Up
0.00010641	0.0467236	CHD1	344.146	191.113	1.8007	CNOT2	Up
6.46e-05	0.0390013	FAM184A	188.767	97.1941	1.94206	CNOT2	Up
1.2e-05	0.013143	LRRN3	22.0045	0.466717	46.1793	CNOT2	Up
9.66e-08	0.00043747	TRHR	32.8877	1.24518	26.2096	CNOT2	Up
1.23e-05	0.013143	TRPS1	151.673	55.9512	0.368935	CNOT2	Down
7.95e-05	0.0450361	DOCK8	41.9261	4.19626	9.96993	CNOT2	Up
5.92e-05	0.0383031	ZNF248	80.0445	20.7226	3.86129	CNOT2	Up
8.51e-05	0.045149	RP11-80H5.7	24.1545	2.12076	11.3408	CNOT2	Up
1.73e-05	0.0149342	PTPMT1	101.297	33.457	3.02708	CNOT2	Up
4.94e-05	0.0332613	FADS1	281.201	160.338	1.75375	CNOT2	Up
1.33e-05	0.013143	NEAT1	215.884	81.4673	0.377394	CNOT2	Down
1.45e-07	0.00052378	MALAT1	795.236	508.008	0.638819	CNOT2	Down
1.29e-05	0.013143	RP4-761J14.8	30.2738	3.13307	9.6351	CNOT2	Up
1.51e-05	0.0137201	NTS	26.2614	1.21978	21.3627	CNOT2	Up
7.76e-06	0.013143	MGAT4C	49.243	6.80177	7.23057	CNOT2	Up
3.12e-06	0.00650134	SART3	164.411	61.0587	2.69239	CNOT2	Up
9.99e-05	0.0464024	VPS18	38.9027	5.45912	7.11499	CNOT2	Up
6.3e-05	0.0390013	IDH2	80.2688	29.3207	2.73702	CNOT2	Up
8.68e-06	0.013143	NIP7	128.45	50.9691	2.51985	CNOT2	Up
0.00011087	0.0467236	RP11-505K9.1	18.6972	0.408787	44.6701	CNOT2	Up
3.23e-06	0.00650134	OSBPL7	40.0093	2.39368	16.6492	CNOT2	Up
9.04e-05	0.045149	FAM20A	24.3587	1.39119	17.3914	CNOT2	Up
0.00010969	0.0467236	PTPRS	47.2349	6.62898	0.140523	CNOT2	Down
0.00011832	0.0487281	CERS1	46.3044	9.56232	4.83837	CNOT2	Up
8.86e-05	0.045149	LSM14A	193.476	100.234	1.93014	CNOT2	Up
1.38e-05	0.013143	RPL13A	523.155	299.417	0.572337	CNOT2	Down
1.07e-05	0.013143	TOX2	40.7437	3.79502	10.7105	CNOT2	Up
2.16e-06	0.00560229	ADAMTS1	266.781	121.61	2.19365	CNOT2	Up
4.23e-162	7.66e-158	idCas9_KRAB_MeCP2	27489.3	17256.9	0.627765	CNOT2	Down
0.0002491	0.0205549	RP11-206L10.17	100.75	43.0862	0.42771	CNOT3	Down
0.00029689	0.0233423	NOC2L	74.9741	28.9903	0.386752	CNOT3	Down
0.00027474	0.0221893	SMIM1	10.8857	1.28719	8.39949	CNOT3	Up
0.00093867	0.0480439	ICMT	161.163	99.1007	0.614934	CNOT3	Down
3.36e-06	0.00106211	TNFRSF8	12.0852	0.387836	30.4025	CNOT3	Up
0.00040392	0.028242	RPS6KA1	45.3414	13.7961	3.28488	CNOT3	Up
9.96e-05	0.0112015	SRSF4	230.719	149.775	1.54039	CNOT3	Up
2.53e-05	0.00449747	MAP7D1	147.86	78.7228	1.87813	CNOT3	Up
0.00012392	0.0131215	TMEM269	25.6619	7.38974	3.4693	CNOT3	Up
8.09e-05	0.0100611	ODF2L	119.331	70.1022	1.70214	CNOT3	Up
0.00017448	0.0163341	RP11-421L21.3	36.2804	9.90394	3.66055	CNOT3	Up
1.37e-05	0.00296011	MOV10	67.214	27.0316	2.48594	CNOT3	Up
1.79e-05	0.00360841	TARS2	132.64	72.3074	1.83427	CNOT3	Up
9.89e-05	0.0112015	MRPL9	90.0873	44.6793	2.01608	CNOT3	Up
3.17e-05	0.0050972	SCAMP3	102.262	52.2852	1.95568	CNOT3	Up
0.00012835	0.013513	LMNA	83.2043	43.3649	1.91849	CNOT3	Up
1.46e-09	1.78e-06	RABGAP1L	619.803	380.919	0.614586	CNOT3	Down
1.64e-07	0.00012013	CEP350	397.289	258.134	1.53906	CNOT3	Up
7.35e-08	6.42e-05	GLUL	173.805	89.8404	1.93449	CNOT3	Up
0.00084774	0.0460821	DYRK3-AS1	9.98075	0.849933	11.6181	CNOT3	Up
3.06e-06	0.00098467	ACBD3	237.243	144.572	1.64096	CNOT3	Up
0.00077753	0.0429582	ARV1	54.0268	28.9937	1.8631	CNOT3	Up
0.00018782	0.0172031	RBM34	164.026	96.7801	1.69476	CNOT3	Up
4.92e-05	0.00709312	RYR2	104.397	48.1886	0.46164	CNOT3	Down
2.11e-15	7.74e-12	LINC01250	33.9274	0.696437	48.0403	CNOT3	Up
1.25e-05	0.00281847	SOX11	510.241	339.064	0.664523	CNOT3	Down
1e-07	7.97e-05	ID2	124.683	62.647	1.99009	CNOT3	Up
8.18e-05	0.0100611	RP11-83M8.1	22.4652	4.23088	5.29966	CNOT3	Up
1.65e-05	0.00343608	WDR43	238.612	139.236	1.71366	CNOT3	Up
1.68e-06	0.00065352	LINC01320	31.0141	4.36293	7.09457	CNOT3	Up
2.3e-05	0.00414787	MAP4K3-DT	87.6934	36.1081	2.42824	CNOT3	Up
1.92e-06	0.00071826	SLC8A1-AS1	20.743	2.43694	8.48123	CNOT3	Up
1.25e-11	2.85e-08	NRXN1	59.4365	9.35763	6.34595	CNOT3	Up
2.36e-06	0.00083019	LINC01829	20.3608	1.52218	13.2953	CNOT3	Up
0.00089263	0.0469155	SPR	22.5714	6.04103	3.73182	CNOT3	Up
0.00026312	0.0215186	REEP1	50.593	23.8868	2.11757	CNOT3	Up
2.54e-06	0.00086328	AC104134.2	17.5236	1.19112	14.5977	CNOT3	Up
0.00072014	0.0413551	MITD1	45.3025	19.5044	2.32201	CNOT3	Up
0.00093513	0.0480439	CREG2	17.8424	2.47253	7.19121	CNOT3	Up
0.00087188	0.0468385	POU3F3	192.506	111.746	0.580504	CNOT3	Down
0.00047445	0.0315129	MRPS9-AS2	15.1601	2.83081	5.34007	CNOT3	Up
1.99e-05	0.00375741	C2orf49	85.6721	39.5571	2.16549	CNOT3	Up
4.95e-08	4.77e-05	GCC2	459.067	287.955	1.59421	CNOT3	Up
0.00073717	0.0417497	PTPN4	85.8752	45.2262	1.89859	CNOT3	Up
0.00038706	0.0277573	NIFK	121.037	68.7231	1.76112	CNOT3	Up
0.00015977	0.0156437	RP11-640F22.1	14.6895	1.87771	7.78693	CNOT3	Up
0.00010025	0.0112015	DARS1-AS1	15.5931	1.88354	8.24016	CNOT3	Up
7.41e-06	0.00196773	THSD7B	14.6895	0.956549	15.2082	CNOT3	Up
0.00044608	0.0302223	BAZ2B	125.374	75.6174	1.65792	CNOT3	Up
0.00055182	0.0352224	SCN2A	23.5346	4.82769	4.86692	CNOT3	Up
1.63e-17	7.44e-14	B3GALT1-AS1	44.0684	1.30937	33.4086	CNOT3	Up
7.17e-05	0.0093781	AC104088.1	15.4168	1.9116	8.02808	CNOT3	Up
4.83e-07	0.00025485	AC096649.3	14.6895	0.561621	25.7154	CNOT3	Up
0.00051027	0.0331477	HOXD13	33.8687	11.8479	2.85706	CNOT3	Up
7.79e-06	0.00203935	AC009478.1	15.4168	0.932355	16.3705	CNOT3	Up
3.37e-05	0.00522562	SCHLAP1	14.6895	1.63864	8.91611	CNOT3	Up
0.00060479	0.0366859	FSIP2-AS1	17.9194	7.75051	0.432836	CNOT3	Down
1.32e-05	0.00292387	AC093388.3	18.5312	2.6884	6.87121	CNOT3	Up
0.00034925	0.0261409	BZW1-AS1	18.7267	4.14033	4.51452	CNOT3	Up
5.64e-05	0.00777294	CASP10	36.6422	10.5402	3.47409	CNOT3	Up
0.00010238	0.0113669	C2CD6	14.6895	2.03663	7.18229	CNOT3	Up
0.00066911	0.0395399	AC007679.3	14.6895	2.30489	6.34997	CNOT3	Up
0.0008796	0.0469155	VWC2L	10.9498	0.680768	15.8661	CNOT3	Up
0.00026928	0.0219246	MRPL44	35.3605	15.1524	2.33278	CNOT3	Up
0.00016729	0.0159616	ATG16L1	33.6029	7.83185	4.28635	CNOT3	Up
1.11e-06	0.00049383	UBE2F	65.6383	17.9789	3.64937	CNOT3	Up
0.00033152	0.0251996	AZI2	117.048	59.883	1.95446	CNOT3	Up
0.00022314	0.0191464	RP11-122D19.2	10.9054	1.1974	9.04047	CNOT3	Up
0.00044709	0.0302223	SUCLG2-AS1	49.1641	20.2973	2.4215	CNOT3	Up
2.58e-05	0.00454695	TMF1	159.151	87.0412	1.82835	CNOT3	Up
0.00017476	0.0163341	RYBP	117.078	62.178	0.53112	CNOT3	Down
0.00034961	0.0261409	SEMA5B	11.8126	1.4898	7.88278	CNOT3	Up
0.00018749	0.0172031	KLF15	19.9872	3.32142	6.0026	CNOT3	Up
4.08e-06	0.00122396	PLCH1	81.4361	30.9807	2.62808	CNOT3	Up
0.00027496	0.0221893	GFM1	105.975	52.9986	1.99939	CNOT3	Up
3.43e-08	3.7e-05	RPL23AP42	17.5669	0.445448	38.5924	CNOT3	Up
0.0003033	0.0237258	ZBBX	17.9066	3.24797	5.4993	CNOT3	Up
0.0003693	0.0270585	NCBP2-AS1	8.01329	0.552607	14.2609	CNOT3	Up
0.00068361	0.0398822	C4orf48	56.6975	27.6579	2.04958	CNOT3	Up
3.25e-05	0.00518309	WFS1	21.3894	4.54038	4.70278	CNOT3	Up
0.00022928	0.0193554	FAM114A1	48.5121	19.1217	2.53622	CNOT3	Up
1.36e-07	0.00010345	RFC1	468.912	300.724	1.55926	CNOT3	Up
0.00061602	0.0371213	GRSF1	170.896	110.54	1.54595	CNOT3	Up
1.67e-05	0.00343608	USO1	232.334	138.867	1.67302	CNOT3	Up
0.00015807	0.0156437	ENOPH1	84.1098	40.3347	2.08503	CNOT3	Up
0.00029074	0.0229576	TRMT10A	20.928	2.3038	0.110508	CNOT3	Down
0.00054435	0.034989	TRIM2	109.618	58.782	1.86468	CNOT3	Up
9.35e-05	0.0110553	GUCY1B1	58.2504	26.3154	2.21308	CNOT3	Up
1.4e-10	2.57e-07	MARCHF1	62.2422	12.3071	5.05414	CNOT3	Up
0.00035392	0.0263552	CEP44	75.7875	41.3422	1.83297	CNOT3	Up
0.00090226	0.0469558	MRPL36	48.7004	24.3488	1.9997	CNOT3	Up
4.72e-05	0.00697083	ROPN1L	9.61779	0.709357	13.3839	CNOT3	Up
6.34e-05	0.00848329	C5orf51	89.7899	40.9974	2.18984	CNOT3	Up
0.0002178	0.0189995	DHX29	190.855	120.27	1.58684	CNOT3	Up
0.00047048	0.0314551	RIOK2	66.9361	26.4197	2.53298	CNOT3	Up
0.00021756	0.0189995	CAMLG	168.538	104.948	1.60587	CNOT3	Up
0.00020482	0.0182139	CDC23	79.1048	35.1774	2.24838	CNOT3	Up
2.76e-05	0.00462539	ANKHD1	321.674	212.599	1.51303	CNOT3	Up
5.42e-06	0.00152757	HARS2	23.3218	3.55597	6.54291	CNOT3	Up
0.00065077	0.0385809	RELL2	20.2045	3.69652	5.45376	CNOT3	Up
0.00038918	0.0277573	CNOT8	40.6785	15.0566	2.70058	CNOT3	Up
1.6e-05	0.00337604	ERGIC1	54.2641	15.7743	0.290826	CNOT3	Down
0.00016181	0.0156837	RPL26L1	43.5073	16.08	2.70462	CNOT3	Up
1.01e-05	0.00248945	NOL7	302.669	199.756	1.51517	CNOT3	Up
6e-06	0.00166496	DCDC2	105.151	47.0639	2.23396	CNOT3	Up
2.78e-05	0.00462539	GMNN	237.998	150.449	1.58188	CNOT3	Up
0.00031316	0.0241039	BTN2A1	61.2003	26.4093	2.31687	CNOT3	Up
2e-05	0.00375741	FLOT1	103.285	50.9644	2.02641	CNOT3	Up
2.83e-05	0.00466451	NUDT3	139.063	68.7868	0.494681	CNOT3	Down
1.53e-06	0.00062284	CDC5L	415.495	267.993	1.55037	CNOT3	Up
0.00043852	0.030087	PAQR8	38.7488	13.2309	2.9272	CNOT3	Up
1.93e-05	0.00372947	ZNF451	156.54	88.9089	1.76059	CNOT3	Up
0.00049511	0.0326259	BAG2	56.744	24.1818	2.34601	CNOT3	Up
0.0008631	0.0465036	PRSS35	14.3842	1.64829	8.68017	CNOT3	Up
0.00017316	0.0163341	AKIRIN2	98.4046	51.4028	1.9142	CNOT3	Up
0.0005917	0.0364962	TSPYL1	75.4125	43.1915	1.74583	CNOT3	Up
5.59e-05	0.00775971	HIVEP2	67.1907	22.7718	0.339012	CNOT3	Down
0.00094421	0.0481811	LTV1	150.306	97.6281	1.53952	CNOT3	Up
2.68e-05	0.00457996	PPIL4	160.99	87.2085	1.84594	CNOT3	Up
0.0003462	0.0261409	GPR146	11.5131	1.00401	11.3639	CNOT3	Up
0.00031028	0.023984	RNF216-IT1	24.088	5.66274	4.24803	CNOT3	Up
6.21e-06	0.00169688	CPVL	71.0092	27.4855	2.58293	CNOT3	Up
6.59e-05	0.0087496	VPS41	84.2324	34.0117	0.403855	CNOT3	Down
0.00056395	0.0355019	H2AZ2	190.425	115.703	0.607626	CNOT3	Down
0.00043439	0.0299157	AC083884.8	33.3824	11.0702	3.01371	CNOT3	Up
9.8e-06	0.00245939	RHBDD2	36.903	10.8926	3.38571	CNOT3	Up
7.53e-05	0.00964034	SAMD9	61.7584	27.0921	2.2791	CNOT3	Up
2.12e-05	0.00392744	ASNS	27.4677	2.9233	0.106752	CNOT3	Down
0.00019462	0.0175769	SH2B2	24.6649	4.78348	5.14759	CNOT3	Up
0.0007307	0.0416037	CADPS2	78.1235	42.2759	0.5412	CNOT3	Down
5.64e-08	5.17e-05	PCM1	524.766	327.019	1.60468	CNOT3	Up
0.00013968	0.0142945	MAK16	60.1558	31.1548	1.93057	CNOT3	Up
0.00016008	0.0156437	RP11-110G21.1	33.4969	11.0873	3.01939	CNOT3	Up
0.00051528	0.0332372	LRRCC1	77.9299	42.46	1.83517	CNOT3	Up
4.81e-05	0.00705184	RIMS2	67.01	27.9204	2.39953	CNOT3	Up
4.84e-10	6.33e-07	ENPP2	29.3789	1.89417	15.434	CNOT3	Up
2.01e-05	0.00375741	ATAD2	194.909	116.052	1.67945	CNOT3	Up
0.00032493	0.0248016	ARC	15.3383	2.43239	6.28415	CNOT3	Up
9.86e-05	0.0112015	COMMD5	43.1135	13.9234	3.09498	CNOT3	Up
0.00023805	0.0199122	DENND4C	57.3709	23.784	0.414667	CNOT3	Down
2.72e-05	0.00461016	RP11-384P7.7	15.1453	1.28598	11.694	CNOT3	Up
0.00076412	0.042807	RP11-195F19.9	18.4956	3.95415	4.66825	CNOT3	Up
0.0003824	0.0275793	PSAT1	34.7916	3.62354	0.104407	CNOT3	Down
2.17e-07	0.00015263	CKS2	121.289	51.6569	2.34771	CNOT3	Up
1.83e-05	0.00363623	SHOC1	26.0544	4.46303	5.82703	CNOT3	Up
0.00088654	0.0469155	BSPRY	30.3837	10.3279	2.94002	CNOT3	Up
1.04e-05	0.00253672	ENTR1	75.1201	30.8248	2.43654	CNOT3	Up
0.00082547	0.0451398	MAN1B1-DT	13.1314	1.88862	6.92153	CNOT3	Up
8.07e-06	0.00208107	ATP5F1C	165.897	91.4519	1.81395	CNOT3	Up
0.00051462	0.0332372	GATA3-AS1	13.4977	1.4203	9.44398	CNOT3	Up
0.00040615	0.0282897	MYO3A	69.5523	28.4337	2.44561	CNOT3	Up
0.00014496	0.0145907	ITGB1	176.538	103.809	0.588049	CNOT3	Down
0.00097745	0.0494637	TIMM23	75.3997	43.2734	1.74223	CNOT3	Up
0.00070955	0.0411337	REEP3	115.901	58.748	0.506924	CNOT3	Down
3.32e-05	0.00519055	TET1	238.585	147.585	1.61655	CNOT3	Up
0.0001792	0.016664	ANAPC16	81.1487	41.7743	0.514847	CNOT3	Down
0.00013137	0.0136424	FGFBP3	11.8946	1.46303	8.0817	CNOT3	Up
0.00088281	0.0469155	AVPI1	27.2344	7.72369	3.52282	CNOT3	Up
0.00049279	0.0325898	SLK	276.647	182.426	1.51646	CNOT3	Up
0.00019206	0.017504	PHRF1	59.297	24.0948	2.46038	CNOT3	Up
2.79e-07	0.00017631	IRF7	30.3632	3.48502	8.69045	CNOT3	Up
4.9e-07	0.00025485	PANO1	14.6895	0.587705	24.5932	CNOT3	Up
0.00050401	0.0328572	CD81	145.779	71.5966	0.491164	CNOT3	Down
1.47e-17	7.44e-14	TSSC2	44.0684	1.17047	37.3396	CNOT3	Up
0.00030436	0.0237258	MRPL17	38.985	13.4654	2.8938	CNOT3	Up
0.00055762	0.0353461	USP47	214.624	139.442	1.53913	CNOT3	Up
2.91e-05	0.0047599	LINC00958	74.3486	32.6558	2.27634	CNOT3	Up
3.3e-08	3.7e-05	RP11-587D21.4	17.1004	0.476393	35.1781	CNOT3	Up
0.00044318	0.0301805	KIF18A	91.0461	48.042	1.89495	CNOT3	Up
1.9e-06	0.00071826	ALKBH3	61.8905	17.7744	3.4806	CNOT3	Up
0.00011395	0.0123517	PRDM11	20.4769	2.26788	8.99385	CNOT3	Up
0.00031029	0.023984	MDK	151.067	99.5544	1.51738	CNOT3	Up
1.57e-06	0.00062513	UBE2L6	24.9009	3.00852	8.25268	CNOT3	Up
0.00088295	0.0469155	LINC02739	12.5646	0.808554	15.362	CNOT3	Up
0.00067864	0.0397191	RP11-881M11.4	14.6895	2.79498	5.24048	CNOT3	Up
0.00044178	0.0301805	FEN1	71.656	32.9751	2.17267	CNOT3	Up
2.31e-05	0.00414787	UBXN1	80.1738	33.1312	2.41946	CNOT3	Up
9.15e-08	7.62e-05	NXF1	60.7958	15.5329	3.91214	CNOT3	Up
4.37e-05	0.00650918	STX5	76.8585	31.046	2.47515	CNOT3	Up
2.21e-06	0.00079517	PPP1R14B	66.6184	13.2895	0.199606	CNOT3	Down
0.00020409	0.0182139	CDC42BPG	18.8222	2.44873	7.65931	CNOT3	Up
0.00078915	0.0434125	ATG2A	28.1839	9.67837	2.91007	CNOT3	Up
0.00056622	0.0355223	CFL1	194.968	109.555	0.561936	CNOT3	Down
0.00010474	0.0115586	NUMA1	90.373	48.4596	1.86474	CNOT3	Up
0.00027729	0.0221924	GDPD5	15.4168	2.302	6.67249	CNOT3	Up
4.71e-06	0.00135295	TSKU	20.4802	3.18416	6.41491	CNOT3	Up
1.41e-06	0.0005865	ME3	14.6895	0.615119	23.5147	CNOT3	Up
5.74e-07	0.00027685	RP11-680H20.2	33.2412	5.16157	6.42962	CNOT3	Up
0.00012992	0.0136004	EXPH5	79.916	38.069	2.09895	CNOT3	Up
2.69e-12	7.03e-09	CEP164	112.648	38.0278	2.96173	CNOT3	Up
0.00071316	0.0412128	IGSF9B	22.8533	6.2535	3.65024	CNOT3	Up
2.09e-06	0.0007675	THYN1	37.6067	10.597	3.54641	CNOT3	Up
0.00093191	0.0480439	RIMKLB	70.4621	35.2578	1.9982	CNOT3	Up
4.89e-05	0.00709312	TMBIM6	295.391	190.31	0.644277	CNOT3	Down
5.15e-07	0.00025485	RP11-834C11.7	16.4929	1.11522	14.6664	CNOT3	Up
2.81e-07	0.00017631	SPRYD4	38.12	7.23659	5.26179	CNOT3	Up
8.53e-05	0.0103371	GLS2	20.8468	3.41418	6.09104	CNOT3	Up
0.00073841	0.0417497	KIF5A	12.3648	1.68073	7.31917	CNOT3	Up
0.00024634	0.020512	MDM2	157.742	88.3439	0.560082	CNOT3	Down
0.00055734	0.0353461	YEATS4	77.4422	46.9381	1.64974	CNOT3	Up
1.37e-05	0.00296011	BTG1	118.273	66.1441	1.78799	CNOT3	Up
0.00018277	0.0169099	TCP11L2	33.0764	8.97991	3.68039	CNOT3	Up
9.54e-05	0.0112015	FAM216A	88.3095	50.9753	1.73225	CNOT3	Up
5.31e-05	0.00743203	TBX3	56.8789	23.7512	2.3942	CNOT3	Up
9.01e-05	0.0107919	HSPB8	28.1753	8.16697	3.44692	CNOT3	Up
0.0009274	0.0479918	CAMKK2	51.1473	19.499	0.381352	CNOT3	Down
0.00036459	0.0269314	DENR	170.974	93.9149	0.549321	CNOT3	Down
0.00059945	0.0366859	MPHOSPH9	125.04	71.2636	0.569961	CNOT3	Down
1.6e-05	0.00337604	EIF2B1	101.9	58.1902	1.75103	CNOT3	Up
0.00072672	0.0416024	GTF2F2	87.6111	53.4591	1.63872	CNOT3	Up
2.65e-05	0.00457996	LMO7	112.51	51.811	2.17132	CNOT3	Up
0.00031803	0.0243769	DNAJC3	88.0962	48.2486	1.82571	CNOT3	Up
0.00060237	0.0366859	FARP1	88.4907	41.6696	0.470952	CNOT3	Down
0.00010903	0.0119597	ERCC5	36.7561	13.6736	2.68687	CNOT3	Up
2.66e-06	0.00087166	FAM155A	17.2342	1.01461	16.83	CNOT3	Up
3.13e-05	0.00506766	ADPRHL1	22.5082	3.16343	7.09584	CNOT3	Up
5.31e-05	0.00743203	PIP4P1	45.3315	14.0023	3.23584	CNOT3	Up
2.44e-07	0.00016558	CHD8	413.433	263.038	1.57174	CNOT3	Up
1.93e-05	0.00372947	SCFD1	186.984	112.281	1.66527	CNOT3	Up
0.00050307	0.0328572	MBIP	55.0977	18.4561	2.98426	CNOT3	Up
0.00057004	0.0356402	RAB15	28.362	6.4992	4.35875	CNOT3	Up
0.0008938	0.0469155	RP11-471B22.2	35.0807	10.4575	0.298299	CNOT3	Down
0.00059385	0.0365057	KNSTRN	57.7839	20.997	2.75117	CNOT3	Up
0.00022367	0.0191464	TMEM87A	69.6106	30.703	2.26681	CNOT3	Up
0.00016054	0.0156437	CCNDBP1	46.3143	17.3152	2.67381	CNOT3	Up
0.00089665	0.0469306	MAP1A	79.2239	39.3984	2.01058	CNOT3	Up
1.25e-06	0.00053406	SECISBP2L	98.2162	39.6725	2.4753	CNOT3	Up
0.00037284	0.0271036	HACD3	266.662	165.584	0.620965	CNOT3	Down
0.00077821	0.0429582	ARID3B	41.8367	14.742	0.352524	CNOT3	Down
0.00091481	0.0474744	RPP25	23.4354	6.25343	3.74322	CNOT3	Up
2.66e-05	0.00457996	IMP3	66.5086	29.5051	2.25371	CNOT3	Up
0.00057608	0.0358511	CSPG4	13.9315	1.19692	11.5513	CNOT3	Up
0.00081488	0.0446941	BTBD1	71.8243	37.0221	0.515521	CNOT3	Down
0.0009389	0.0480439	CRTC3-AS1	28.4405	8.6247	3.29491	CNOT3	Up
0.00057929	0.0358511	DNM1P47	10.6781	0.877249	12.0464	CNOT3	Up
0.000957	0.0486978	SNRNP25	36.2136	14.285	0.394633	CNOT3	Down
4.08e-05	0.00617131	SPSB3	28.4939	9.61922	2.96014	CNOT3	Up
9.31e-05	0.0110553	CLUAP1	56.9331	23.5152	2.42052	CNOT3	Up
0.00061958	0.0371476	DOC2A	26.3111	8.76699	2.99887	CNOT3	Up
0.00037075	0.0270585	DCTPP1	132.414	81.1347	1.63194	CNOT3	Up
0.00037044	0.0270585	BCKDK	85.8289	51.0425	1.68139	CNOT3	Up
0.00010028	0.0112015	RP11-403P17.6	11.3758	0.880402	12.7873	CNOT3	Up
1.91e-05	0.00372947	KCTD19	21.7653	4.38631	4.95309	CNOT3	Up
6.39e-06	0.00172195	ACD	29.3338	5.59985	5.23076	CNOT3	Up
0.0008603	0.0464889	TANGO6	32.0911	9.38208	0.292578	CNOT3	Down
0.00012095	0.0128821	ZFHX3	175.528	102.005	0.581154	CNOT3	Down
0.00014414	0.0145882	TMEM231	25.7017	5.48437	4.67965	CNOT3	Up
0.00015432	0.0153637	WWOX	246.689	164.117	0.665293	CNOT3	Down
1.21e-06	0.00052956	CDT1	156.982	80.0345	1.9613	CNOT3	Up
0.00090195	0.0469558	VPS53	131.479	73.9266	0.562301	CNOT3	Down
0.00025366	0.0208376	INCA1	10.2798	0.724897	14.0017	CNOT3	Up
1.2e-05	0.00279186	TP53	102.989	53.1563	1.9373	CNOT3	Up
0.0005466	0.0350108	POLDIP2	114.212	65.2194	1.75108	CNOT3	Up
0.00011187	0.0121983	CWC25	49.8128	18.5971	2.67763	CNOT3	Up
0.0003936	0.0279473	MIEN1	64.4541	32.4237	0.503128	CNOT3	Down
2.66e-06	0.00087166	EIF1	308.543	177.305	0.574667	CNOT3	Down
0.00076656	0.0428127	JUP	56.314	22.2924	0.395966	CNOT3	Down
0.00073128	0.0416037	SLC25A39	57.7912	22.2535	0.385174	CNOT3	Down
1.14e-05	0.00267019	CCDC43	159.706	87.9775	1.81521	CNOT3	Up
3.29e-05	0.00519055	RP5-867C24.4	31.6349	5.81743	5.43034	CNOT3	Up
0.00016661	0.0159616	CDC42EP4	36.0384	11.8043	3.05126	CNOT3	Up
0.00096939	0.049192	MRPL58	69.8299	39.1236	1.78465	CNOT3	Up
0.0002214	0.0191464	KLHL14	32.8294	8.29578	3.9538	CNOT3	Up
0.00088478	0.0469155	CCDC178	22.1041	5.74181	3.84473	CNOT3	Up
0.0002229	0.0191464	SMAD4	71.6008	35.2016	2.03373	CNOT3	Up
0.00019478	0.0175769	BSG	181.627	112.486	0.619346	CNOT3	Down
0.00016431	0.0158416	PLEKHJ1	84.0166	44.6939	1.87962	CNOT3	Up
8.85e-06	0.00225171	TJP3	26.2765	3.44387	7.61074	CNOT3	Up
0.00027742	0.0221924	TINCR	15.2344	2.60211	5.83604	CNOT3	Up
0.00021211	0.0187715	INSR	84.8598	35.0986	0.413676	CNOT3	Down
0.00046117	0.0309455	ZNF414	24.9323	7.49815	3.32203	CNOT3	Up
4.54e-06	0.0013413	ICAM3	22.2453	1.88471	11.746	CNOT3	Up
2.89e-07	0.00017631	JUNB	28.2086	3.32775	8.45438	CNOT3	Up
0.000562	0.0355011	TECR	20.8167	4.86048	4.27611	CNOT3	Up
7.68e-05	0.00975606	TDRD12	18.7859	2.36451	7.91568	CNOT3	Up
0.00037682	0.0272845	GPI	170.511	103.727	0.608353	CNOT3	Down
1.1e-05	0.00264964	CTD-2293H3.1	9.73905	0.399474	23.8087	CNOT3	Up
9.81e-05	0.0112015	PSMD8	151.889	72.3978	0.476684	CNOT3	Down
0.0007159	0.041241	RABAC1	17.4731	5.20933	0.298535	CNOT3	Down
0.00013181	0.0136424	CNFN	25.4344	5.58889	4.54454	CNOT3	Up
0.0007088	0.0411337	ZNF284	11.6496	1.8351	6.31923	CNOT3	Up
0.00039834	0.0281745	GEMIN7	59.9376	28.0058	2.13978	CNOT3	Up
0.00062051	0.0371476	INAFM1	12.7982	2.10222	6.06383	CNOT3	Up
0.00075677	0.0425252	CNOT3	41.9711	8.00434	0.190903	CNOT3	Down
1.26e-05	0.00281847	CTC-444N24.7	12.5305	0.908281	13.6565	CNOT3	Up
7.34e-05	0.00946557	RP4-545L17.11	22.3244	5.02217	4.43832	CNOT3	Up
0.0006761	0.039697	RGS19	27.3346	7.7427	3.52711	CNOT3	Up
5.14e-07	0.00025485	MYT1	16.8571	1.08326	15.4283	CNOT3	Up
6.28e-05	0.00846531	CFAP298	145.671	86.2145	1.68955	CNOT3	Up
0.00047478	0.0315129	SYNJ1	54.3247	23.9471	2.268	CNOT3	Up
0.00040192	0.0282097	AP000692.10	29.035	8.56238	3.38821	CNOT3	Up
0.00050118	0.0328572	DDTL	33.5269	11.79	2.84212	CNOT3	Up
3.96e-05	0.00603768	GAL3ST1	11.4443	0.661382	17.0607	CNOT3	Up
0.00028193	0.0224548	H1-0	38.659	12.8072	3.01698	CNOT3	Up
0.00074282	0.0418701	PUDP	107.897	70.1101	1.53889	CNOT3	Up
8.42e-07	0.00038564	RBM3	428.696	266.332	0.621271	CNOT3	Down
6.12e-05	0.00836009	EFNB1	21.2316	3.70135	5.72342	CNOT3	Up
5.12e-05	0.00733105	TAF7L	16.3938	1.64157	9.93227	CNOT3	Up
4.73e-06	0.00135295	TCEAL1	82.6448	35.9077	2.30123	CNOT3	Up
3.75e-05	0.00577789	MORC4	214.266	140.509	1.52489	CNOT3	Up
7.22e-05	0.00938335	RHOXF1-AS1	15.2085	1.31564	11.4801	CNOT3	Up
4.58e-07	0.0002542	RP4-537K23.4	27.8385	3.8288	7.2545	CNOT3	Up
1.93e-10	3.21e-07	RP11-308D16.2	68.8666	15.09	4.56137	CNOT3	Up
0.00060456	0.0366859	FGF13	44.8046	18.2293	2.45704	CNOT3	Up
1.11e-05	0.00265207	MT-TY	31.6229	4.95432	6.37206	CNOT3	Up
1.04e-05	0.0111743	MXRA8	5.92313	0.435509	13.3177	COX6B1	Up
2.2e-05	0.017437	RP11-7O11.8	8.15963	1.51342	5.36271	COX6B1	Up
3.21e-05	0.0196892	COLEC11	8.06861	1.57851	5.08565	COX6B1	Up
3.72e-09	1.01e-05	MTHFD2	190.427	126.504	1.50526	COX6B1	Up
3.88e-07	0.0006149	RPS15P4	16.6455	3.97779	4.17663	COX6B1	Up
3.16e-05	0.0196892	PCOLCE2	43.3514	20.2274	2.14264	COX6B1	Up
4.4e-06	0.0055755	DCUN1D1	56.4156	31.5993	0.560194	COX6B1	Down
0.0001499	0.04844	IL1RAP	6.9356	1.15089	0.167141	COX6B1	Down
3.1e-07	0.00053547	SLC7A11	71.961	40.9321	1.75787	COX6B1	Up
4.37e-06	0.0055755	EXOC3	47.8537	24.6898	0.516044	COX6B1	Down
0.00012724	0.0447974	FBXL7	9.41004	1.80775	0.192967	COX6B1	Down
0.00013752	0.0474015	PPP1R18	9.6662	1.87483	0.19479	COX6B1	Down
0.00011268	0.041196	CCND3	28.0822	13.8612	0.493776	COX6B1	Down
2.13e-05	0.017437	ZBTB2	23.3371	8.81872	0.37815	COX6B1	Down
8.5e-06	0.0100951	EGFR	45.2642	23.8443	1.89794	COX6B1	Up
0.00010986	0.041196	CA2	24.2561	11.5433	2.10036	COX6B1	Up
5.68e-05	0.0283959	RP11-622O11.6	6.30771	0.539782	11.4913	COX6B1	Up
1.9e-05	0.0172103	C11orf80	36.6727	19.3305	1.89668	COX6B1	Up
3.91e-05	0.0232311	DISC1FP1	17.3583	7.29744	2.3768	COX6B1	Up
0.00016751	0.0489965	ZNF202	8.41236	1.76078	0.210247	COX6B1	Down
2.1e-05	0.017437	SLC7A1	75.2276	49.1739	1.52972	COX6B1	Up
3.21e-05	0.0196892	RNU6-1	5.61182	0	0.00177878	COX6B1	Down
0.00015782	0.0487018	PML	16.7112	5.62904	0.337239	COX6B1	Down
0.00015414	0.0487018	ARPIN	29.4694	14.7709	1.99443	COX6B1	Up
9.53e-05	0.0384156	CLN3	31.4423	15.9582	1.96969	COX6B1	Up
9.45e-05	0.0384156	COQ9	22.7533	10.2328	2.22236	COX6B1	Up
5.29e-05	0.0271991	SPATA2L	15.6741	6.60874	2.36965	COX6B1	Up
9.2e-05	0.0384156	CTNS	15.1893	5.01016	0.33029	COX6B1	Down
1.06e-05	0.0111743	TRAF4	24.8798	9.42875	2.63698	COX6B1	Up
1.87e-15	1.19e-11	COX6B1	77.2949	27.532	0.356277	COX6B1	Down
4.25e-05	0.0245094	CYTH2	25.1799	13.0988	1.9216	COX6B1	Up
7.14e-05	0.0339161	MTRNR2L3	11.3835	3.07255	0.270552	COX6B1	Down
5.82e-05	0.0283959	RTEL1	11.9397	3.38321	3.52166	COX6B1	Up
0.0001624	0.0487018	CBR3	8.51974	2.53467	3.35201	COX6B1	Up
9.36e-05	0.0384156	LL22NC03-80A10.6	26.6266	13.439	0.50491	COX6B1	Down
3.05e-05	0.0196892	SLC25A17	57.0594	34.9008	0.611725	COX6B1	Down
3.01e-05	0.0196892	TTC38	29.931	15.2856	1.9575	COX6B1	Up
4.67e-05	0.0256489	PRRG3	5.61002	1.13624	4.903	COX6B1	Up
8.67e-05	0.0383159	MAFIP	8.99325	1.80642	4.9566	COX6B1	Up
1.28e-05	0.0033752	RP1-140A9.1	10.7162	0.407934	25.665	CPSF2	Up
1.13e-06	0.00049481	EPHA2	17.1533	1.59112	10.7196	CPSF2	Up
0.00061025	0.040447	NBPF3	29.6823	10.2732	2.88747	CPSF2	Up
0.00049491	0.0352725	MTFR1L	18.4811	3.32875	0.18056	CPSF2	Down
1.39e-06	0.00059438	RCC1	118.528	60.5486	1.95741	CPSF2	Up
4.51e-05	0.00794352	AGO1	97.3818	49.4167	0.507504	CPSF2	Down
0.0003974	0.0298263	LINC02811	9.14662	0.429388	20.8395	CPSF2	Up
1.46e-05	0.00366343	MAST2	115.378	54.9225	2.10054	CPSF2	Up
9.58e-12	1.26e-08	MSH4	54.5288	8.86966	6.14199	CPSF2	Up
6.57e-14	1.01e-10	RP11-550H2.1	38.0917	2.81343	13.4948	CPSF2	Up
5.41e-05	0.00881858	RP4-621F18.2	24.0169	4.24769	5.64316	CPSF2	Up
0.00036966	0.0284408	RP11-302M6.4	8.6201	0.408023	20.645	CPSF2	Up
0.00066777	0.0423413	CCDC18-AS1	56.5579	24.7637	2.28338	CPSF2	Up
0.00077039	0.046008	SLC16A4	21.4186	7.93816	2.69604	CPSF2	Up
8.5e-08	6.52e-05	PTPN22	12.5638	0.16607	71.4138	CPSF2	Up
3.14e-05	0.00607274	CH17-189H20.1	21.4736	3.43694	6.23267	CPSF2	Up
3.56e-22	1.64e-18	H2BC19P	65.9948	3.82452	17.2133	CPSF2	Up
2.76e-14	4.61e-11	H2BC20P	39.9659	2.38031	16.7241	CPSF2	Up
1.72e-05	0.00405024	CGN	59.5978	21.2627	2.80208	CPSF2	Up
0.00084853	0.0478615	RP11-422P24.14	7.54525	0.429723	17.1818	CPSF2	Up
0.00080056	0.0464374	HAX1	64.5711	31.3557	0.48568	CPSF2	Down
6.93e-07	0.00033553	RP11-274N19.4	13.5741	0.278824	47.0324	CPSF2	Up
0.00076035	0.0458403	ARHGEF11	67.1488	37.3908	1.79565	CPSF2	Up
0.00020771	0.020102	MYOCOS	12.932	1.19507	10.7395	CPSF2	Up
0.00038897	0.029313	RP11-195C7.1	20.0204	5.80159	3.44663	CPSF2	Up
6.22e-05	0.00929676	FAM20B	83.0317	43.3015	0.521563	CPSF2	Down
7.12e-05	0.0100196	MR1	34.9203	9.95078	3.50679	CPSF2	Up
0.00018838	0.0190323	F13B	13.0447	0.530866	24.1366	CPSF2	Up
1.81e-05	0.00420551	IPO9-AS1	39.1379	11.7732	3.32233	CPSF2	Up
5.3e-06	0.00159861	ATF3	57.8109	21.4739	2.69136	CPSF2	Up
2.79e-05	0.00576978	CCSAP	69.233	29.639	2.33542	CPSF2	Up
0.00019481	0.0192136	TAF5L	39.3116	11.775	0.299708	CPSF2	Down
0.00063151	0.0414805	EGLN1	55.8984	27.1369	2.05948	CPSF2	Up
1.52e-05	0.00367498	RP5-876B10.7	46.8977	13.2967	3.52512	CPSF2	Up
9.22e-06	0.0026093	TBCE	83.8849	36.968	2.26878	CPSF2	Up
4.79e-06	0.0014925	RYR2	186.274	104.39	1.78433	CPSF2	Up
0.00044848	0.0332388	LINC01376	28.2464	8.36272	3.37482	CPSF2	Up
0.00046679	0.0337083	DRC1	11.8439	1.2292	9.56581	CPSF2	Up
3.88e-05	0.00698574	RASGRP3-AS1	11.7251	0.32905	34.6116	CPSF2	Up
0.00031469	0.0261831	CHAC2	13.7948	0	0.00072439	CPSF2	Down
0.00010928	0.0135778	ACYP2	51.8778	22.6691	2.28791	CPSF2	Up
0.00065448	0.0417773	ANKRD20A8P	17.0032	3.90303	4.34784	CPSF2	Up
6.53e-06	0.0019056	AC097374.2	15.6289	0.691383	22.2973	CPSF2	Up
0.0001269	0.0150548	ANKRD39	27.8317	8.36537	3.32424	CPSF2	Up
0.00021027	0.0202165	PSD4	14.0307	1.83482	7.61088	CPSF2	Up
0.000222	0.0203812	CCDC93	41.819	13.0917	0.31322	CPSF2	Down
0.00010279	0.0131253	LINC01823	11.3057	0.559531	19.8684	CPSF2	Up
8.5e-05	0.0111576	DPP4	11.1885	0.955392	11.6	CPSF2	Up
0.00016314	0.0174411	ERICH2	15.4577	2.06103	7.46862	CPSF2	Up
0.00079694	0.0464065	METTL6	90.3538	54.9529	1.64409	CPSF2	Up
0.00018709	0.0190323	SGO1	92.6872	53.6355	1.72796	CPSF2	Up
2.6e-06	0.00093592	ZCWPW2	25.661	5.8849	4.35478	CPSF2	Up
0.00031893	0.0262981	RPSA	199.332	129.632	0.650348	CPSF2	Down
0.00054019	0.0375073	MOBP	10.6671	0.700804	15.0212	CPSF2	Up
0.00018628	0.0190323	RP4-613B23.5	30.3904	9.32499	3.25661	CPSF2	Up
0.00016196	0.0174411	DNAH12	21.2325	4.21175	5.03169	CPSF2	Up
0.00078927	0.0464065	RP11-154H23.4	11.364	1.3121	8.60298	CPSF2	Up
2.93e-05	0.00581701	LINC00882	36.0792	11.9784	3.01034	CPSF2	Up
2.66e-06	0.00093995	MYH15	29.7308	4.26911	6.95023	CPSF2	Up
2.94e-06	0.00102027	RP11-416B23.2	14.9565	0.61127	24.0902	CPSF2	Up
9.82e-05	0.0126289	POPDC2	7.22812	0.30757	22.7922	CPSF2	Up
0.00079447	0.0464065	TRPC1	78.1056	40.2186	1.94179	CPSF2	Up
0.00015881	0.0172797	ERICH6	8.33111	0.446138	18.2864	CPSF2	Up
0.00050877	0.0359816	HSP90AA5P	7.76735	0.412441	18.4105	CPSF2	Up
0.00090293	0.0498592	LIPH	17.6541	5.29782	3.32794	CPSF2	Up
3.6e-05	0.00660311	GRK4	59.6314	21.7999	2.7346	CPSF2	Up
0.000464	0.0337083	KIAA0232	82.1295	45.1772	1.81776	CPSF2	Up
0.00013247	0.01532	DCAF16	55.8492	26.2755	0.470566	CPSF2	Down
5.14e-13	7.27e-10	LINC02506	36.1035	1.55381	23.0934	CPSF2	Up
8.56e-05	0.0111677	CXCL13	20.2859	2.41642	8.36453	CPSF2	Up
0.00028639	0.0246077	PPM1K	92.4093	50.7197	1.8218	CPSF2	Up
0.0002485	0.0218634	SGMS2	62.1718	30.3148	2.05052	CPSF2	Up
5.83e-05	0.00907788	RP11-679C8.2	34.2657	10.9855	3.11726	CPSF2	Up
0.0008903	0.0497527	LINC02615	25.4878	7.91629	3.21687	CPSF2	Up
2.94e-05	0.00581701	RP11-400D2.2	39.9498	11.7797	3.38937	CPSF2	Up
4.3e-05	0.00766988	RP11-372K14.2	10.1013	0.395206	24.9536	CPSF2	Up
0.0005728	0.0394421	MND1	67.4572	35.1102	1.92104	CPSF2	Up
0.00077064	0.046008	MAP9	129.893	84.7419	1.53274	CPSF2	Up
7.9e-05	0.0106873	SNX25	85.0761	42.883	0.504113	CPSF2	Down
3.63e-05	0.00660311	C4orf47	18.6252	3.01164	6.16724	CPSF2	Up
0.0003606	0.0284408	RP11-310P5.1	7.69531	0.406634	18.4942	CPSF2	Up
0.00033475	0.0272363	CMBL	59.95	34.9794	0.583546	CPSF2	Down
3.48e-06	0.0011628	ROPN1L	10.8572	0.709361	15.1067	CPSF2	Up
9.78e-06	0.00272441	SLC30A5	83.2444	34.7125	2.39771	CPSF2	Up
1.49e-05	0.00366343	EDIL3-DT	11.6813	0.672565	17.1285	CPSF2	Up
0.00063841	0.0414805	MBLAC2	20.2126	6.02902	3.34866	CPSF2	Up
1.57e-07	0.00010718	RP11-543L14.2	23.8233	2.56318	9.26221	CPSF2	Up
1.01e-07	7.41e-05	KIAA0825	42.7318	8.59899	4.96479	CPSF2	Up
0.00075377	0.0458174	CCDC192	12.0726	2.79964	4.30042	CPSF2	Up
0.00022002	0.0203812	MTND4P12	34.5356	11.6276	2.96844	CPSF2	Up
0.00016619	0.0175789	DND1	9.73568	0.678219	14.1607	CPSF2	Up
0.00023518	0.0210669	PPARGC1B	29.6585	9.47227	0.319608	CPSF2	Down
0.00045715	0.0334905	KIF4B	7.18841	0.570654	12.3971	CPSF2	Up
0.00021885	0.0203812	DUSP1	30.3819	8.75124	3.4689	CPSF2	Up
0.00038659	0.029313	LINC01411	57.0117	26.5998	2.14288	CPSF2	Up
0.00081248	0.0469809	GMDS	160.03	106.508	1.50247	CPSF2	Up
8.93e-06	0.00256436	RP1-223B1.1	17.4697	1.98576	8.75841	CPSF2	Up
0.0004808	0.0345347	RP3-406P24.3	10.4254	1.23958	8.3512	CPSF2	Up
0.00036813	0.0284408	HULC	45.9805	18.7463	2.45201	CPSF2	Up
1.83e-07	0.00011593	H1-2	161.49	80.3596	2.00946	CPSF2	Up
8.87e-24	5.43e-20	H2AC6	66.1115	2.46374	26.7294	CPSF2	Up
1.45e-19	4.46e-16	H2BC6	53.1077	2.81312	18.8153	CPSF2	Up
5.52e-05	0.00881858	H2BC8	11.6979	0.772906	14.9545	CPSF2	Up
1.44e-34	1.32e-30	H4C8	76.5476	0.98566	76.8913	CPSF2	Up
3.62e-05	0.00660311	BTN2A3P	20.2267	3.24499	6.21711	CPSF2	Up
4.02e-08	3.36e-05	H3C10	19.5423	1.34584	14.4208	CPSF2	Up
1.24e-07	8.77e-05	H2BC15	24.7127	2.85501	8.62917	CPSF2	Up
0.00046746	0.0337083	LINC00243	15.4139	2.82755	5.43562	CPSF2	Up
0.00021747	0.0203812	XXbac-BPG254B15.11	47.918	16.5525	2.89377	CPSF2	Up
0.00052499	0.0368453	HLA-DMA	10.667	0.975481	10.8343	CPSF2	Up
1.45e-17	3.33e-14	ETV7	38.8546	0.897637	42.8195	CPSF2	Up
5.16e-05	0.00862223	UBR2	180.68	108.75	1.66136	CPSF2	Up
0.00048296	0.0345548	SRF	12.8829	0	0.00077562	CPSF2	Down
0.00059306	0.0400929	XXbac-BPG55C20.7	34.6849	11.7744	2.94414	CPSF2	Up
0.00023718	0.0210669	CD109	106.657	54.4748	1.95774	CPSF2	Up
0.00013137	0.0152883	TMEM30A-DT	18.7202	4.92591	3.79468	CPSF2	Up
0.00063687	0.0414805	BCKDHB	109.671	68.5033	1.60087	CPSF2	Up
6.11e-10	7.02e-07	AKIRIN2	135.413	51.4019	2.63409	CPSF2	Up
0.00079134	0.0464065	POU3F2	54.7294	26.5437	0.485093	CPSF2	Down
6.19e-05	0.00929676	ARMC2	17.4631	3.59024	0.206044	CPSF2	Down
2.49e-06	0.00093524	RP11-351A11.1	74.157	28.249	2.62454	CPSF2	Up
1.77e-06	0.00073809	SERINC1	170.836	90.71	1.88322	CPSF2	Up
2.35e-06	0.00089962	RP3-406A7.7	14.8247	1.01911	14.4151	CPSF2	Up
0.00012359	0.0149516	GRM1	9.72155	0.768693	12.4973	CPSF2	Up
0.00036131	0.0284408	RP11-732M18.4	25.1077	8.37032	2.99722	CPSF2	Up
0.0006081	0.040447	RP11-125D12.3	28.1889	10.1896	2.76472	CPSF2	Up
5.4e-05	0.00881858	RSPH10B	12.8386	0.994723	12.7882	CPSF2	Up
0.00031889	0.0262981	NUP42	53.6211	26.4882	0.494084	CPSF2	Down
0.00019255	0.0192136	PKD1L1	17.9624	1.80296	9.91327	CPSF2	Up
2.7e-05	0.0057163	LAT2	23.7852	4.94897	4.79841	CPSF2	Up
0.0009012	0.0498592	SEMA3C	70.8618	31.2135	2.26982	CPSF2	Up
0.00089289	0.0497527	RP11-115N4.1	8.07692	0.382732	20.5915	CPSF2	Up
0.00014785	0.0164766	CLDN15	21.9172	6.10149	3.58786	CPSF2	Up
4.71e-07	0.00025499	LINC01004	56.9746	17.1137	3.32783	CPSF2	Up
0.00015651	0.0172334	AC002463.3	24.7336	7.0828	3.48856	CPSF2	Up
0.00072467	0.0444177	ST7-AS2	11.9231	1.41512	8.3734	CPSF2	Up
0.00017563	0.0183467	AGBL3	56.0589	24.3551	2.30119	CPSF2	Up
0.00016634	0.0175789	MRPS33	99.9179	54.3463	1.83839	CPSF2	Up
1.91e-06	0.00078081	MGAM	33.9306	7.37858	4.59366	CPSF2	Up
0.00018762	0.0190323	LINC01006	25.5819	5.30924	4.8112	CPSF2	Up
5.73e-07	0.00029254	NEFM	44.0679	10.0318	4.38943	CPSF2	Up
9.46e-05	0.0122495	WRN	169.826	105.163	1.61483	CPSF2	Up
8.24e-05	0.010975	EIF4EBP1	72.6409	46.1374	0.635193	CPSF2	Down
0.00020338	0.019892	TACC1	141.615	84.1612	1.68258	CPSF2	Up
0.00023704	0.0210669	RP11-360L9.4	27.7083	5.92215	4.67255	CPSF2	Up
0.00056613	0.0391355	YTHDF3-DT	11.7893	0.926524	12.599	CPSF2	Up
2.65e-05	0.0057163	RDH10	60.8939	22.8823	2.66045	CPSF2	Up
2.44e-05	0.00548109	ELOC	81.4109	33.0959	0.406602	CPSF2	Down
7.86e-07	0.00036148	LY96	16.857	0.878179	18.9906	CPSF2	Up
0.00019407	0.0192136	CASC9	110.88	66.5043	1.66716	CPSF2	Up
0.00058071	0.0396952	ZFAND1	20.9031	5.37424	0.257458	CPSF2	Down
0.0002383	0.0210669	NDUFAF6	93.1187	51.9795	1.7913	CPSF2	Up
0.00018681	0.0190323	RIMS2	59.9963	27.9208	2.14839	CPSF2	Up
0.00020537	0.0199805	RP11-158K1.3	13.3967	1.87186	7.12418	CPSF2	Up
0.00038823	0.029313	RP11-513H8.2	11.7158	1.38869	8.38338	CPSF2	Up
3.21e-06	0.00109264	CYHR1	48.0317	14.4404	3.32459	CPSF2	Up
8.35e-05	0.0110525	RFX3-AS1	29.8953	7.74612	3.8557	CPSF2	Up
0.0001766	0.0183467	SH3GL2	29.7112	9.34016	3.17868	CPSF2	Up
6.39e-06	0.00189495	RP11-513M16.7	14.0307	0.61205	22.5717	CPSF2	Up
4.56e-07	0.00025414	CDKN2B-AS1	60.8373	19.0793	3.18751	CPSF2	Up
5.01e-05	0.00844942	GBA2	36.7551	10.4312	3.52117	CPSF2	Up
0.0003051	0.0256175	TMEM252-DT	9.25708	0.871687	10.5106	CPSF2	Up
0.00075748	0.0458174	IDI2-AS1	24.3947	6.95947	3.50166	CPSF2	Up
0.00013808	0.0156416	SEC61A2	39.2137	13.9941	2.80088	CPSF2	Up
0.00064575	0.0415218	NCOA4	88.4264	56.2143	1.57292	CPSF2	Up
0.00088207	0.0494498	ARID5B	88.9732	48.936	1.81799	CPSF2	Up
0.00022518	0.0203975	DDX50	105.081	60.9271	0.579851	CPSF2	Down
0.00068138	0.0427698	FAM149B1	43.9388	19.6896	2.23095	CPSF2	Up
3.7e-06	0.00121452	ZNF503	320.405	206.108	1.55452	CPSF2	Up
6.88e-07	0.00033553	TMEM254	34.0605	8.94727	3.80367	CPSF2	Up
0.00013648	0.0156416	ARL3	89.2669	45.0836	1.97982	CPSF2	Up
0.00070568	0.0435435	CFAP43	19.9212	4.65925	4.26862	CPSF2	Up
2.01e-06	0.0008038	AFAP1L2	18.135	2.0003	9.02603	CPSF2	Up
0.00079182	0.0464065	TIAL1	103.924	63.2939	0.609077	CPSF2	Down
6.91e-05	0.00992445	ATE1-AS1	29.8938	7.6132	3.92273	CPSF2	Up
4.76e-05	0.00816743	LINC02641	77.8039	38.6135	2.01468	CPSF2	Up
0.0003617	0.0284408	FAM53B	14.9241	3.30994	0.222306	CPSF2	Down
0.00029682	0.0251518	AP006621.5	50.3667	19.6803	2.55845	CPSF2	Up
0.00010665	0.0133782	PANO1	8.43847	0.587658	14.136	CPSF2	Up
7.01e-05	0.00999777	CD151	33.0068	8.1828	0.24814	CPSF2	Down
3.4e-05	0.00643677	CHID1	53.56	18.6508	2.87072	CPSF2	Up
0.00036592	0.0284408	RP11-290F24.3	7.7837	0.411523	18.4894	CPSF2	Up
0.0001263	0.0150548	RPS13	228.128	147.549	0.646796	CPSF2	Down
0.00029826	0.0251577	NAV2	80.2071	45.6106	1.75835	CPSF2	Up
2.88e-07	0.00016572	CSTF3	174.412	92.287	1.88979	CPSF2	Up
0.00059772	0.0402593	MRPL49	12.2219	1.42963	0.117695	CPSF2	Down
0.00035265	0.0281936	DPF2	36.1979	16.7827	2.15617	CPSF2	Up
5.91e-20	2.17e-16	NEAT1	441.99	215.844	2.04768	CPSF2	Up
5.69e-05	0.00894135	RELA	57.1275	21.8598	2.61262	CPSF2	Up
2.26e-06	0.00088335	BBS1	27.1384	4.85861	5.57621	CPSF2	Up
0.00012076	0.0147052	SSH3	8.98992	1.03944	8.57595	CPSF2	Up
4.14e-06	0.00131401	DISC1FP1	28.8445	7.29974	3.94741	CPSF2	Up
5.05e-07	0.00026549	KDM4D	30.4788	5.2808	5.7626	CPSF2	Up
0.00050201	0.0356406	AASDHPPT	132.612	77.626	0.585395	CPSF2	Down
0.00028482	0.0245882	AP002884.2	19.7887	4.55536	4.33673	CPSF2	Up
0.0004501	0.0332388	SIK3	113.548	69.9523	1.62313	CPSF2	Up
0.00069892	0.0434178	TAPBPL	9.29128	1.05781	8.71065	CPSF2	Up
7.26e-07	0.00034247	C1S	36.0797	7.05085	5.11124	CPSF2	Up
0.0006566	0.0417773	C1RL-AS1	10.6501	1.05218	10.036	CPSF2	Up
0.00071793	0.0441518	FOXJ2	28.0561	10.6975	2.62117	CPSF2	Up
1.84e-05	0.00423772	LINC01252	18.2277	2.37316	7.65273	CPSF2	Up
3e-16	5.52e-13	APOLD1	140.399	42.6139	3.29413	CPSF2	Up
4.8e-05	0.00816743	MGST1	81.2774	34.7859	2.33612	CPSF2	Up
0.00011127	0.0137313	GOLT1B	62.7838	27.7852	2.25916	CPSF2	Up
0.00034629	0.0278062	RP11-59N23.3	8.24489	0.302507	26.4151	CPSF2	Up
0.00036927	0.0284408	DENND5B	133.526	85.6412	1.55907	CPSF2	Up
7.98e-05	0.0107079	AMN1	32.6922	8.37215	3.90142	CPSF2	Up
0.00036394	0.0284408	ZCRB1	207.19	129.18	0.623503	CPSF2	Down
1.82e-07	0.00011593	RP11-968A15.8	18.0027	0.992057	17.9758	CPSF2	Up
1.24e-05	0.0033571	MARCHF9	64.5473	29.0529	2.2213	CPSF2	Up
5.39e-17	1.1e-13	PRANCR	95.4467	17.1154	5.57398	CPSF2	Up
0.00057486	0.0394421	TMTC2	91.1383	53.2188	1.71239	CPSF2	Up
3.66e-08	3.36e-05	RP11-511B23.2	28.3994	3.20174	8.84547	CPSF2	Up
5.95e-05	0.00918892	HELLPAR	76.0329	31.6191	2.40421	CPSF2	Up
2.04e-07	0.00012129	BRAP	89.017	32.458	2.74199	CPSF2	Up
0.0006115	0.040447	AL021546.6	21.3248	5.41984	3.92917	CPSF2	Up
0.00027774	0.0240909	NOC4L	13.9447	0	0.00071661	CPSF2	Down
0.00021528	0.0203812	IL17D	14.3535	1.67406	8.52905	CPSF2	Up
0.0002239	0.0203812	RP11-141M1.3	9.73831	1.00014	9.65049	CPSF2	Up
0.00033928	0.0273625	RP11-142E9.1	27.0869	5.79289	4.66956	CPSF2	Up
0.0004032	0.0301386	INTS6-AS1	11.9652	1.85614	6.41709	CPSF2	Up
0.0002229	0.0203812	THSD1	12.1715	1.18189	10.2204	CPSF2	Up
5.01e-06	0.00153516	LINC00393	26.3686	5.60845	4.695	CPSF2	Up
4.54e-05	0.00794352	LINC00641	58.3951	21.7376	2.68559	CPSF2	Up
2.78e-05	0.00576978	DHRS2	9.8817	0.696571	13.9996	CPSF2	Up
2.9e-05	0.00581701	PRPF39	60.9357	24.8485	0.40788	CPSF2	Down
0.00037352	0.0286175	KLHDC1	9.17643	0.748563	12.1103	CPSF2	Up
0.00012798	0.015085	NIN	177.324	105.723	0.596235	CPSF2	Down
0.00022193	0.0203812	GMFB	37.9595	12.3784	0.326274	CPSF2	Down
4.02e-08	3.36e-05	RP11-125H8.3	20.0659	1.27021	15.6817	CPSF2	Up
2.38e-05	0.00541102	CPSF2	127.902	61.793	0.483167	CPSF2	Down
0.00063442	0.0414805	WARS1	62.5476	31.9844	1.95527	CPSF2	Up
0.0004645	0.0337083	TMEM179	7.57111	0.601552	12.3965	CPSF2	Up
0.00084249	0.047667	PGBD4	17.6561	4.13581	4.2612	CPSF2	Up
2.56e-06	0.00093592	CHST14	21.7231	1.85542	11.6505	CPSF2	Up
6.61e-05	0.00973004	INO80	79.9718	37.7519	2.11806	CPSF2	Up
0.00026628	0.023316	TMEM87A	64.8347	30.7024	2.11135	CPSF2	Up
0.00085316	0.0479754	HMG20A	76.2266	39.2682	1.94094	CPSF2	Up
0.00064593	0.0415218	RP11-499F3.2	80.0443	38.335	2.08774	CPSF2	Up
0.00054054	0.0375073	ISG20	16.5988	4.82253	3.43687	CPSF2	Up
0.0007054	0.0435435	SEMA4B	16.78	4.48378	3.73628	CPSF2	Up
0.00069601	0.0433841	NME4	73.7675	38.0101	0.515334	CPSF2	Down
0.00083846	0.047585	RP11-295D4.3	11.2095	1.77477	6.28621	CPSF2	Up
7.66e-08	6.12e-05	DNAH3	23.844	2.31992	10.2382	CPSF2	Up
0.00033358	0.0272363	C16orf87	90.2647	48.8477	1.84771	CPSF2	Up
1.48e-05	0.00366343	CYLD	101.079	53.6609	1.88349	CPSF2	Up
1.92e-07	0.0001175	RP11-410D17.2	37.0308	7.04743	5.24848	CPSF2	Up
6.06e-05	0.00921603	APRT	187.392	114.396	0.610481	CPSF2	Down
0.00015463	0.0171282	CDRT1	15.1588	2.3385	6.45893	CPSF2	Up
0.00067633	0.0427367	TOM1L2	94.4668	52.5845	0.556692	CPSF2	Down
0.00051936	0.0365902	ATXN7L3-AS1	24.3395	5.69248	0.234193	CPSF2	Down
0.00060486	0.040447	CCDC43	140.79	87.9746	1.60028	CPSF2	Up
0.00068151	0.0427698	AC091133.1	16.674	3.4095	4.87907	CPSF2	Up
0.00082569	0.0473293	TOB1-AS1	9.43712	0.949625	9.8446	CPSF2	Up
2.87e-05	0.00581701	POLG2	53.7397	18.8036	2.85696	CPSF2	Up
5.6e-05	0.00887354	LRRC37A16P	33.4628	10.0281	3.33459	CPSF2	Up
0.00064807	0.0415218	JMJD6	23.7438	3.99545	0.168623	CPSF2	Down
1.26e-05	0.00336378	DNAH17	30.3655	6.55561	4.62645	CPSF2	Up
2.27e-08	2.2e-05	RENO1	21.7477	1.3138	16.4359	CPSF2	Up
6.85e-05	0.00991598	NPC1	79.0038	43.2934	1.82465	CPSF2	Up
0.00033846	0.0273625	C18orf32	21.8648	6.25317	3.49261	CPSF2	Up
0.00082726	0.0473293	MBD2	62.2226	32.6152	0.524247	CPSF2	Down
5.5e-05	0.00881858	LINC01905	14.0154	2.92813	4.77358	CPSF2	Up
0.00027775	0.0240909	TSHZ1	72.6855	34.1354	2.129	CPSF2	Up
0.00075605	0.0458174	ZNF236-DT	15.987	3.22605	4.94336	CPSF2	Up
2.5e-05	0.00554798	XAB2	26.2957	5.43403	4.83202	CPSF2	Up
0.00015844	0.0172797	STXBP2	32.3759	9.28801	3.4831	CPSF2	Up
0.00013865	0.0156416	ELAVL3	8.76346	0.508413	16.9237	CPSF2	Up
4.78e-05	0.00816743	ZNF433-AS1	41.7546	14.0993	2.96007	CPSF2	Up
0.0004134	0.0307759	GADD45GIP1	84.016	43.8941	0.522507	CPSF2	Down
0.00032693	0.0268375	NANOS3	7.62922	0.290151	25.4513	CPSF2	Up
0.00029649	0.0251518	FAM32A	56.2154	28.0138	2.00635	CPSF2	Up
0.0007307	0.0446385	LRFN3	26.0987	9.48576	2.74951	CPSF2	Up
0.00012473	0.01499	CTD-2554C21.1	26.1497	6.40994	4.07476	CPSF2	Up
1.04e-10	1.28e-07	CEACAMP10	26.0156	0.691742	37.0871	CPSF2	Up
7.87e-05	0.0106873	CEACAM22P	13.0848	0.778263	16.6122	CPSF2	Up
0.00083013	0.0473293	FBXO46	22.4089	5.65827	0.252835	CPSF2	Down
0.0001954	0.0192136	PLA2G4C	18.6736	2.75754	6.75096	CPSF2	Up
7.31e-05	0.0100285	CARD8-AS1	21.8873	5.03164	4.34329	CPSF2	Up
0.00023454	0.0210669	PPP1R15A	43.8814	16.0067	2.74035	CPSF2	Up
0.00019449	0.0192136	CTD-2616J11.14	15.1119	2.06045	7.30368	CPSF2	Up
1.08e-05	0.00296617	ZNF547	18.4525	2.10117	8.74517	CPSF2	Up
0.0007975	0.0464065	RP1-138B7.8	11.2409	1.523	7.33912	CPSF2	Up
3.21e-05	0.00614743	SDC4	21.8297	3.71972	5.85559	CPSF2	Up
0.00038457	0.029313	C21orf91-OT1	8.16185	0.36951	21.5326	CPSF2	Up
2.22e-08	2.2e-05	LINC00159	50.2937	10.0188	5.01593	CPSF2	Up
0.00013753	0.0156416	AP000692.10	27.5798	8.56235	3.21847	CPSF2	Up
0.00079125	0.0464065	PTTG1IP	140.126	88.0939	1.59058	CPSF2	Up
0.00010403	0.0131924	NEFH	12.1715	0.991482	12.1635	CPSF2	Up
3.89e-06	0.00125563	HORMAD2-AS1	17.7473	1.55043	11.3797	CPSF2	Up
0.00014508	0.0162671	LL22NC03-44A4.3	31.0271	8.73335	3.5498	CPSF2	Up
2.7e-05	0.0057163	HMGXB4	137.556	69.647	0.506352	CPSF2	Down
0.00083136	0.0473293	MCM5	54.2058	25.204	0.465068	CPSF2	Down
0.00010695	0.0133782	ANKRD54	57.9799	22.2034	2.61058	CPSF2	Up
0.0006473	0.0415218	SHROOM2	32.5228	12.9103	2.51796	CPSF2	Up
0.00028839	0.0246645	RP6-1O2.1	10.3874	0.774332	13.2564	CPSF2	Up
0.00053488	0.0373967	UXT	52.0598	23.2764	0.447215	CPSF2	Down
5.5e-05	0.00881858	WDR45	79.9346	38.0069	2.10287	CPSF2	Up
1.48e-05	0.00366343	IGBP1	81.3499	37.8626	2.14825	CPSF2	Up
0.00036892	0.0284408	TMSB15B-AS1	20.9063	5.1161	4.08035	CPSF2	Up
1.49e-05	0.00366343	RADX	191.274	110.209	0.576207	CPSF2	Down
2.57e-05	0.00561802	MID2	85.2348	39.448	2.16039	CPSF2	Up
0.00011879	0.0145615	WDR44	105.547	58.9803	1.78939	CPSF2	Up
0.00031082	0.0259791	RP1-30E17.2	25.0241	8.53956	2.92811	CPSF2	Up
1.61e-05	0.00385225	FGF13	48.4802	18.2297	2.6585	CPSF2	Up
0.00022085	0.0203812	ENSG00000278817	8.11054	0.886165	9.06143	CPSF2	Up
3.52e-06	0.00102552	LRRC47	69.4251	33.9125	0.48855	CPSF6	Down
0.00038523	0.0321304	RPL22	112.454	64.5945	0.574445	CPSF6	Down
2.58e-05	0.00504229	TNFRSF9	13.0441	0.847343	15.2262	CPSF6	Up
7.45e-07	0.00027896	MRTO4	224.056	131.912	0.588763	CPSF6	Down
5.5e-05	0.00826384	CAMK2N1	33.8409	7.20441	0.213123	CPSF6	Down
0.00011738	0.014264	EPHB2	22.1417	3.83878	0.173746	CPSF6	Down
3.91e-06	0.00111993	ZNF593	36.1909	4.06883	0.112672	CPSF6	Down
1.6e-08	9.8e-06	PTP4A2	445.18	282.808	0.635276	CPSF6	Down
0.00044903	0.0350622	SLFNL1-AS1	24.2339	7.99648	3.02803	CPSF6	Up
4.67e-05	0.00738147	ZYG11B	177.383	114.38	0.644839	CPSF6	Down
3.45e-10	3.16e-07	JUN	318.45	180.999	1.75936	CPSF6	Up
8.37e-08	4.12e-05	HOOK1	185.441	98.9423	1.87414	CPSF6	Up
9.64e-11	9.83e-08	PRKACB	136.57	55.8402	2.44547	CPSF6	Up
3.07e-05	0.00558528	LRRC8C-DT	22.9151	5.45045	4.19839	CPSF6	Up
0.00012229	0.0147637	SORT1	89.5041	48.3435	1.85125	CPSF6	Up
7.74e-05	0.0107309	ZNF697	24.7558	6.02619	4.10288	CPSF6	Up
4.46e-06	0.00124123	MINDY1	34.8762	8.90431	3.9135	CPSF6	Up
0.00011463	0.0140493	S100A10	196.438	125.751	0.640175	CPSF6	Down
0.00020198	0.0218018	MEX3A	50.326	20.9561	0.416522	CPSF6	Down
0.00031087	0.0287385	HSD17B7	18.682	4.46498	4.177	CPSF6	Up
6.92e-06	0.00178743	SUCO	139.093	74.8201	1.85892	CPSF6	Up
6.46e-28	2.37e-24	RABGAP1L	619.764	257.362	0.415267	CPSF6	Down
7.28e-06	0.00182908	LINC02818	8.25042	0.429471	18.7963	CPSF6	Up
5.57e-06	0.00150415	PDC	14.2483	1.05136	13.434	CPSF6	Up
0.00020684	0.0221962	RO60	207.381	128.034	0.617406	CPSF6	Down
5.65e-18	1.48e-14	LINC00862	68.5696	7.12377	9.61337	CPSF6	Up
3.44e-05	0.00595051	RP11-469A15.2	39.7157	13.5889	2.92124	CPSF6	Up
0.00029328	0.0278435	KIF21B	12.4348	1.86895	6.62329	CPSF6	Up
8.63e-05	0.0115598	CD46	75.446	39.1727	1.92575	CPSF6	Up
4.1e-08	2.28e-05	RRP15	74.9159	21.1088	0.281862	CPSF6	Down
2.22e-12	2.91e-09	ENAH	676.819	421.047	0.622102	CPSF6	Down
0.00035528	0.0307518	RP11-385F5.4	24.634	3.5189	0.143195	CPSF6	Down
0.0004083	0.033168	CHML	139.087	79.4308	0.571118	CPSF6	Down
1.32e-06	0.00045555	RNASEH1	107.29	41.3667	0.385618	CPSF6	Down
0.00033661	0.0301864	RAB10	148.507	88.5639	0.596389	CPSF6	Down
1.21e-08	7.9e-06	SPDYA	34.8063	6.25586	5.55651	CPSF6	Up
1.34e-05	0.00293307	HNRNPLL	54.8576	15.5825	0.284185	CPSF6	Down
0.000596	0.0418917	PIGF	18.2432	2.70792	0.148901	CPSF6	Down
6.28e-11	7.2e-08	PNPT1	174.726	70.9038	0.405835	CPSF6	Down
0.00037323	0.0317074	MCEE	24.3462	6.82945	3.56113	CPSF6	Up
0.00015732	0.0179305	STAMBP	72.8648	39.5253	0.54251	CPSF6	Down
1.42e-06	0.00048231	CIAO1	212.789	119.739	0.56273	CPSF6	Down
0.0003409	0.0301864	CHST10	19.1749	4.18121	4.57742	CPSF6	Up
6.66e-06	0.00174479	LIMS1	282.497	175.595	0.621595	CPSF6	Down
0.00026129	0.026058	SAP130	72.4742	40.9945	1.76771	CPSF6	Up
2.01e-12	2.83e-09	HNRNPA3	302.132	142.228	0.470766	CPSF6	Down
0.00013988	0.0166673	TMEM237	55.5472	20.385	0.367099	CPSF6	Down
2.66e-05	0.00509954	PIKFYVE	116.757	60.5638	1.92768	CPSF6	Up
0.00033992	0.0301864	RPL37A-DT	13.7639	2.06068	6.65191	CPSF6	Up
0.00066291	0.0439145	AAMP	12.0404	1.69426	0.141427	CPSF6	Down
0.00029501	0.0278435	KIF9-AS1	72.2329	37.7227	1.91459	CPSF6	Up
3.79e-05	0.00638737	CELSR3	8.79894	0.592665	14.6167	CPSF6	Up
0.00078872	0.0490609	RP11-884K10.7	19.3202	4.78064	4.03498	CPSF6	Up
1.62e-07	7.07e-05	CHMP2B	265.59	156.914	1.69254	CPSF6	Up
9.92e-05	0.01273	PCNP	146.857	87.8612	0.598304	CPSF6	Down
3.59e-08	2.06e-05	PFN2	126.474	53.2637	0.42119	CPSF6	Down
0.00022774	0.0234773	SHOX2	20.4283	2.36266	0.116089	CPSF6	Down
0.00079695	0.0490738	GFM1	91.3606	52.9978	1.72372	CPSF6	Up
0.00062642	0.0432136	WDR49	19.7802	5.87266	3.36416	CPSF6	Up
3.07e-05	0.00558528	LIPH	25.0662	5.29791	4.72432	CPSF6	Up
0.00060789	0.0424135	NOP14-AS1	22.5659	6.77151	0.300387	CPSF6	Down
0.0002188	0.0231355	MED28	68.6109	37.4889	0.546464	CPSF6	Down
0.00034456	0.0302519	RHOH	6.35194	0.723582	8.67243	CPSF6	Up
1.54e-05	0.0032798	TMEM33	94.7348	41.7603	0.440872	CPSF6	Down
5.06e-14	9.29e-11	RP11-427M20.1	72.5691	11.3394	6.39497	CPSF6	Up
5.58e-09	3.79e-06	RP11-400D2.2	53.1581	11.7807	4.50934	CPSF6	Up
2.23e-06	0.00071749	NEK1	178.615	105.293	1.69629	CPSF6	Up
0.00017794	0.0196695	CLCN3	185.435	115.266	1.6087	CPSF6	Up
0.00079422	0.0490708	WDR17	47.5426	21.4853	2.21223	CPSF6	Up
1.11e-07	5.24e-05	F11-AS1	14.2738	0.756727	18.6295	CPSF6	Up
0.00054786	0.0397358	NSUN2	93.123	57.6595	0.619216	CPSF6	Down
3.31e-05	0.00578109	MARCHF6	168.552	98.4667	0.584218	CPSF6	Down
0.00044814	0.0350622	CTD-2152M20.2	13.2881	2.83561	4.67319	CPSF6	Up
1.27e-05	0.00291565	NLN	89.1872	36.4416	0.408663	CPSF6	Down
7.24e-10	5.77e-07	PHAX	148.923	59.9378	0.402515	CPSF6	Down
0.00058799	0.0414987	CDKN2AIPNL	34.0601	17.1381	0.503318	CPSF6	Down
3.08e-14	6.27e-11	SMAD5	279.981	118.565	0.423498	CPSF6	Down
0.00033992	0.0301864	RNF44	26.9539	7.99141	3.3699	CPSF6	Up
0.00036893	0.0316345	TMED9	33.6062	10.8677	0.323585	CPSF6	Down
7.56e-06	0.00187538	BTN3A2	61.5616	23.8716	2.5782	CPSF6	Up
0.00011032	0.0136776	HCG17	65.8534	31.3785	2.09833	CPSF6	Up
0.00037649	0.0318368	EHMT2-AS1	13.3866	1.70107	7.82932	CPSF6	Up
4.14e-07	0.00016865	NUDT3	139.056	67.9613	0.48877	CPSF6	Down
0.00049643	0.0373338	ORC3	129.783	82.9002	1.56546	CPSF6	Up
0.00028787	0.0278435	RTN4IP1	37.3229	13.4344	2.77684	CPSF6	Up
0.00018718	0.0205669	DSE	140.444	87.8457	1.59869	CPSF6	Up
0.00052486	0.0389749	CEP85L	58.4772	28.3297	0.484545	CPSF6	Down
2.84e-05	0.0053146	NCOA7	114.059	65.3605	1.74497	CPSF6	Up
9.86e-10	7.54e-07	BCLAF1	382.433	225.383	0.589351	CPSF6	Down
0.00016326	0.0182676	LRP11	69.1358	32.6031	2.12018	CPSF6	Up
0.00066922	0.0441735	TFB1M	30.8469	14.3571	0.465603	CPSF6	Down
0.0001605	0.018069	RP1-167A14.2	52.317	24.6835	2.11906	CPSF6	Up
6.99e-07	0.00026706	CEP43	73.3524	28.6273	2.56178	CPSF6	Up
2.01e-07	8.6e-05	PSMB1	156.551	82.4627	0.526778	CPSF6	Down
3.92e-10	3.43e-07	SKAP2	216.883	97.7392	0.450678	CPSF6	Down
1.33e-05	0.00293307	HUS1	54.4492	18.4395	2.95181	CPSF6	Up
0.00044246	0.0349961	SEMA3C	70.2795	31.2173	2.2509	CPSF6	Up
0.00022219	0.0232552	SEMA3E	67.1396	34.6	1.94018	CPSF6	Up
0.00029588	0.0278435	PPP1R9A	166.402	110.806	1.5017	CPSF6	Up
0.00065861	0.0438445	CBLL1	28.2724	7.36766	0.260857	CPSF6	Down
8.26e-05	0.0112223	ZNF277	49.8961	18.2847	0.366582	CPSF6	Down
9.08e-05	0.0119912	CAV2	40.8468	9.38444	0.229936	CPSF6	Down
0.00029282	0.0278435	MET	182.989	111.868	1.6357	CPSF6	Up
0.00031166	0.0287385	CAPZA2	78.3603	38.6939	0.493859	CPSF6	Down
0.00012914	0.0154881	NDUFA5	48.4916	17.0668	0.352087	CPSF6	Down
2.21e-06	0.00071749	SLC35B4	140.942	64.7449	0.45941	CPSF6	Down
0.00038007	0.0319924	MKRN1	85.992	56.3783	1.52517	CPSF6	Up
3.92e-05	0.00648454	TCAF1	114.175	54.7393	2.08561	CPSF6	Up
0.0002676	0.0264003	KBTBD11-OT1	9.34744	0.729503	12.6537	CPSF6	Up
8.17e-08	4.12e-05	XKR6	166.849	82.6756	2.01799	CPSF6	Up
0.00014376	0.016875	NEFL	84.1203	38.0738	0.452677	CPSF6	Down
0.00034644	0.0302725	RMDN1	56.3904	23.6425	0.419367	CPSF6	Down
2.71e-05	0.00513122	CPNE3	116.998	63.1327	0.539645	CPSF6	Down
1.24e-06	0.0004378	DPYS	17.6437	2.01032	8.73806	CPSF6	Up
6.82e-05	0.00985437	CTA-204B4.2	13.6005	2.87818	4.7125	CPSF6	Up
2.87e-05	0.0053146	KIAA2026	94.8679	50.2643	1.88721	CPSF6	Up
5.93e-05	0.00869956	RP11-495L19.1	14.0129	1.6576	8.40903	CPSF6	Up
0.00038697	0.0321304	RP11-16N10.2	30.024	9.46228	3.17072	CPSF6	Up
8.34e-05	0.0112581	GNAQ	75.673	33.8708	0.447667	CPSF6	Down
0.00068067	0.0447683	BSPRY	31.5724	10.3278	3.05505	CPSF6	Up
2.53e-05	0.00499189	MAPKAP1	174.32	107.278	1.62487	CPSF6	Up
0.00019218	0.0208672	SETX	188.827	120.542	0.638393	CPSF6	Down
1.11e-06	0.00040725	MAMDC4	15.4182	0.802735	18.983	CPSF6	Up
6.05e-05	0.00881397	CELF2	175.995	106.897	0.607407	CPSF6	Down
7.05e-05	0.0100339	NUDT5	101.094	50.5295	0.499878	CPSF6	Down
7.36e-11	7.94e-08	VIM	718.427	474.122	0.659949	CPSF6	Down
0.00022741	0.0234773	ARL5B	112.399	64.8684	0.577164	CPSF6	Down
1.3e-05	0.00293307	RP11-426A21.2	11.2534	0.471341	23.4	CPSF6	Up
0.0001594	0.0180553	TIMM23B-AGAP6	20.2977	4.3287	4.6806	CPSF6	Up
0.00021617	0.0230618	ZWINT	68.9712	31.2424	2.20723	CPSF6	Up
0.00055057	0.0397755	TBC1D12	54.3391	23.5063	2.31113	CPSF6	Up
0.00033304	0.0301864	CNNM1	39.7202	13.4992	2.94097	CPSF6	Up
0.00010444	0.0131444	GOT1	22.6064	4.30624	0.190845	CPSF6	Down
7.03e-06	0.00179265	CUTC	76.0493	31.3516	2.42524	CPSF6	Up
3.87e-05	0.00645406	CWF19L1	45.4004	15.3277	0.337757	CPSF6	Down
0.00021938	0.0231355	RP11-179B2.2	10.5708	0.543207	19.1263	CPSF6	Up
1.52e-05	0.0032798	GSTO2	19.0152	3.0607	6.19571	CPSF6	Up
0.00023532	0.0241237	BUB3	142.317	93.4346	0.656548	CPSF6	Down
0.00051256	0.0383901	PNPLA2	19.2404	4.26909	0.222286	CPSF6	Down
0.00026014	0.026058	ELP4	108.322	67.2592	1.61043	CPSF6	Up
0.00076703	0.0482356	PPP1R14B	66.6168	40.8985	0.613994	CPSF6	Down
5.64e-16	1.29e-12	NEAT1	411.355	215.851	1.9057	CPSF6	Up
0.00030169	0.0282452	PDGFD	19.4784	4.60234	4.22528	CPSF6	Up
7.91e-06	0.00193591	AASDHPPT	132.61	61.4245	0.463238	CPSF6	Down
0.00022305	0.0232552	GUCY1A2	37.0133	12.1745	0.329104	CPSF6	Down
0.00053971	0.0394571	RP11-144G7.2	12.6127	0	0.00079223	CPSF6	Down
0.00074256	0.0476434	CHEK1	104.393	65.5297	1.59297	CPSF6	Up
0.00056455	0.0404666	RP11-253E3.3	12.5947	0	0.00079336	CPSF6	Down
0.00034217	0.0301864	VAMP1	17.9085	3.4936	5.1143	CPSF6	Up
0.00075783	0.0481183	RP11-239A17.1	8.48183	0.999918	8.40844	CPSF6	Up
3.01e-13	5.03e-10	AEBP2	208.491	90.1681	2.31211	CPSF6	Up
1.02e-05	0.00243834	RP11-405A12.2	14.2628	0.985363	14.3393	CPSF6	Up
2.34e-05	0.00477521	RP11-114G22.1	27.505	7.41165	3.7074	CPSF6	Up
0.00058471	0.0414357	KLHL42	44.1509	15.246	0.345465	CPSF6	Down
0.00030415	0.0283309	PPHLN1	163.594	105.686	1.54788	CPSF6	Up
2.74e-06	0.00086584	ADAMTS20	31.8811	7.5724	4.20593	CPSF6	Up
0.00041966	0.0337753	RP11-644F5.11	14.7071	2.58758	5.66569	CPSF6	Up
0.00014438	0.016875	XPOT	114.187	57.1884	0.500876	CPSF6	Down
1.27e-07	5.81e-05	CPSF6	77.5946	15.0776	0.194416	CPSF6	Down
0.00014092	0.0166836	RAB21	71.1421	33.2555	0.467526	CPSF6	Down
2.79e-06	0.00086634	KRR1	181.197	95.2904	0.525921	CPSF6	Down
7.56e-05	0.0106035	SYT1	112.896	66.9804	1.68541	CPSF6	Up
0.00052675	0.0389749	RP1-78O14.1	34.2446	14.3732	2.38157	CPSF6	Up
2.9e-06	0.00088305	PPFIA2	27.8974	5.68728	4.89838	CPSF6	Up
2.67e-05	0.00509954	LINC01619	89.0946	39.8475	2.23558	CPSF6	Up
0.0006203	0.0431159	MRPL42	149.965	97.2452	0.648474	CPSF6	Down
1.43e-08	9.06e-06	HELLPAR	92.3881	31.6187	2.92134	CPSF6	Up
0.00076756	0.0482356	LINC02456	12.6507	2.72912	4.62218	CPSF6	Up
0.00065467	0.0438445	CRY1	43.5681	18.633	2.33751	CPSF6	Up
0.00045588	0.0353533	PUS1	20.0696	4.21524	0.210424	CPSF6	Down
0.00024435	0.0247728	ATP8A2P3	11.901	1.24627	9.48123	CPSF6	Up
5.66e-06	0.00150549	KPNA3	149.518	85.7446	0.573501	CPSF6	Down
0.00010366	0.0131444	DIAPH3	209.225	136.22	1.53589	CPSF6	Up
4.77e-07	0.00018639	PCDH9	365.858	239.11	1.53006	CPSF6	Up
0.00063462	0.0436151	ZFHX2	32.7899	13.2451	2.47451	CPSF6	Up
0.00070401	0.0456487	RP11-356O9.1	15.2888	2.41323	6.31338	CPSF6	Up
0.00049352	0.0373338	ARF6	43.0936	11.5467	0.268114	CPSF6	Down
0.0001571	0.0179305	LINC00640	9.7864	1.06793	9.08817	CPSF6	Up
0.00042634	0.0341627	EXOC5	155.826	99.1397	1.57173	CPSF6	Up
0.00062323	0.0431555	PPP2R5E	190.353	126.892	0.666628	CPSF6	Down
3.57e-05	0.00612014	MARK3	164.136	101.788	1.61247	CPSF6	Up
0.00064515	0.0438445	PACS2	42.4084	16.3365	2.59495	CPSF6	Up
5.54e-05	0.00826384	STARD9	36.0166	11.2767	3.19197	CPSF6	Up
2.03e-05	0.00427796	RP11-1129I3.1	17.3432	1.47195	11.7097	CPSF6	Up
0.00053411	0.0392036	POLR2M	20.2428	4.83445	4.18063	CPSF6	Up
4.07e-07	0.00016865	RP11-382A20.8	16.7614	1.40078	11.8881	CPSF6	Up
1.12e-05	0.00260178	AP3S2	40.5792	7.95881	0.196328	CPSF6	Down
9.12e-06	0.00220198	ALDH1A3	20.4176	3.09952	6.56938	CPSF6	Up
0.00057686	0.0411879	POLR3K	43.6182	23.6332	1.84528	CPSF6	Up
0.00078474	0.0489793	DCTN5	81.178	39.7932	0.490259	CPSF6	Down
8.53e-08	4.12e-05	RBBP6	268.957	158.744	1.69423	CPSF6	Up
4.46e-05	0.00711778	SLC5A11	12.2685	1.17035	10.4025	CPSF6	Up
0.00063702	0.043617	RP11-22P6.2	14.5133	2.41894	5.97929	CPSF6	Up
6.4e-10	5.34e-07	NFATC2IP	124.352	49.2031	0.395723	CPSF6	Down
0.0003671	0.031626	SEPTIN1	16.82	3.82379	4.3899	CPSF6	Up
0.00079376	0.0490708	PRR14	39.6751	15.9687	2.48362	CPSF6	Up
1.32e-05	0.00293307	N4BP1	83.4015	39.1609	2.12942	CPSF6	Up
4.42e-05	0.00711778	SLC7A6	63.4768	30.0094	2.11486	CPSF6	Up
3.18e-05	0.00572951	MON1B	48.3742	17.057	0.35274	CPSF6	Down
0.00059813	0.0418917	GSE1	135.873	83.1768	0.612196	CPSF6	Down
0.00069969	0.0456487	RP11-235E17.2	12.0794	3.11058	3.87408	CPSF6	Up
0.00045661	0.0353533	KAT2A	57.1957	27.0924	2.11072	CPSF6	Up
0.00032759	0.030056	RP11-242D8.1	43.0725	15.7988	2.72522	CPSF6	Up
0.00047292	0.0361588	ACBD4	16.2731	4.56678	3.55776	CPSF6	Up
0.00052265	0.0389749	HEXIM1	33.0655	9.6995	0.293555	CPSF6	Down
4.1e-05	0.00671246	MRPL27	33.0335	7.44679	0.225666	CPSF6	Down
2.4e-05	0.00479363	RP11-159D12.5	26.0455	5.95132	4.37076	CPSF6	Up
3.79e-05	0.00638737	BRIP1	194.036	117.566	1.65038	CPSF6	Up
1.5e-07	6.73e-05	DCAF7	261.956	155.151	0.592294	CPSF6	Down
0.00033888	0.0301864	SSTR2	20.2365	4.91597	4.11016	CPSF6	Up
8.51e-19	2.6e-15	H3-3B	727.458	395.042	0.543051	CPSF6	Down
0.00038286	0.0320798	PGS1	13.5289	1.08519	0.0808921	CPSF6	Down
4.36e-07	0.00017398	NPTX1	101.429	43.4668	0.4286	CPSF6	Down
0.00039134	0.0323471	CTD-2008L17.3	6.07205	0.451677	13.1738	CPSF6	Up
0.00046867	0.0359836	PARD6G-AS1	24.1322	7.11364	3.38902	CPSF6	Up
0.00011001	0.0136776	JUND	71.7509	32.8124	2.18634	CPSF6	Up
0.00070174	0.0456487	CTC-559E9.5	12.6132	2.26139	5.55749	CPSF6	Up
0.0004628	0.0356821	CCNE1	45.6815	18.2898	2.49683	CPSF6	Up
8.74e-05	0.0116266	EID2B	26.4855	8.21573	3.22105	CPSF6	Up
0.00041025	0.033168	ZNF404	13.8955	2.3413	5.91398	CPSF6	Up
0.00026638	0.0264003	ZNF285	12.2113	1.20243	10.08	CPSF6	Up
0.00039685	0.0326555	SPHK2	33.1886	12.062	2.75004	CPSF6	Up
0.00047823	0.036413	NUP62	139.607	82.8222	0.593281	CPSF6	Down
1.06e-05	0.00249984	ZNF324	43.2054	14.8859	2.90117	CPSF6	Up
0.00065647	0.0438445	DDRGK1	22.9999	10.6138	2.16588	CPSF6	Up
0.00017436	0.0193905	NORAD	114.801	60.4002	0.526169	CPSF6	Down
2.85e-10	2.75e-07	YWHAB	515.289	322.249	0.625382	CPSF6	Down
0.00033832	0.0301864	PIGT	13.7706	0	0.00072566	CPSF6	Down
0.00065101	0.0438445	DPM1	31.1957	11.3177	0.363001	CPSF6	Down
0.00056113	0.0403792	PCMTD2	23.5809	2.79357	0.118841	CPSF6	Down
0.00041031	0.033168	AP001347.6	122.066	75.3114	1.62074	CPSF6	Up
1.18e-06	0.00042493	SLC5A3	52.505	17.2939	0.329503	CPSF6	Down
0.0007219	0.0464802	AP000320.7	16.2257	3.45022	4.69209	CPSF6	Up
9.57e-05	0.0123622	BRWD1	161.969	96.19	1.68377	CPSF6	Up
0.00028963	0.0278435	BCRP2	11.8248	1.52036	7.73335	CPSF6	Up
0.00037144	0.0317018	ASCC2	85.1115	49.7074	1.71211	CPSF6	Up
0.00052993	0.0390534	RBX1	84.975	47.2522	1.79816	CPSF6	Up
0.00068573	0.0449397	RANGAP1	89.4153	50.5511	0.565401	CPSF6	Down
7.57e-05	0.0106035	RRP7A	134.536	78.9358	0.586757	CPSF6	Down
0.00019168	0.0208672	SCML1	110.72	62.3093	0.562806	CPSF6	Down
4.41e-08	2.38e-05	EIF1AX	542.148	351.199	0.647799	CPSF6	Down
5.18e-06	0.00141945	USP11	153.59	86.7135	1.77114	CPSF6	Up
0.00015584	0.0179305	PCDH19	55.648	23.9683	0.430814	CPSF6	Down
7.78e-05	0.0107309	RAP2C-AS1	37.9598	13.3	2.85272	CPSF6	Up
5.45e-05	0.00826006	PHF6	107.81	59.1862	0.549025	CPSF6	Down
0.00058484	0.0414357	AF011889.5	55.8751	35.101	0.628271	CPSF6	Down
0	0	idCas9_KRAB_MeCP2	27484.9	13987.8	0.508927	CPSF6	Down
9.77e-05	0.0459164	CCSAP	46.9389	29.6175	1.58464	CREBBP	Up
2.95e-05	0.0227042	POLE4	41.2787	23.7144	1.74035	CREBBP	Up
7.22e-05	0.0366307	TRAIP	11.3604	4.28593	2.64679	CREBBP	Up
5.96e-05	0.0337751	LIPH	14.7826	5.29488	2.78849	CREBBP	Up
4.89e-05	0.0307333	F11-AS1	6.49668	0.756512	8.48869	CREBBP	Up
8.01e-06	0.0123249	FBXL7	9.41024	1.27518	0.136428	CREBBP	Down
6.53e-05	0.0340366	HMGN3-AS1	11.7851	3.14236	3.74166	CREBBP	Up
1.31e-05	0.0158462	ENSG10010136902.1	5.42576	0.423234	0.0797008	CREBBP	Down
1.32e-05	0.0158462	RP11-732M18.4	18.6211	8.36555	2.22446	CREBBP	Up
[truncated: 12,863 more rows]

[truncated: 2 more sheets: supplementary_table11, supplementary_table12]
